# Supplementary material for: Retinol saturase promotes tubulointerstitial fibrosis in diabetic kidney disease by inhibiting ChREBP ubiquitination via Smurf2 suppression
Source: Front Endocrinol (Lausanne). 2026 Feb 4;17:1759785. doi: 10.3389/fendo.2026.1759785 (PMC12913137; doi:10.3389/fendo.2026.1759785)
Supplement: Supplementary file 1 [file DataSheet1.xlsx]

## Sheet: combine
Protein IDs	Majority protein IDs	Protein names	Gene names	Fasta headers	Number of proteins	Peptides	Razor + unique peptides	Unique peptides	Sequence coverage [%]	Mol. weight [kDa]	Sequence length	Score	iBAQ peptides	Peptides IP-Retsat1	Peptides IP-Retsat2	Peptides IP-Retsat3	Peptides IP-NC1	Peptides IP-NC2	Peptides IP-NC3	Razor + unique peptides IP-Retsat1	Razor + unique peptides IP-Retsat2	Razor + unique peptides IP-Retsat3	Razor + unique peptides IP-NC1	Razor + unique peptides IP-NC2	Razor + unique peptides IP-NC3	Unique peptides IP-Retsat1	Unique peptides IP-Retsat2	Unique peptides IP-Retsat3	Unique peptides IP-NC1	Unique peptides IP-NC2	Unique peptides IP-NC3	Sequence coverage IP-Retsat1 [%]	Sequence coverage IP-Retsat2 [%]	Sequence coverage IP-Retsat3 [%]	Sequence coverage IP-NC1 [%]	Sequence coverage IP-NC2 [%]	Sequence coverage IP-NC3 [%]	Intensity	Intensity IP-Retsat1	Intensity IP-Retsat2	Intensity IP-Retsat3	Intensity IP-NC1	Intensity IP-NC2	Intensity IP-NC3	iBAQ	iBAQ IP-Retsat1	iBAQ IP-Retsat2	iBAQ IP-Retsat3	iBAQ IP-NC1
sp|Q9HAU4|SMUF2_HUMAN	sp|Q9HAU4|SMUF2_HUMAN	E3 ubiquitin-protein ligase SMURF2	SMURF2	sp|Q9HAU4|SMUF2_HUMAN E3 ubiquitin-protein ligase SMURF2 OS=Homo sapiens OX=9606 GN=SMURF2 PE=1 SV=1	1	16	16	15	15.4	86.195	748	107.81	47	8	3	3	4	4	4	8	3	3	4	4	4	8	3	3	4	4	4	7.8	3.2	3.7	6.4	5.6	4.7	497120000	157570000	5110700	129830000	71079000	72422000	61113000	4119700	859440	108740	995860	772760
sp|Q6NUM9|RETST_HUMAN;tr|H7C3J0|H7C3J0_HUMAN;tr|H7BZ81|H7BZ81_HUMAN;tr|H7BZ16|H7BZ16_HUMAN;tr|H0YGU3|H0YGU3_HUMAN;tr|A0AAG2UVT5|A0AAG2UVT5_HUMAN	sp|Q6NUM9|RETST_HUMAN;tr|H7C3J0|H7C3J0_HUMAN	All-trans-retinol 13,14-reductase;All-trans-retinol 13,14-reductase (Fragment)	RETSAT	sp|Q6NUM9|RETST_HUMAN All-trans-retinol 13,14-reductase OS=Homo sapiens OX=9606 GN=RETSAT PE=1 SV=2;tr|H7C3J0|H7C3J0_HUMAN All-trans-retinol 13,14-reductase (Fragment) OS=Homo sapiens OX=9606 GN=RETSAT PE=1 SV=1	6	52	52	52	70	66.819	610	323.31	35	50	49	49	13	6	6	50	49	49	13	6	6	50	49	49	13	6	6	69	70	69	38	15.6	13.6	127420000000	45793000000	38206000000	42683000000	467140000	158690000	108970000	1803600000	678660000	547360000	575580000	1031800
tr|A0A8I5KR70|A0A8I5KR70_HUMAN;sp|Q7Z4Q2|HEAT3_HUMAN;tr|A0A8I5KVQ2|A0A8I5KVQ2_HUMAN;tr|A0A8I5KQT3|A0A8I5KQT3_HUMAN	tr|A0A8I5KR70|A0A8I5KR70_HUMAN;sp|Q7Z4Q2|HEAT3_HUMAN;tr|A0A8I5KVQ2|A0A8I5KVQ2_HUMAN;tr|A0A8I5KQT3|A0A8I5KQT3_HUMAN	HEAT repeat containing 3 (Fragment);HEAT repeat-containing protein 3;	HEATR3;	tr|A0A8I5KR70|A0A8I5KR70_HUMAN HEAT repeat containing 3 (Fragment) OS=Homo sapiens OX=9606 GN=HEATR3 PE=1 SV=1;sp|Q7Z4Q2|HEAT3_HUMAN HEAT repeat-containing protein 3 OS=Homo sapiens OX=9606 GN=HEATR3 PE=1 SV=2;tr|A0A8I5KVQ2|A0A8I5KVQ2_HUMAN HEAT repeat con	4	2	2	2	4.8	59.537	542	3.9119	27	2	1	1	1	1	1	2	1	1	1	1	1	2	1	1	1	1	1	4.8	2.4	2.4	2.4	2.4	2.4	1506900000	1421300000	14608000	15025000	18794000	18550000	18653000	55811000	52640000	541050	556470	696060
sp|O75607|NPM3_HUMAN	sp|O75607|NPM3_HUMAN	Nucleoplasmin-3	NPM3	sp|O75607|NPM3_HUMAN Nucleoplasmin-3 OS=Homo sapiens OX=9606 GN=NPM3 PE=1 SV=3	1	2	2	2	25.3	19.343	178	20.334	8	2	2	2	1	1	1	2	2	2	1	1	1	2	2	2	1	1	1	25.3	25.3	25.3	16.3	16.3	16.3	275900000	66969000	103240000	71963000	10960000	13023000	9749200	22738000	5466600	9412400	7859000	1370000
sp|Q14573|ITPR3_HUMAN;tr|A0A3B3IRT5|A0A3B3IRT5_HUMAN;tr|A0A3B3ITM6|A0A3B3ITM6_HUMAN;tr|B7ZMI3|B7ZMI3_HUMAN;tr|A0A8C8KBY2|A0A8C8KBY2_HUMAN;sp|Q14571|ITPR2_HUMAN;tr|A0A3B3ITU8|A0A3B3ITU8_HUMAN;tr|A0A3B3IU04|A0A3B3IU04_HUMAN;tr|A0A3F2YNW8|A0A3F2YNW8_HUMAN;sp|Q14643|ITPR1_HUMAN	sp|Q14573|ITPR3_HUMAN;tr|A0A3B3IRT5|A0A3B3IRT5_HUMAN;tr|A0A3B3ITM6|A0A3B3ITM6_HUMAN;tr|B7ZMI3|B7ZMI3_HUMAN;tr|A0A8C8KBY2|A0A8C8KBY2_HUMAN;sp|Q14571|ITPR2_HUMAN;tr|A0A3B3ITU8|A0A3B3ITU8_HUMAN;tr|A0A3B3IU04|A0A3B3IU04_HUMAN;tr|A0A3F2YNW8|A0A3F2YNW8_HUMAN;sp|Q14643|ITPR1_HUMAN	Inositol 1,4,5-trisphosphate-gated calcium channel ITPR3;Inositol 1,4,5-trisphosphate receptor;	ITPR3;ITPR1;	sp|Q14573|ITPR3_HUMAN Inositol 1,4,5-trisphosphate-gated calcium channel ITPR3 OS=Homo sapiens OX=9606 GN=ITPR3 PE=1 SV=2;tr|A0A3B3IRT5|A0A3B3IRT5_HUMAN Inositol 1,4,5-trisphosphate receptor OS=Homo sapiens OX=9606 GN=ITPR1 PE=1 SV=1;tr|A0A3B3ITM6|A0A3B3IT	10	2	2	2	0.7	304.1	2671	2.3077	148	2	1	1	1	1	1	2	1	1	1	1	1	2	1	1	1	1	1	0.7	0.3	0.3	0.3	0.3	0.3	700090000	466380000	69898000	47864000	41510000	38390000	36053000	4730400	3151200	472280	323400	280480
sp|P60709|ACTB_HUMAN;tr|E7EVS6|E7EVS6_HUMAN;tr|A0A6Q8PFE4|A0A6Q8PFE4_HUMAN;tr|A0A2R8Y793|A0A2R8Y793_HUMAN;tr|A0A2R8YGF8|A0A2R8YGF8_HUMAN;tr|G5E9R0|G5E9R0_HUMAN;tr|A0A6Q8PH58|A0A6Q8PH58_HUMAN;tr|C9JUM1|C9JUM1_HUMAN;tr|C9JZR7|C9JZR7_HUMAN;sp|Q6S8J3|POTEE_HUMAN;tr|C9JTX5|C9JTX5_HUMAN;tr|A0A2R8YEA7|A0A2R8YEA7_HUMAN;tr|A0A2R8YFE2|A0A2R8YFE2_HUMAN;sp|Q562R1|ACTBL_HUMAN;sp|A5A3E0|POTEF_HUMAN;sp|P0CG38|P…	sp|P60709|ACTB_HUMAN;tr|E7EVS6|E7EVS6_HUMAN;tr|A0A6Q8PFE4|A0A6Q8PFE4_HUMAN;tr|A0A2R8Y793|A0A2R8Y793_HUMAN	Actin, cytoplasmic 1;Actin beta;	ACTB;	sp|P60709|ACTB_HUMAN Actin, cytoplasmic 1 OS=Homo sapiens OX=9606 GN=ACTB PE=1 SV=1;tr|E7EVS6|E7EVS6_HUMAN Actin, cytoplasmic 1 OS=Homo sapiens OX=9606 GN=ACTB PE=1 SV=9;tr|A0A6Q8PFE4|A0A6Q8PFE4_HUMAN Actin beta OS=Homo sapiens OX=9606 GN=ACTB PE=1 SV=1;tr	20	30	1	1	74.1	41.736	375	16.158	23	27	28	28	29	28	26	0	1	1	1	1	1	0	1	1	1	1	1	69.1	66.1	73.6	74.1	73.6	71.7	116900000	0	48059000	39941000	16329000	9815900	2753300	5082500	0	2089500	1736600	709940
tr|E5RI60|E5RI60_HUMAN;tr|A0A7I2V5J1|A0A7I2V5J1_HUMAN;tr|A0A7I2YQL5|A0A7I2YQL5_HUMAN;sp|Q9UHI8|ATS1_HUMAN	tr|E5RI60|E5RI60_HUMAN;tr|A0A7I2V5J1|A0A7I2V5J1_HUMAN;tr|A0A7I2YQL5|A0A7I2YQL5_HUMAN;sp|Q9UHI8|ATS1_HUMAN	ADAM metallopeptidase with thrombospondin type 1 motif 1	ADAMTS1	tr|E5RI60|E5RI60_HUMAN ADAM metallopeptidase with thrombospondin type 1 motif 1 OS=Homo sapiens OX=9606 GN=ADAMTS1 PE=1 SV=2;tr|A0A7I2V5J1|A0A7I2V5J1_HUMAN ADAM metallopeptidase with thrombospondin type 1 motif 1 OS=Homo sapiens OX=9606 GN=ADAMTS1 PE=1 SV=	4	3	3	3	5	77.432	705	6.0412	39	3	3	3	3	1	3	3	3	3	3	1	3	3	3	3	3	1	3	5	5	5	5	1.6	5	218520000	54427000	64748000	54511000	11862000	8793600	24175000	5603000	1395600	1660200	1397700	304170
tr|U3KPZ7|U3KPZ7_HUMAN;sp|Q9P2N5|RBM27_HUMAN	tr|U3KPZ7|U3KPZ7_HUMAN;sp|Q9P2N5|RBM27_HUMAN	RNA-binding protein 27	LOC127814297;RBM27	tr|U3KPZ7|U3KPZ7_HUMAN RNA-binding protein 27 OS=Homo sapiens OX=9606 GN=LOC127814297 PE=1 SV=1;sp|Q9P2N5|RBM27_HUMAN RNA-binding protein 27 OS=Homo sapiens OX=9606 GN=RBM27 PE=1 SV=2	2	4	4	3	3.7	114.54	1027	5.229	45	3	2	2	2	1	1	3	2	2	2	1	1	2	1	1	2	1	1	3	1.9	1.9	1.8	0.7	0.7	116260000	38101000	29134000	22633000	9902000	9068600	7418500	2583500	846690	647420	502960	220040
sp|P24666|PPAC_HUMAN;tr|F2Z2Q9|F2Z2Q9_HUMAN;tr|G5E9R5|G5E9R5_HUMAN;tr|D3YTI2|D3YTI2_HUMAN	sp|P24666|PPAC_HUMAN;tr|F2Z2Q9|F2Z2Q9_HUMAN;tr|G5E9R5|G5E9R5_HUMAN;tr|D3YTI2|D3YTI2_HUMAN	Low molecular weight phosphotyrosine protein phosphatase;Acid phosphatase 1;acid phosphatase	ACP1;	sp|P24666|PPAC_HUMAN Low molecular weight phosphotyrosine protein phosphatase OS=Homo sapiens OX=9606 GN=ACP1 PE=1 SV=3;tr|F2Z2Q9|F2Z2Q9_HUMAN Acid phosphatase 1 OS=Homo sapiens OX=9606 GN=ACP1 PE=1 SV=1;tr|G5E9R5|G5E9R5_HUMAN acid phosphatase OS=Homo sapi	4	3	3	3	20.3	18.042	158	9.2171	10	2	2	3	2	2	2	2	2	3	2	2	2	2	2	3	2	2	2	13.3	12.7	20.3	14.6	14.6	14.6	744550000	174970000	169320000	185990000	62790000	78888000	72602000	74455000	17497000	16932000	18599000	6279000
tr|A0A0A0MTB8|A0A0A0MTB8_HUMAN;sp|Q8NI36|WDR36_HUMAN	tr|A0A0A0MTB8|A0A0A0MTB8_HUMAN;sp|Q8NI36|WDR36_HUMAN	WD repeat domain 36;WD repeat-containing protein 36	WDR36	tr|A0A0A0MTB8|A0A0A0MTB8_HUMAN WD repeat domain 36 OS=Homo sapiens OX=9606 GN=WDR36 PE=1 SV=1;sp|Q8NI36|WDR36_HUMAN WD repeat-containing protein 36 OS=Homo sapiens OX=9606 GN=WDR36 PE=1 SV=1	2	3	3	3	5	99.365	895	8.5845	43	3	2	3	1	2	1	3	2	3	1	2	1	3	2	3	1	2	1	5	3.7	5	1.7	3.7	1.7	230970000	63154000	43958000	56176000	17807000	31127000	18750000	4005600	1089000	619850	944570	414120
sp|P78559|MAP1A_HUMAN;tr|E9PGC8|E9PGC8_HUMAN	sp|P78559|MAP1A_HUMAN;tr|E9PGC8|E9PGC8_HUMAN	Microtubule-associated protein 1A;Microtubule associated protein 1A	MAP1A	sp|P78559|MAP1A_HUMAN Microtubule-associated protein 1A OS=Homo sapiens OX=9606 GN=MAP1A PE=1 SV=6;tr|E9PGC8|E9PGC8_HUMAN Microtubule associated protein 1A OS=Homo sapiens OX=9606 GN=MAP1A PE=1 SV=1	2	1	1	1	0.4	305.48	2803	2.4528	133	1	1	1	1	1	1	1	1	1	1	1	1	1	1	1	1	1	1	0.4	0.4	0.4	0.4	0.4	0.4	735670000	84747000	285150000	149850000	74960000	72165000	68808000	1089800	99314	475360	240380	86198
sp|O75131|CPNE3_HUMAN;tr|A0A087WYQ3|A0A087WYQ3_HUMAN;tr|H0YB26|H0YB26_HUMAN;tr|A0A087WXR6|A0A087WXR6_HUMAN;tr|E5RHZ0|E5RHZ0_HUMAN;tr|E5RFT7|E5RFT7_HUMAN;tr|A0A087WUS8|A0A087WUS8_HUMAN;sp|Q96FN4|CPNE2_HUMAN;tr|E7ENV7|E7ENV7_HUMAN;sp|Q8IYJ1|CPNE9_HUMAN;sp|Q96A23|CPNE4_HUMAN;sp|O95741|CPNE6_HUMAN;sp|Q86YQ8|CPNE8_HUMAN;sp|Q9HCH3|CPNE5_HUMAN;tr|A0A0J9YWA1|A0A0J9YWA1_HUMAN;sp|Q9UBL6|CPNE7_HUMAN	sp|O75131|CPNE3_HUMAN;tr|A0A087WYQ3|A0A087WYQ3_HUMAN;tr|H0YB26|H0YB26_HUMAN	Copine-3;Copine 3 (Fragment)	CPNE3	sp|O75131|CPNE3_HUMAN Copine-3 OS=Homo sapiens OX=9606 GN=CPNE3 PE=1 SV=1;tr|A0A087WYQ3|A0A087WYQ3_HUMAN Copine 3 (Fragment) OS=Homo sapiens OX=9606 GN=CPNE3 PE=1 SV=1;tr|H0YB26|H0YB26_HUMAN Copine 3 (Fragment) OS=Homo sapiens OX=9606 GN=CPNE3 PE=1 SV=1	16	7	7	7	17.3	60.13	537	23.339	24	7	6	7	4	6	7	7	6	7	4	6	7	7	6	7	4	6	7	17.3	15.1	17.3	10.1	15.3	17.3	1049300000	322650000	185920000	224310000	47527000	155250000	113610000	16019000	5304000	1241900	3933300	584020
tr|B7WPG3|B7WPG3_HUMAN;tr|C9IYN3|C9IYN3_HUMAN;tr|V9GYK2|V9GYK2_HUMAN;sp|Q8WVV9|HNRLL_HUMAN;tr|H7C464|H7C464_HUMAN	tr|B7WPG3|B7WPG3_HUMAN;tr|C9IYN3|C9IYN3_HUMAN;tr|V9GYK2|V9GYK2_HUMAN;sp|Q8WVV9|HNRLL_HUMAN;tr|H7C464|H7C464_HUMAN	Heterogeneous nuclear ribonucleoprotein L like;	HNRNPLL;	tr|B7WPG3|B7WPG3_HUMAN Heterogeneous nuclear ribonucleoprotein L like OS=Homo sapiens OX=9606 GN=HNRNPLL PE=1 SV=1;tr|C9IYN3|C9IYN3_HUMAN Heterogeneous nuclear ribonucleoprotein L like OS=Homo sapiens OX=9606 GN=HNRNPLL PE=1 SV=2;tr|V9GYK2|V9GYK2_HUMAN Het	5	3	2	2	5.5	56.45	508	5.1098	30	2	3	3	0	1	2	2	2	2	0	0	1	2	2	2	0	0	1	4.1	5.5	5.5	0	1.4	3.1	83615000	32427000	18339000	22146000	0	0	10703000	1464200	444160	277000	386310	0
sp|P53007|TXTP_HUMAN;tr|D3DX16|D3DX16_HUMAN	sp|P53007|TXTP_HUMAN;tr|D3DX16|D3DX16_HUMAN	Tricarboxylate transport protein, mitochondrial;Citrate transport protein	SLC25A1	sp|P53007|TXTP_HUMAN Tricarboxylate transport protein, mitochondrial OS=Homo sapiens OX=9606 GN=SLC25A1 PE=1 SV=2;tr|D3DX16|D3DX16_HUMAN Citrate transport protein OS=Homo sapiens OX=9606 GN=SLC25A1 PE=1 SV=1	2	2	2	2	7.4	34.012	311	4.2852	19	2	2	2	1	1	1	2	2	2	1	1	1	2	2	2	1	1	1	7.4	7.4	7.4	3.9	3.9	3.9	99643000	36931000	17147000	14722000	9770500	10280000	10793000	3580800	747570	635320	574540	514240
tr|A0A7P0T9Y7|A0A7P0T9Y7_HUMAN;sp|Q9UNQ2|DIM1_HUMAN;tr|A0A7P0T967|A0A7P0T967_HUMAN;tr|A0A7P0T8X7|A0A7P0T8X7_HUMAN;tr|D6RCL3|D6RCL3_HUMAN;tr|B4DRY2|B4DRY2_HUMAN;tr|A0A0C4DGB1|A0A0C4DGB1_HUMAN;tr|A0A7P0T9J1|A0A7P0T9J1_HUMAN;tr|A0A7P0Z4I0|A0A7P0Z4I0_HUMAN;tr|A0A494C0G7|A0A494C0G7_HUMAN	tr|A0A7P0T9Y7|A0A7P0T9Y7_HUMAN;sp|Q9UNQ2|DIM1_HUMAN;tr|A0A7P0T967|A0A7P0T967_HUMAN;tr|A0A7P0T8X7|A0A7P0T8X7_HUMAN;tr|D6RCL3|D6RCL3_HUMAN;tr|B4DRY2|B4DRY2_HUMAN;tr|A0A0C4DGB1|A0A0C4DGB1_HUMAN;tr|A0A7P0T9J1|A0A7P0T9J1_HUMAN;tr|A0A7P0Z4I0|A0A7P0Z4I0_HUMAN;tr|A0A494C0G7|A0A494C0G7_HUMAN	rRNA adenine N(6)-methyltransferase;Dimethyladenosine transferase;	DIMT1;	tr|A0A7P0T9Y7|A0A7P0T9Y7_HUMAN rRNA adenine N(6)-methyltransferase OS=Homo sapiens OX=9606 GN=DIMT1 PE=1 SV=1;sp|Q9UNQ2|DIM1_HUMAN Dimethyladenosine transferase OS=Homo sapiens OX=9606 GN=DIMT1 PE=1 SV=1;tr|A0A7P0T967|A0A7P0T967_HUMAN rRNA adenine N(6)-met	10	2	2	2	12.3	32.131	285	2.5774	19	2	2	1	1	1	2	2	2	1	1	1	2	2	2	1	1	1	2	12.3	12.3	4.6	4.6	4.6	12.3	129270000	33776000	40304000	14560000	11670000	10743000	18220000	6803800	1777700	2121300	766320	614230
tr|U3KQC1|U3KQC1_HUMAN;tr|A0A0A0MQU0|A0A0A0MQU0_HUMAN;sp|Q9BV38|WDR18_HUMAN;tr|K7EIR0|K7EIR0_HUMAN;tr|K7EML4|K7EML4_HUMAN	tr|U3KQC1|U3KQC1_HUMAN;tr|A0A0A0MQU0|A0A0A0MQU0_HUMAN;sp|Q9BV38|WDR18_HUMAN;tr|K7EIR0|K7EIR0_HUMAN	WD repeat-containing protein 18 (Fragment);	WDR18;	tr|U3KQC1|U3KQC1_HUMAN WD repeat-containing protein 18 (Fragment) OS=Homo sapiens OX=9606 GN=WDR18 PE=1 SV=1;tr|A0A0A0MQU0|A0A0A0MQU0_HUMAN WD repeat-containing protein 18 (Fragment) OS=Homo sapiens OX=9606 GN=WDR18 PE=1 SV=1;sp|Q9BV38|WDR18_HUMAN WD repea	5	5	5	5	12.9	43.237	394	12.58	20	4	5	5	2	5	2	4	5	5	2	5	2	4	5	5	2	5	2	10.2	12.9	12.9	4.6	12.9	4.6	515470000	89970000	153520000	109680000	19154000	119670000	23480000	16792000	3287000	4765200	2931200	957710
sp|P68133|ACTS_HUMAN;sp|P68032|ACTC_HUMAN;sp|P63267|ACTH_HUMAN;sp|P62736|ACTA_HUMAN;tr|A6NL76|A6NL76_HUMAN;tr|A0A804HKV3|A0A804HKV3_HUMAN;tr|F8WB63|F8WB63_HUMAN;tr|B8ZZJ2|B8ZZJ2_HUMAN;tr|C9JFL5|C9JFL5_HUMAN;tr|F6UVQ4|F6UVQ4_HUMAN;tr|F6QUT6|F6QUT6_HUMAN	sp|P68133|ACTS_HUMAN;sp|P68032|ACTC_HUMAN;sp|P63267|ACTH_HUMAN;sp|P62736|ACTA_HUMAN;tr|A6NL76|A6NL76_HUMAN;tr|A0A804HKV3|A0A804HKV3_HUMAN;tr|F8WB63|F8WB63_HUMAN;tr|B8ZZJ2|B8ZZJ2_HUMAN;tr|C9JFL5|C9JFL5_HUMAN;tr|F6UVQ4|F6UVQ4_HUMAN;tr|F6QUT6|F6QUT6_HUMAN	Actin, alpha skeletal muscle;Actin, alpha cardiac muscle 1;Actin, gamma-enteric smooth muscle	ACTA1;ACTC1;	sp|P68133|ACTS_HUMAN Actin, alpha skeletal muscle OS=Homo sapiens OX=9606 GN=ACTA1 PE=1 SV=1;sp|P68032|ACTC_HUMAN Actin, alpha cardiac muscle 1 OS=Homo sapiens OX=9606 GN=ACTC1 PE=1 SV=1;sp|P63267|ACTH_HUMAN Actin, gamma-enteric smooth muscle OS=Homo sapie	11	19	4	4	33.2	42.051	377	38.052	23	18	17	18	18	18	17	4	3	4	4	4	3	4	3	4	4	4	3	33.2	33.2	33.2	33.2	33.2	33.2	3142900000	988430000	667140000	487540000	578520000	227030000	194270000	71163000	17084000	13089000	11611000	13421000
sp|Q9P035|HACD3_HUMAN;tr|H3BPZ1|H3BPZ1_HUMAN;tr|H3BS72|H3BS72_HUMAN	sp|Q9P035|HACD3_HUMAN;tr|H3BPZ1|H3BPZ1_HUMAN;tr|H3BS72|H3BS72_HUMAN	Very-long-chain (3R)-3-hydroxyacyl-CoA dehydratase 3;Very-long-chain (3R)-3-hydroxyacyl-CoA dehydratase;	HACD3;	sp|Q9P035|HACD3_HUMAN Very-long-chain (3R)-3-hydroxyacyl-CoA dehydratase 3 OS=Homo sapiens OX=9606 GN=HACD3 PE=1 SV=2;tr|H3BPZ1|H3BPZ1_HUMAN Very-long-chain (3R)-3-hydroxyacyl-CoA dehydratase OS=Homo sapiens OX=9606 GN=HACD3 PE=1 SV=1;tr|H3BS72|H3BS72_HUMA	3	2	2	2	8.8	43.159	362	6.0563	18	2	2	2	1	2	2	2	2	2	1	2	2	2	2	2	1	2	2	8.8	8.8	8.8	3	8.8	8.8	178570000	39683000	40595000	41348000	9612900	19459000	27875000	9920700	2204600	2255300	2297100	534050
sp|Q86WX3|AROS_HUMAN;tr|F8WFE7|F8WFE7_HUMAN	sp|Q86WX3|AROS_HUMAN;tr|F8WFE7|F8WFE7_HUMAN	Active regulator of SIRT1	RPS19BP1	sp|Q86WX3|AROS_HUMAN Active regulator of SIRT1 OS=Homo sapiens OX=9606 GN=RPS19BP1 PE=1 SV=1;tr|F8WFE7|F8WFE7_HUMAN Active regulator of SIRT1 OS=Homo sapiens OX=9606 GN=RPS19BP1 PE=1 SV=1	2	3	3	3	30.1	15.434	136	9.4552	8	2	2	0	1	1	1	2	2	0	1	1	1	2	2	0	1	1	1	14.7	20.6	0	15.4	5.1	5.1	80879000	38942000	16060000	0	0	17233000	8643300	10110000	4867800	2007500	0	0
tr|D6RBD7|D6RBD7_HUMAN;tr|C9J1V9|C9J1V9_HUMAN;sp|O43324|MCA3_HUMAN;tr|H0YAL7|H0YAL7_HUMAN	tr|D6RBD7|D6RBD7_HUMAN;tr|C9J1V9|C9J1V9_HUMAN;sp|O43324|MCA3_HUMAN;tr|H0YAL7|H0YAL7_HUMAN	Eukaryotic translation elongation factor 1 epsilon 1;EEF1E1-BLOC1S5 readthrough (NMD candidate);	EEF1E1;EEF1E1-BLOC1S5;	tr|D6RBD7|D6RBD7_HUMAN Eukaryotic translation elongation factor 1 epsilon 1 OS=Homo sapiens OX=9606 GN=EEF1E1 PE=1 SV=1;tr|C9J1V9|C9J1V9_HUMAN EEF1E1-BLOC1S5 readthrough (NMD candidate) OS=Homo sapiens OX=9606 GN=EEF1E1-BLOC1S5 PE=4 SV=2;sp|O43324|MCA3_HUM	4	2	2	2	24	16.686	150	16.785	11	2	2	2	1	2	2	2	2	2	1	2	2	2	2	2	1	2	2	24	24	24	7.3	24	24	252960000	60259000	58829000	51475000	15735000	29971000	36689000	10212000	1632500	2076000	1604000	1430400
tr|A0A7P0Z4N2|A0A7P0Z4N2_HUMAN;tr|A0A7P0Z434|A0A7P0Z434_HUMAN;tr|A0A7P0TAR0|A0A7P0TAR0_HUMAN;tr|A0A7P0T868|A0A7P0T868_HUMAN;sp|Q9NY61|AATF_HUMAN;tr|A0A7P0TBG4|A0A7P0TBG4_HUMAN;tr|A0A087WTH8|A0A087WTH8_HUMAN;tr|A0A7P0TBI0|A0A7P0TBI0_HUMAN;tr|A0A7P0Z4P2|A0A7P0Z4P2_HUMAN	tr|A0A7P0Z4N2|A0A7P0Z4N2_HUMAN;tr|A0A7P0Z434|A0A7P0Z434_HUMAN;tr|A0A7P0TAR0|A0A7P0TAR0_HUMAN;tr|A0A7P0T868|A0A7P0T868_HUMAN;sp|Q9NY61|AATF_HUMAN;tr|A0A7P0TBG4|A0A7P0TBG4_HUMAN;tr|A0A087WTH8|A0A087WTH8_HUMAN;tr|A0A7P0TBI0|A0A7P0TBI0_HUMAN;tr|A0A7P0Z4P2|A0A7P0Z4P2_HUMAN	Apoptosis antagonizing transcription factor;	AATF;	tr|A0A7P0Z4N2|A0A7P0Z4N2_HUMAN Apoptosis antagonizing transcription factor OS=Homo sapiens OX=9606 GN=AATF PE=1 SV=1;tr|A0A7P0Z434|A0A7P0Z434_HUMAN Apoptosis antagonizing transcription factor OS=Homo sapiens OX=9606 GN=AATF PE=1 SV=1;tr|A0A7P0TAR0|A0A7P0TA	9	4	4	4	11.2	53.309	474	12.663	19	3	4	4	3	2	1	3	4	4	3	2	1	3	4	4	3	2	1	9.5	11.2	11.2	9.5	6.5	3.8	239310000	44867000	64420000	51842000	42449000	26473000	9264300	8360900	1501000	2345500	2011400	1372500
sp|P05141|ADT2_HUMAN;sp|Q9H0C2|ADT4_HUMAN	sp|P05141|ADT2_HUMAN	ADP/ATP translocase 2	SLC25A5	sp|P05141|ADT2_HUMAN ADP/ATP translocase 2 OS=Homo sapiens OX=9606 GN=SLC25A5 PE=1 SV=7	2	18	18	7	44.3	32.852	298	58.939	20	17	16	17	15	15	16	17	16	17	15	15	16	7	7	7	6	6	6	44	41.3	44	41.3	41.3	41.6	6591500000	1737700000	1103500000	1573000000	747100000	593620000	836510000	248080000	67694000	38114000	62431000	28049000
tr|A0A0A0MRQ7|A0A0A0MRQ7_HUMAN	tr|A0A0A0MRQ7|A0A0A0MRQ7_HUMAN	DPY30 domain containing 2	DYDC2	tr|A0A0A0MRQ7|A0A0A0MRQ7_HUMAN DPY30 domain containing 2 OS=Homo sapiens OX=9606 GN=DYDC2 PE=1 SV=1	1	1	1	1	6.8	22.11	191	2.2782	11	1	1	1	1	1	1	1	1	1	1	1	1	1	1	1	1	1	1	6.8	6.8	6.8	6.8	6.8	6.8	333070000	30401000	157120000	32227000	36718000	27074000	49528000	30279000	2763700	14284000	2929800	3338000
tr|A0A6Q8PHC0|A0A6Q8PHC0_HUMAN;tr|A0A7I2PK44|A0A7I2PK44_HUMAN;tr|A0A6Q8PHJ9|A0A6Q8PHJ9_HUMAN;tr|A0A6Q8PG15|A0A6Q8PG15_HUMAN;tr|A0A6Q8PFM5|A0A6Q8PFM5_HUMAN;sp|O95831|AIFM1_HUMAN;tr|A0A7I2RLJ8|A0A7I2RLJ8_HUMAN;tr|A0A6Q8PFA7|A0A6Q8PFA7_HUMAN;tr|A0A6Q8PFQ8|A0A6Q8PFQ8_HUMAN;tr|A0A6Q8PFS4|A0A6Q8PFS4_HUMAN;tr|A0A6Q8PFE1|A0A6Q8PFE1_HUMAN;tr|A0A6Q8PF87|A0A6Q8PF87_HUMAN;tr|E9PMA0|E9PMA0_HUMAN;tr|A0A6Q8PFW2…	tr|A0A6Q8PHC0|A0A6Q8PHC0_HUMAN;tr|A0A7I2PK44|A0A7I2PK44_HUMAN;tr|A0A6Q8PHJ9|A0A6Q8PHJ9_HUMAN;tr|A0A6Q8PG15|A0A6Q8PG15_HUMAN;tr|A0A6Q8PFM5|A0A6Q8PFM5_HUMAN;sp|O95831|AIFM1_HUMAN;tr|A0A7I2RLJ8|A0A7I2RLJ8_HUMAN;tr|A0A6Q8PFA7|A0A6Q8PFA7_HUMAN;tr|A0A6Q8PFQ8|A0A6Q8PFQ8_HUMAN;tr|A0A6Q8PFS4|A0A6Q8PFS4_HUMAN;tr|A0A6Q8PFE1|A0A6Q8PFE1_HUMAN	Apoptosis inducing factor mitochondria associated 1;	AIFM1;	tr|A0A6Q8PHC0|A0A6Q8PHC0_HUMAN Apoptosis inducing factor mitochondria associated 1 OS=Homo sapiens OX=9606 GN=AIFM1 PE=1 SV=1;tr|A0A7I2PK44|A0A7I2PK44_HUMAN Apoptosis inducing factor mitochondria associated 1 OS=Homo sapiens OX=9606 GN=AIFM1 PE=1 SV=1;tr|A	16	5	5	5	13.1	66.514	609	13.807	33	5	2	5	4	4	3	5	2	5	4	4	3	5	2	5	4	4	3	13.1	4.8	13.1	11.3	10	7.9	405980000	112020000	39486000	113310000	52103000	36174000	52890000	6235600	1953600	693200	1933800	554470
tr|A0A804HJ42|A0A804HJ42_HUMAN;sp|O43309|ZSC12_HUMAN	tr|A0A804HJ42|A0A804HJ42_HUMAN;sp|O43309|ZSC12_HUMAN	Zinc finger and SCAN domain-containing protein 12	ZSCAN12	tr|A0A804HJ42|A0A804HJ42_HUMAN Zinc finger and SCAN domain-containing protein 12 OS=Homo sapiens OX=9606 GN=ZSCAN12 PE=1 SV=1;sp|O43309|ZSC12_HUMAN Zinc finger and SCAN domain-containing protein 12 OS=Homo sapiens OX=9606 GN=ZSCAN12 PE=1 SV=2	2	2	2	2	4.4	70.959	611	3.4426	40	2	2	2	1	2	1	2	2	2	1	2	1	2	2	2	1	2	1	4.4	4.4	4.4	2.5	4.4	2	262070000	61275000	54753000	54904000	31643000	51304000	8192200	1546900	474350	391310	274330	791080
sp|Q13885|TBB2A_HUMAN;sp|Q9BVA1|TBB2B_HUMAN	sp|Q13885|TBB2A_HUMAN;sp|Q9BVA1|TBB2B_HUMAN	Tubulin beta-2A chain;Tubulin beta-2B chain	TUBB2A;TUBB2B	sp|Q13885|TBB2A_HUMAN Tubulin beta-2A chain OS=Homo sapiens OX=9606 GN=TUBB2A PE=1 SV=1;sp|Q9BVA1|TBB2B_HUMAN Tubulin beta-2B chain OS=Homo sapiens OX=9606 GN=TUBB2B PE=1 SV=1	2	29	3	2	55.7	49.906	445	11.944	22	29	28	28	26	26	29	3	3	3	2	2	3	2	2	2	1	1	2	55.7	55.7	55.7	51.9	51.9	55.7	312980000	36469000	87130000	80341000	24914000	21229000	62895000	7562000	1657700	1421700	1200200	1132400
tr|A0A2R8Y5E8|A0A2R8Y5E8_HUMAN;tr|A0A2R8Y3N3|A0A2R8Y3N3_HUMAN;sp|P49590|SYHM_HUMAN;tr|A0A2R8Y5P7|A0A2R8Y5P7_HUMAN;tr|A0A2R8Y4X6|A0A2R8Y4X6_HUMAN;tr|A0A6Q8PFG9|A0A6Q8PFG9_HUMAN;tr|A0A6Q8PFN6|A0A6Q8PFN6_HUMAN;tr|D6RJE6|D6RJE6_HUMAN;tr|D6RB22|D6RB22_HUMAN;tr|A0A2R8Y6I1|A0A2R8Y6I1_HUMAN;tr|A0A6Q8PF07|A0A6Q8PF07_HUMAN;tr|A0A6Q8PFF2|A0A6Q8PFF2_HUMAN;tr|A0A6Q8PHA5|A0A6Q8PHA5_HUMAN;sp|P12081|HARS1_HUMAN;…	tr|A0A2R8Y5E8|A0A2R8Y5E8_HUMAN;tr|A0A2R8Y3N3|A0A2R8Y3N3_HUMAN;sp|P49590|SYHM_HUMAN;tr|A0A2R8Y5P7|A0A2R8Y5P7_HUMAN;tr|A0A2R8Y4X6|A0A2R8Y4X6_HUMAN;tr|A0A6Q8PFG9|A0A6Q8PFG9_HUMAN;tr|A0A6Q8PFN6|A0A6Q8PFN6_HUMAN;tr|D6RJE6|D6RJE6_HUMAN;tr|D6RB22|D6RB22_HUMAN;tr|A0A2R8Y6I1|A0A2R8Y6I1_HUMAN;tr|A0A6Q8PF07|A0A6Q8PF07_HUMAN;tr|A0A6Q8PFF2|A0A6Q8PFF2_HUMAN;tr|A0A6Q8PHA5|A0A6Q8PHA5_HUMAN;sp|P12081|HARS1_HUMAN;…	Histidyl-tRNA synthetase (Fragment);histidine--tRNA ligase;	HARS2;	tr|A0A2R8Y5E8|A0A2R8Y5E8_HUMAN Histidyl-tRNA synthetase (Fragment) OS=Homo sapiens OX=9606 GN=HARS2 PE=1 SV=1;tr|A0A2R8Y3N3|A0A2R8Y3N3_HUMAN histidine--tRNA ligase OS=Homo sapiens OX=9606 GN=HARS2 PE=1 SV=1;sp|P49590|SYHM_HUMAN Histidine--tRNA ligase, mito	16	2	2	2	9.1	24.86	219	4.1071	15	2	2	2	1	1	1	2	2	2	1	1	1	2	2	2	1	1	1	9.1	9.1	9.1	4.1	4.1	4.1	185040000	37789000	46288000	36373000	19399000	25206000	19987000	9291600	1632400	1810200	1542900	1293300
sp|Q5SY16|NOL9_HUMAN	sp|Q5SY16|NOL9_HUMAN	Polynucleotide 5-hydroxyl-kinase NOL9	NOL9	sp|Q5SY16|NOL9_HUMAN Polynucleotide 5-hydroxyl-kinase NOL9 OS=Homo sapiens OX=9606 GN=NOL9 PE=1 SV=1	1	3	3	3	7.8	79.322	702	9.0218	30	3	3	3	2	2	3	3	3	3	2	2	3	3	3	3	2	2	3	7.8	7.8	7.8	4.6	4.6	7.8	318910000	62833000	91773000	52822000	28642000	36715000	46123000	10630000	2094400	3059100	1760700	954730
sp|Q05639|EF1A2_HUMAN;tr|A0A2U3TZH3|A0A2U3TZH3_HUMAN;tr|A0A9L9PYI8|A0A9L9PYI8_HUMAN;tr|A0A9L9PXK0|A0A9L9PXK0_HUMAN	sp|Q05639|EF1A2_HUMAN;tr|A0A2U3TZH3|A0A2U3TZH3_HUMAN;tr|A0A9L9PYI8|A0A9L9PYI8_HUMAN;tr|A0A9L9PXK0|A0A9L9PXK0_HUMAN	Elongation factor 1-alpha 2;Elongation factor 1-alpha;	EEF1A2;	sp|Q05639|EF1A2_HUMAN Elongation factor 1-alpha 2 OS=Homo sapiens OX=9606 GN=EEF1A2 PE=1 SV=1;tr|A0A2U3TZH3|A0A2U3TZH3_HUMAN Elongation factor 1-alpha OS=Homo sapiens OX=9606 GN=EEF1A2 PE=1 SV=1;tr|A0A9L9PYI8|A0A9L9PYI8_HUMAN Elongation factor 1-alpha 2 OS	4	9	2	2	32.8	50.47	463	7.7645	25	8	8	9	8	8	8	1	1	2	1	1	1	1	1	2	1	1	1	25.1	25.1	32.8	25.1	27.6	27.6	160740000	17645000	17975000	68405000	26595000	15338000	14781000	4472000	705810	719010	1983400	1063800
sp|Q13123|RED_HUMAN	sp|Q13123|RED_HUMAN	Protein Red	IK	sp|Q13123|RED_HUMAN Protein Red OS=Homo sapiens OX=9606 GN=IK PE=1 SV=3	1	1	1	1	1.6	65.601	557	2.566	29	1	1	1	1	1	1	1	1	1	1	1	1	1	1	1	1	1	1	1.6	1.6	1.6	1.6	1.6	1.6	70011000	18847000	15012000	11366000	6627500	10151000	8006500	2414200	649900	517670	391920	228530
sp|Q8N5L8|RP25L_HUMAN	sp|Q8N5L8|RP25L_HUMAN	Ribonuclease P protein subunit p25-like protein	RPP25L	sp|Q8N5L8|RP25L_HUMAN Ribonuclease P protein subunit p25-like protein OS=Homo sapiens OX=9606 GN=RPP25L PE=1 SV=1	1	3	3	3	26.4	17.631	163	9.0363	9	3	3	2	2	3	1	3	3	2	2	3	1	3	3	2	2	3	1	26.4	26.4	20.2	20.2	26.4	14.7	632060000	150500000	163270000	93595000	97048000	108000000	19641000	57280000	14859000	15626000	8957200	8665700
sp|Q9P0K7|RAI14_HUMAN	sp|Q9P0K7|RAI14_HUMAN	Ankycorbin	RAI14	sp|Q9P0K7|RAI14_HUMAN Ankycorbin OS=Homo sapiens OX=9606 GN=RAI14 PE=1 SV=2	1	5	5	5	6.8	110.04	980	11.648	68	5	4	4	5	3	2	5	4	4	5	3	2	5	4	4	5	3	2	6.8	5.3	4.9	6.8	3.9	3	228900000	73795000	48285000	24665000	67398000	8442600	6310000	2799600	846540	539920	362720	833500
sp|O43709|BUD23_HUMAN	sp|O43709|BUD23_HUMAN	18S rRNA (guanine-N(7))-methyltransferase	BUD23	sp|O43709|BUD23_HUMAN 18S rRNA (guanine-N(7))-methyltransferase OS=Homo sapiens OX=9606 GN=BUD23 PE=1 SV=2	1	4	4	4	15.7	31.88	281	8.0368	13	3	4	3	2	2	3	3	4	3	2	2	3	3	4	3	2	2	3	15.3	15.7	8.5	11	11	11.4	592100000	127040000	126320000	126230000	62015000	58411000	92090000	7250600	1713700	8826700	1473600	1202900
sp|Q6WCQ1|MPRIP_HUMAN;tr|A0A494BZV2|A0A494BZV2_HUMAN;tr|J3KSW8|J3KSW8_HUMAN;tr|H0Y2S9|H0Y2S9_HUMAN;tr|A0A1W2PPU9|A0A1W2PPU9_HUMAN;tr|J3KSK7|J3KSK7_HUMAN;tr|H7C3G6|H7C3G6_HUMAN;tr|H0Y7E2|H0Y7E2_HUMAN	sp|Q6WCQ1|MPRIP_HUMAN;tr|A0A494BZV2|A0A494BZV2_HUMAN;tr|J3KSW8|J3KSW8_HUMAN;tr|H0Y2S9|H0Y2S9_HUMAN	Myosin phosphatase Rho-interacting protein;Myosin phosphatase Rho interacting protein;	MPRIP;	sp|Q6WCQ1|MPRIP_HUMAN Myosin phosphatase Rho-interacting protein OS=Homo sapiens OX=9606 GN=MPRIP PE=1 SV=3;tr|A0A494BZV2|A0A494BZV2_HUMAN Myosin phosphatase Rho interacting protein OS=Homo sapiens OX=9606 GN=MPRIP PE=1 SV=1;tr|J3KSW8|J3KSW8_HUMAN Myosin p	8	7	7	7	10.8	116.53	1025	18.893	64	6	5	2	4	2	1	6	5	2	4	2	1	6	5	2	4	2	1	9.8	6.3	3.1	5.6	3.4	0.7	349890000	130290000	74460000	19168000	101020000	20000000	4958100	1510300	705810	264220	52659	410140
sp|O15145|ARPC3_HUMAN;tr|C9JZD1|C9JZD1_HUMAN;tr|F8VR50|F8VR50_HUMAN	sp|O15145|ARPC3_HUMAN;tr|C9JZD1|C9JZD1_HUMAN;tr|F8VR50|F8VR50_HUMAN	Actin-related protein 2/3 complex subunit 3;Actin related protein 2/3 complex subunit 3 (Fragment);	ARPC3;	sp|O15145|ARPC3_HUMAN Actin-related protein 2/3 complex subunit 3 OS=Homo sapiens OX=9606 GN=ARPC3 PE=1 SV=3;tr|C9JZD1|C9JZD1_HUMAN Actin related protein 2/3 complex subunit 3 (Fragment) OS=Homo sapiens OX=9606 GN=ARPC3 PE=1 SV=1;tr|F8VR50|F8VR50_HUMAN Act	3	2	2	2	13.5	20.546	178	6.7527	12	2	2	2	2	1	1	2	2	2	2	1	1	2	2	2	2	1	1	13.5	13.5	13.5	13.5	6.2	6.2	117850000	37393000	15246000	22718000	32246000	5226600	5019800	5092900	1464600	596110	838340	1340000
sp|Q9H7N4|SFR19_HUMAN	sp|Q9H7N4|SFR19_HUMAN	Splicing factor, arginine/serine-rich 19	SCAF1	sp|Q9H7N4|SFR19_HUMAN Splicing factor, arginine/serine-rich 19 OS=Homo sapiens OX=9606 GN=SCAF1 PE=1 SV=3	1	5	5	4	5.6	139.27	1312	12.995	52	2	4	4	3	3	4	2	4	4	3	3	4	2	4	3	3	3	4	2.5	5	4.9	4.3	4.3	5	425300000	26056000	67990000	177700000	36764000	41164000	75625000	3005500	501080	1307500	2566000	707000
tr|K7END7|K7END7_HUMAN;tr|F5H658|F5H658_HUMAN;sp|Q14562|DHX8_HUMAN	tr|K7END7|K7END7_HUMAN;tr|F5H658|F5H658_HUMAN;sp|Q14562|DHX8_HUMAN	RNA helicase;ATP-dependent RNA helicase DHX8	DHX8	tr|K7END7|K7END7_HUMAN RNA helicase OS=Homo sapiens OX=9606 GN=DHX8 PE=1 SV=2;tr|F5H658|F5H658_HUMAN RNA helicase OS=Homo sapiens OX=9606 GN=DHX8 PE=1 SV=1;sp|Q14562|DHX8_HUMAN ATP-dependent RNA helicase DHX8 OS=Homo sapiens OX=9606 GN=DHX8 PE=1 SV=1	3	6	5	5	5.5	132.78	1169	11.21	64	5	6	3	4	6	3	4	5	2	3	5	2	4	5	2	3	5	2	4.8	5.5	3.1	3.9	5.5	3.1	332320000	66299000	113220000	32743000	32043000	56777000	31241000	3323700	599200	1097500	302930	378450
sp|Q9BYD6|RM01_HUMAN;tr|H0Y8N7|H0Y8N7_HUMAN	sp|Q9BYD6|RM01_HUMAN;tr|H0Y8N7|H0Y8N7_HUMAN	Large ribosomal subunit protein uL1m;Large ribosomal subunit protein uL1m (Fragment)	MRPL1	sp|Q9BYD6|RM01_HUMAN Large ribosomal subunit protein uL1m OS=Homo sapiens OX=9606 GN=MRPL1 PE=1 SV=2;tr|H0Y8N7|H0Y8N7_HUMAN Large ribosomal subunit protein uL1m (Fragment) OS=Homo sapiens OX=9606 GN=MRPL1 PE=1 SV=1	2	2	2	2	7.4	36.908	325	3.7597	21	1	1	1	2	2	1	1	1	1	2	2	1	1	1	1	2	2	1	3.7	3.7	3.7	7.4	7.4	3.7	69789000	14115000	15765000	14555000	9277900	7607100	8469900	3323300	672130	750710	693100	441800
tr|H0Y580|H0Y580_HUMAN;sp|Q9NR50|EI2BG_HUMAN	tr|H0Y580|H0Y580_HUMAN;sp|Q9NR50|EI2BG_HUMAN	Eukaryotic translation initiation factor 2B subunit gamma (Fragment);Translation initiation factor eIF2B subunit gamma	EIF2B3	tr|H0Y580|H0Y580_HUMAN Eukaryotic translation initiation factor 2B subunit gamma (Fragment) OS=Homo sapiens OX=9606 GN=EIF2B3 PE=1 SV=1;sp|Q9NR50|EI2BG_HUMAN Translation initiation factor eIF2B subunit gamma OS=Homo sapiens OX=9606 GN=EIF2B3 PE=1 SV=1	2	1	1	1	9.5	24.842	222	2.1017	15	1	1	1	1	1	1	1	1	1	1	1	1	1	1	1	1	1	1	9.5	9.5	9.5	9.5	9.5	9.5	95486000	22834000	20785000	17040000	10834000	11428000	12564000	6365700	1522300	1385700	1136000	722260
sp|P05023|AT1A1_HUMAN;tr|M0R116|M0R116_HUMAN;tr|A0A2R8YEY8|A0A2R8YEY8_HUMAN;sp|P13637|AT1A3_HUMAN;tr|A0A0A0MT26|A0A0A0MT26_HUMAN	sp|P05023|AT1A1_HUMAN	Sodium/potassium-transporting ATPase subunit alpha-1	ATP1A1	sp|P05023|AT1A1_HUMAN Sodium/potassium-transporting ATPase subunit alpha-1 OS=Homo sapiens OX=9606 GN=ATP1A1 PE=1 SV=1	5	3	3	3	3.8	112.89	1023	9.4032	51	3	3	3	2	2	2	3	3	3	2	2	2	3	3	3	2	2	2	3.8	3.8	3.8	2.5	2.3	2.7	287640000	66656000	49676000	66253000	42343000	35574000	27141000	4274400	980750	671430	1006400	596720
sp|P35659|DEK_HUMAN;tr|H0Y993|H0Y993_HUMAN;tr|A0A494C028|A0A494C028_HUMAN;tr|H0Y8X0|H0Y8X0_HUMAN;tr|D6RDA2|D6RDA2_HUMAN;tr|B4DFG0|B4DFG0_HUMAN;tr|A0A494C198|A0A494C198_HUMAN;tr|D6R9L5|D6R9L5_HUMAN	sp|P35659|DEK_HUMAN;tr|H0Y993|H0Y993_HUMAN;tr|A0A494C028|A0A494C028_HUMAN;tr|H0Y8X0|H0Y8X0_HUMAN;tr|D6RDA2|D6RDA2_HUMAN;tr|B4DFG0|B4DFG0_HUMAN	Protein DEK;DEK oncogene (DNA binding), isoform CRA_b;DEK proto-oncogene	DEK;	sp|P35659|DEK_HUMAN Protein DEK OS=Homo sapiens OX=9606 GN=DEK PE=1 SV=1;tr|H0Y993|H0Y993_HUMAN DEK oncogene (DNA binding), isoform CRA_b OS=Homo sapiens OX=9606 GN=DEK PE=1 SV=2;tr|A0A494C028|A0A494C028_HUMAN DEK proto-oncogene OS=Homo sapiens OX=9606 GN=	8	7	7	7	22.7	42.674	375	15.813	24	6	6	4	5	4	4	6	6	4	5	4	4	6	6	4	5	4	4	21.1	21.1	14.7	14.9	13.3	15.7	676100000	139280000	147810000	141550000	93315000	69980000	84162000	11850000	2716500	2537000	3245800	1307800
sp|P46783|RS10_HUMAN;tr|F6U211|F6U211_HUMAN;tr|A0A2R8Y7H1|A0A2R8Y7H1_HUMAN;tr|A0A2R8YFH6|A0A2R8YFH6_HUMAN;tr|A0A1W2PQS6|A0A1W2PQS6_HUMAN;tr|A0A2R8Y6L3|A0A2R8Y6L3_HUMAN;tr|S4R435|S4R435_HUMAN;sp|Q9NQ39|RS10L_HUMAN;sp|Q15149|PLEC_HUMAN	sp|P46783|RS10_HUMAN;tr|F6U211|F6U211_HUMAN;tr|A0A2R8Y7H1|A0A2R8Y7H1_HUMAN;tr|A0A2R8YFH6|A0A2R8YFH6_HUMAN;tr|A0A1W2PQS6|A0A1W2PQS6_HUMAN;tr|A0A2R8Y6L3|A0A2R8Y6L3_HUMAN;tr|S4R435|S4R435_HUMAN	Small ribosomal subunit protein eS10;	RPS10;	sp|P46783|RS10_HUMAN Small ribosomal subunit protein eS10 OS=Homo sapiens OX=9606 GN=RPS10 PE=1 SV=1;tr|F6U211|F6U211_HUMAN Small ribosomal subunit protein eS10 OS=Homo sapiens OX=9606 GN=RPS10 PE=3 SV=1;tr|A0A2R8Y7H1|A0A2R8Y7H1_HUMAN Small ribosomal subun	9	21	21	21	77.6	18.898	165	63.901	12	20	20	19	13	20	17	20	20	19	13	20	17	20	20	19	13	20	17	72.1	72.1	73.3	66.7	72.1	72.1	28198000000	6500700000	7253900000	4114700000	924650000	5301500000	4102300000	1106500000	227370000	265990000	201890000	51580000
tr|A0A087WWU8|A0A087WWU8_HUMAN;tr|D6R904|D6R904_HUMAN;tr|A0A494C0G0|A0A494C0G0_HUMAN;tr|Q5VU61|Q5VU61_HUMAN	tr|A0A087WWU8|A0A087WWU8_HUMAN;tr|D6R904|D6R904_HUMAN	Tropomyosin 3	TPM3	tr|A0A087WWU8|A0A087WWU8_HUMAN Tropomyosin 3 OS=Homo sapiens OX=9606 GN=TPM3 PE=1 SV=1;tr|D6R904|D6R904_HUMAN Tropomyosin 3 OS=Homo sapiens OX=9606 GN=TPM3 PE=1 SV=1	4	18	18	5	54.6	26.42	227	58.259	20	17	14	15	15	12	11	17	14	15	15	12	11	5	4	4	5	3	4	51.5	47.1	53.7	49.8	50.2	41.9	4427000000	1487900000	681280000	628850000	915370000	398480000	315120000	147560000	50531000	23300000	22575000	28691000
tr|E9PLD0|E9PLD0_HUMAN;sp|Q9H0U4|RAB1B_HUMAN;tr|E7END7|E7END7_HUMAN;sp|Q92928|RAB1C_HUMAN;sp|P62820|RAB1A_HUMAN	tr|E9PLD0|E9PLD0_HUMAN;sp|Q9H0U4|RAB1B_HUMAN;tr|E7END7|E7END7_HUMAN;sp|Q92928|RAB1C_HUMAN;sp|P62820|RAB1A_HUMAN	Ras-related protein Rab-1A;Ras-related protein Rab-1B	RAB1B;	tr|E9PLD0|E9PLD0_HUMAN Ras-related protein Rab-1A OS=Homo sapiens OX=9606 GN=RAB1B PE=1 SV=1;sp|Q9H0U4|RAB1B_HUMAN Ras-related protein Rab-1B OS=Homo sapiens OX=9606 GN=RAB1B PE=1 SV=1;tr|E7END7|E7END7_HUMAN Ras-related protein Rab-1A OS=Homo sapiens OX=96	5	3	2	2	24.9	18.483	169	4.7734	16	3	3	3	3	3	3	2	2	2	2	2	2	2	2	2	2	2	2	24.9	24.9	24.9	24.9	24.9	24.9	196470000	39847000	40483000	43491000	17965000	27527000	27155000	6369000	989620	1126500	1801500	1122800
tr|J3KN67|J3KN67_HUMAN;tr|A0A2R2Y2Q3|A0A2R2Y2Q3_HUMAN;tr|A0A494C0P6|A0A494C0P6_HUMAN;sp|P06753|TPM3_HUMAN;tr|A0A494C034|A0A494C034_HUMAN;tr|H0YLS7|H0YLS7_HUMAN;tr|D6RGJ6|D6RGJ6_HUMAN	tr|J3KN67|J3KN67_HUMAN;tr|A0A2R2Y2Q3|A0A2R2Y2Q3_HUMAN;tr|A0A494C0P6|A0A494C0P6_HUMAN;sp|P06753|TPM3_HUMAN	Tropomyosin 3;	TPM3;	tr|J3KN67|J3KN67_HUMAN Tropomyosin 3 OS=Homo sapiens OX=9606 GN=TPM3 PE=1 SV=1;tr|A0A2R2Y2Q3|A0A2R2Y2Q3_HUMAN Tropomyosin 3 OS=Homo sapiens OX=9606 GN=TPM3 PE=1 SV=1;tr|A0A494C0P6|A0A494C0P6_HUMAN Tropomyosin 3 OS=Homo sapiens OX=9606 GN=TPM3 PE=1 SV=1;sp|	7	16	3	2	41.4	33.222	285	6.1379	25	15	12	14	13	11	7	3	2	3	3	2	0	2	1	2	2	1	0	38.9	31.9	41.4	37.5	34.4	19.3	395740000	160350000	63146000	59950000	74520000	37779000	0	6930100	2894000	941800	588630	2002700
sp|Q9NVI7|ATD3A_HUMAN;tr|Q5SV16|Q5SV16_HUMAN;tr|A0A5K1VW56|A0A5K1VW56_HUMAN;sp|Q5T9A4|ATD3B_HUMAN	sp|Q9NVI7|ATD3A_HUMAN;tr|Q5SV16|Q5SV16_HUMAN;tr|A0A5K1VW56|A0A5K1VW56_HUMAN;sp|Q5T9A4|ATD3B_HUMAN	ATPase family AAA domain-containing protein 3A;ATPase family AAA domain containing 3A (Fragment);	ATAD3A;	sp|Q9NVI7|ATD3A_HUMAN ATPase family AAA domain-containing protein 3A OS=Homo sapiens OX=9606 GN=ATAD3A PE=1 SV=2;tr|Q5SV16|Q5SV16_HUMAN ATPase family AAA domain containing 3A (Fragment) OS=Homo sapiens OX=9606 GN=ATAD3A PE=1 SV=2;tr|A0A5K1VW56|A0A5K1VW56_H	4	2	2	2	3.8	71.368	634	5.9232	43	2	1	1	2	1	1	2	1	1	2	1	1	2	1	1	2	1	1	3.8	2.1	2.1	3.8	1.7	2.1	127790000	29029000	26636000	24113000	22965000	12617000	12433000	2971900	675080	619450	560770	534060
tr|Q8WVC2|Q8WVC2_HUMAN;sp|P63220|RS21_HUMAN;tr|Q9BYK1|Q9BYK1_HUMAN;tr|Q9BYK2|Q9BYK2_HUMAN	tr|Q8WVC2|Q8WVC2_HUMAN;sp|P63220|RS21_HUMAN;tr|Q9BYK1|Q9BYK1_HUMAN	40S ribosomal protein S21;Small ribosomal subunit protein eS21	RPS21;	tr|Q8WVC2|Q8WVC2_HUMAN 40S ribosomal protein S21 OS=Homo sapiens OX=9606 GN=RPS21 PE=1 SV=1;sp|P63220|RS21_HUMAN Small ribosomal subunit protein eS21 OS=Homo sapiens OX=9606 GN=RPS21 PE=1 SV=1;tr|Q9BYK1|Q9BYK1_HUMAN Small ribosomal subunit protein eS21 OS=	4	7	7	7	71.6	8.85	81	45.299	7	7	7	7	6	7	7	7	7	7	6	7	7	7	7	7	6	7	7	71.6	71.6	71.6	71.6	71.6	71.6	13765000000	2769200000	3804000000	2017900000	373970000	2336900000	2463300000	1541500000	316800000	426970000	228100000	37922000
tr|H3BUY0|H3BUY0_HUMAN;sp|Q7Z2W9|RM21_HUMAN	tr|H3BUY0|H3BUY0_HUMAN;sp|Q7Z2W9|RM21_HUMAN	Large ribosomal subunit protein bL21m	MRPL21	tr|H3BUY0|H3BUY0_HUMAN Large ribosomal subunit protein bL21m OS=Homo sapiens OX=9606 GN=MRPL21 PE=1 SV=1;sp|Q7Z2W9|RM21_HUMAN Large ribosomal subunit protein bL21m OS=Homo sapiens OX=9606 GN=MRPL21 PE=1 SV=2	2	2	2	2	13.8	21.526	195	6.0092	12	2	2	2	2	2	2	2	2	2	2	2	2	2	2	2	2	2	2	13.8	13.8	13.8	13.8	13.8	13.8	195230000	42790000	41577000	37468000	35784000	24579000	13028000	8125200	1864700	1588100	1692800	1782600
sp|Q709F0|ACD11_HUMAN;tr|F8WEV0|F8WEV0_HUMAN;tr|D6RDI8|D6RDI8_HUMAN	sp|Q709F0|ACD11_HUMAN;tr|F8WEV0|F8WEV0_HUMAN;tr|D6RDI8|D6RDI8_HUMAN	Acyl-CoA dehydrogenase family member 11;	ACAD11;	sp|Q709F0|ACD11_HUMAN Acyl-CoA dehydrogenase family member 11 OS=Homo sapiens OX=9606 GN=ACAD11 PE=1 SV=3;tr|F8WEV0|F8WEV0_HUMAN Acyl-CoA dehydrogenase family member 11 OS=Homo sapiens OX=9606 GN=ACAD11 PE=1 SV=2;tr|D6RDI8|D6RDI8_HUMAN Acyl-CoA dehydrogena	3	5	5	5	7.1	87.263	780	15.37	42	4	5	4	2	4	3	4	5	4	2	4	3	4	5	4	2	4	3	6	7.1	6	2.6	6	3.8	473810000	104540000	115000000	75591000	27663000	88865000	62149000	9595300	2082900	2206500	1478000	658630
sp|Q96EK4|THA11_HUMAN	sp|Q96EK4|THA11_HUMAN	THAP domain-containing protein 11	THAP11	sp|Q96EK4|THA11_HUMAN THAP domain-containing protein 11 OS=Homo sapiens OX=9606 GN=THAP11 PE=1 SV=2	1	2	2	2	9.6	34.455	314	7.9771	8	2	2	2	1	2	2	2	2	2	1	2	2	2	2	2	1	2	2	9.6	9.6	9.6	4.1	9.6	9.6	247550000	48507000	57674000	47663000	8208300	43955000	41546000	30944000	6063400	7209200	5957900	1026000
sp|P61158|ARP3_HUMAN;tr|B4DXW1|B4DXW1_HUMAN	sp|P61158|ARP3_HUMAN;tr|B4DXW1|B4DXW1_HUMAN	Actin-related protein 3	ACTR3	sp|P61158|ARP3_HUMAN Actin-related protein 3 OS=Homo sapiens OX=9606 GN=ACTR3 PE=1 SV=3;tr|B4DXW1|B4DXW1_HUMAN Actin-related protein 3 OS=Homo sapiens OX=9606 GN=ACTR3 PE=1 SV=1	2	2	2	2	8.9	47.371	418	4.5535	22	2	0	2	2	1	0	2	0	2	2	1	0	2	0	2	2	1	0	8.9	0	8.9	8.9	4.8	0	150180000	63971000	0	29123000	52919000	4171500	0	2558500	1047100	0	517490	804290
tr|M0R3C3|M0R3C3_HUMAN;sp|Q9NZ01|TECR_HUMAN;tr|M0R2N5|M0R2N5_HUMAN	tr|M0R3C3|M0R3C3_HUMAN;sp|Q9NZ01|TECR_HUMAN;tr|M0R2N5|M0R2N5_HUMAN	Trans-2,3-enoyl-CoA reductase;Very-long-chain enoyl-CoA reductase;very-long-chain enoyl-CoA reductase	TECR;	tr|M0R3C3|M0R3C3_HUMAN Trans-2,3-enoyl-CoA reductase OS=Homo sapiens OX=9606 GN=TECR PE=1 SV=1;sp|Q9NZ01|TECR_HUMAN Very-long-chain enoyl-CoA reductase OS=Homo sapiens OX=9606 GN=TECR PE=1 SV=1;tr|M0R2N5|M0R2N5_HUMAN very-long-chain enoyl-CoA reductase OS=	3	1	1	1	18.1	11.773	105	3.0788	6	1	1	1	0	1	1	1	1	1	0	1	1	1	1	1	0	1	1	18.1	18.1	18.1	0	18.1	18.1	74557000	13551000	23257000	16071000	0	10927000	10750000	12426000	2258500	3876200	2678500	0
sp|O15446|RPA34_HUMAN	sp|O15446|RPA34_HUMAN	DNA-directed RNA polymerase I subunit RPA34	POLR1G	sp|O15446|RPA34_HUMAN DNA-directed RNA polymerase I subunit RPA34 OS=Homo sapiens OX=9606 GN=POLR1G PE=1 SV=1	1	4	4	4	13.3	54.985	510	8.8423	21	4	4	4	2	3	3	4	4	4	2	3	3	4	4	4	2	3	3	13.3	13.3	13.3	5.1	8.6	8.6	378750000	78138000	82957000	73381000	31077000	57403000	55792000	11811000	1917200	2318500	1840000	1479800
tr|E7EMC6|E7EMC6_HUMAN;tr|E5RK69|E5RK69_HUMAN;tr|A0A0S2Z377|A0A0S2Z377_HUMAN;sp|P08133|ANXA6_HUMAN	tr|E7EMC6|E7EMC6_HUMAN;tr|E5RK69|E5RK69_HUMAN;tr|A0A0S2Z377|A0A0S2Z377_HUMAN;sp|P08133|ANXA6_HUMAN	Annexin;Annexin (Fragment);	ANXA6;	tr|E7EMC6|E7EMC6_HUMAN Annexin OS=Homo sapiens OX=9606 GN=ANXA6 PE=1 SV=1;tr|E5RK69|E5RK69_HUMAN Annexin OS=Homo sapiens OX=9606 GN=ANXA6 PE=1 SV=1;tr|A0A0S2Z377|A0A0S2Z377_HUMAN Annexin (Fragment) OS=Homo sapiens OX=9606 GN=ANXA6 PE=1 SV=1;sp|P08133|ANXA6	4	1	1	1	2.7	36.962	330	2.1833	28	1	1	1	1	1	1	1	1	1	1	1	1	1	1	1	1	1	1	2.7	2.7	2.7	2.7	2.7	2.7	38254000	13998000	2802700	6848700	6653000	3712700	4238100	1366200	499950	100100	244600	237610
sp|Q9ULW3|ABT1_HUMAN	sp|Q9ULW3|ABT1_HUMAN	Activator of basal transcription 1	ABT1	sp|Q9ULW3|ABT1_HUMAN Activator of basal transcription 1 OS=Homo sapiens OX=9606 GN=ABT1 PE=1 SV=1	1	4	4	4	21.3	31.079	272	5.9886	16	1	3	3	3	1	2	1	3	3	3	1	2	1	3	3	3	1	2	9.9	16.2	18	18	2.9	8.1	178420000	17515000	55304000	37367000	35497000	13646000	19095000	5435300	1094700	1995700	815740	971780
sp|O95487|SC24B_HUMAN	sp|O95487|SC24B_HUMAN	Protein transport protein Sec24B	SEC24B	sp|O95487|SC24B_HUMAN Protein transport protein Sec24B OS=Homo sapiens OX=9606 GN=SEC24B PE=1 SV=2	1	1	1	1	1.1	137.42	1268	2.842	40	1	0	1	1	1	1	1	0	1	1	1	1	1	0	1	1	1	1	1.1	0	1.1	1.1	1.1	1.1	123170000	34819000	0	29023000	19157000	28597000	11579000	3079400	870480	0	725560	478910
sp|Q15366|PCBP2_HUMAN;tr|H3BRU6|H3BRU6_HUMAN;tr|F8W0G4|F8W0G4_HUMAN;tr|F8VXH9|F8VXH9_HUMAN;tr|F8W1G6|F8W1G6_HUMAN;tr|J3QT27|J3QT27_HUMAN;tr|E9PFP8|E9PFP8_HUMAN;sp|P57721|PCBP3_HUMAN;tr|H3BND9|H3BND9_HUMAN;tr|H3BSS4|H3BSS4_HUMAN	sp|Q15366|PCBP2_HUMAN;tr|H3BRU6|H3BRU6_HUMAN;tr|F8W0G4|F8W0G4_HUMAN;tr|F8VXH9|F8VXH9_HUMAN;tr|F8W1G6|F8W1G6_HUMAN	Poly(rC)-binding protein 2;Poly(rC) binding protein 2 (Fragment);	PCBP2;	sp|Q15366|PCBP2_HUMAN Poly(rC)-binding protein 2 OS=Homo sapiens OX=9606 GN=PCBP2 PE=1 SV=1;tr|H3BRU6|H3BRU6_HUMAN Poly(rC) binding protein 2 (Fragment) OS=Homo sapiens OX=9606 GN=PCBP2 PE=1 SV=1;tr|F8W0G4|F8W0G4_HUMAN Poly(rC) binding protein 2 (Fragment)	10	10	1	1	43	38.58	365	4.2345	20	9	9	10	9	10	10	1	1	1	1	1	1	1	1	1	1	1	1	34.5	34.5	43	34.5	43	43	116070000	24302000	28434000	18792000	13022000	13184000	18339000	5803700	1215100	1421700	939590	651120
sp|Q8N257|H2B3B_HUMAN;sp|A0A2R8Y619|H2BK1_HUMAN	sp|Q8N257|H2B3B_HUMAN	Histone H2B type 3-B	H2BC26	sp|Q8N257|H2B3B_HUMAN Histone H2B type 3-B OS=Homo sapiens OX=9606 GN=H2BC26 PE=1 SV=3	2	6	1	1	43.7	13.908	126	-2	11	6	6	5	6	6	5	1	1	0	1	1	0	1	1	0	1	1	0	43.7	43.7	38.1	43.7	43.7	38.1	144660000	48837000	61421000	0	0	34398000	0	13150000	4439700	5583700	0	0
tr|E9PHT9|E9PHT9_HUMAN;sp|P08758|ANXA5_HUMAN;tr|D6RCN3|D6RCN3_HUMAN;tr|D6RBE9|D6RBE9_HUMAN;tr|D6RBL5|D6RBL5_HUMAN	tr|E9PHT9|E9PHT9_HUMAN;sp|P08758|ANXA5_HUMAN;tr|D6RCN3|D6RCN3_HUMAN;tr|D6RBE9|D6RBE9_HUMAN;tr|D6RBL5|D6RBL5_HUMAN	Annexin;Annexin A5;	ANXA5;	tr|E9PHT9|E9PHT9_HUMAN Annexin OS=Homo sapiens OX=9606 GN=ANXA5 PE=1 SV=1;sp|P08758|ANXA5_HUMAN Annexin A5 OS=Homo sapiens OX=9606 GN=ANXA5 PE=1 SV=2;tr|D6RCN3|D6RCN3_HUMAN Annexin A5 OS=Homo sapiens OX=9606 GN=ANXA5 PE=1 SV=1;tr|D6RBE9|D6RBE9_HUMAN Annexi	5	2	2	2	12.9	18.224	163	5.7079	14	2	2	2	2	1	2	2	2	2	2	1	2	2	2	2	2	1	2	12.9	12.9	12.9	12.9	5.5	12.9	172170000	31141000	16215000	58622000	28309000	10107000	27772000	12298000	2224400	1158200	4187300	2022100
sp|Q7KZF4|SND1_HUMAN;tr|H7C597|H7C597_HUMAN	sp|Q7KZF4|SND1_HUMAN	Staphylococcal nuclease domain-containing protein 1	SND1	sp|Q7KZF4|SND1_HUMAN Staphylococcal nuclease domain-containing protein 1 OS=Homo sapiens OX=9606 GN=SND1 PE=1 SV=1	2	9	9	9	13.5	102	910	23.808	61	8	8	8	4	8	7	8	8	8	4	8	7	8	8	8	4	8	7	12.7	11.4	12.7	5.4	10.8	8.7	972670000	193680000	213480000	191180000	58648000	168790000	146890000	10997000	2287900	2377300	2055900	749220
sp|P22061|PIMT_HUMAN;tr|F6S8N6|F6S8N6_HUMAN;tr|A0A3F2YNX8|A0A3F2YNX8_HUMAN;tr|F8WDT3|F8WDT3_HUMAN;tr|F8WAV5|F8WAV5_HUMAN;tr|F8WAX2|F8WAX2_HUMAN;tr|C9J0F2|C9J0F2_HUMAN	sp|P22061|PIMT_HUMAN;tr|F6S8N6|F6S8N6_HUMAN;tr|A0A3F2YNX8|A0A3F2YNX8_HUMAN	Protein-L-isoaspartate(D-aspartate) O-methyltransferase;	PCMT1;	sp|P22061|PIMT_HUMAN Protein-L-isoaspartate(D-aspartate) O-methyltransferase OS=Homo sapiens OX=9606 GN=PCMT1 PE=1 SV=4;tr|F6S8N6|F6S8N6_HUMAN Protein-L-isoaspartate(D-aspartate) O-methyltransferase OS=Homo sapiens OX=9606 GN=PCMT1 PE=1 SV=1;tr|A0A3F2YNX8|	7	6	6	6	45.4	24.636	227	14.409	12	5	3	5	4	3	5	5	3	5	4	3	5	5	3	5	4	3	5	40.5	18.9	40.5	36.6	21.6	41.4	591030000	153510000	69194000	140670000	77942000	49221000	100480000	17760000	4739500	4148800	4937000	1296300
sp|Q8TAD8|SNIP1_HUMAN	sp|Q8TAD8|SNIP1_HUMAN	Smad nuclear-interacting protein 1	SNIP1	sp|Q8TAD8|SNIP1_HUMAN Smad nuclear-interacting protein 1 OS=Homo sapiens OX=9606 GN=SNIP1 PE=1 SV=1	1	3	3	3	7.8	45.777	396	4.6709	23	2	3	2	3	1	2	2	3	2	3	1	2	2	3	2	3	1	2	5.8	7.8	5.8	7.8	3.8	5.8	252040000	47320000	72004000	35595000	37716000	24285000	35121000	4889300	1067500	1572300	525800	1149100
sp|Q9NX08|COMD8_HUMAN	sp|Q9NX08|COMD8_HUMAN	COMM domain-containing protein 8	COMMD8	sp|Q9NX08|COMD8_HUMAN COMM domain-containing protein 8 OS=Homo sapiens OX=9606 GN=COMMD8 PE=1 SV=1	1	1	1	1	10.9	21.09	183	3.1344	12	1	1	1	1	1	1	1	1	1	1	1	1	1	1	1	1	1	1	10.9	10.9	10.9	10.9	10.9	10.9	569910000	119160000	144000000	86867000	53215000	73100000	93566000	21918000	4652900	5377800	3625000	1925200
tr|A0AAG2TV02|A0AAG2TV02_HUMAN	tr|A0AAG2TV02|A0AAG2TV02_HUMAN	HCG2003024	hCG_2003024	tr|A0AAG2TV02|A0AAG2TV02_HUMAN HCG2003024 OS=Homo sapiens OX=9606 GN=hCG_2003024 PE=4 SV=1	1	1	1	1	9.2	13.053	119	2.964	7	1	1	1	1	1	1	1	1	1	1	1	1	1	1	1	1	1	1	9.2	9.2	9.2	9.2	9.2	9.2	117520000	30100000	20485000	21541000	11913000	13017000	20463000	16788000	4300000	2926400	3077200	1701800
tr|H7C0A4|H7C0A4_HUMAN;tr|H0Y394|H0Y394_HUMAN;tr|A0A024R4E5|A0A024R4E5_HUMAN;sp|Q00341|VIGLN_HUMAN	tr|H7C0A4|H7C0A4_HUMAN;tr|H0Y394|H0Y394_HUMAN;tr|A0A024R4E5|A0A024R4E5_HUMAN;sp|Q00341|VIGLN_HUMAN	High density lipoprotein binding protein (Fragment);	HDLBP;	tr|H7C0A4|H7C0A4_HUMAN High density lipoprotein binding protein (Fragment) OS=Homo sapiens OX=9606 GN=HDLBP PE=1 SV=8;tr|H0Y394|H0Y394_HUMAN High density lipoprotein binding protein (Fragment) OS=Homo sapiens OX=9606 GN=HDLBP PE=1 SV=1;tr|A0A024R4E5|A0A024	4	2	2	2	8.7	36.923	332	2.4566	22	2	2	2	1	2	2	2	2	2	1	2	2	2	2	2	1	2	2	8.7	8.7	8.7	3.6	8.7	8.7	181300000	51963000	27250000	31786000	7478700	32080000	30740000	8240800	2361900	1238700	1444800	339940
sp|P04080|CYTB_HUMAN;tr|A0A1W2PS52|A0A1W2PS52_HUMAN	sp|P04080|CYTB_HUMAN;tr|A0A1W2PS52|A0A1W2PS52_HUMAN	Cystatin-B	CSTB	sp|P04080|CYTB_HUMAN Cystatin-B OS=Homo sapiens OX=9606 GN=CSTB PE=1 SV=2;tr|A0A1W2PS52|A0A1W2PS52_HUMAN Cystatin-B OS=Homo sapiens OX=9606 GN=CSTB PE=1 SV=1	2	2	2	2	24.5	11.139	98	3.8574	7	2	2	2	1	0	1	2	2	2	1	0	1	2	2	2	1	0	1	24.5	24.5	24.5	12.2	0	12.2	252900000	65757000	48139000	63917000	37800000	0	37283000	10805000	4181700	3351500	3271800	5400000
sp|P82912|RT11_HUMAN;tr|H0YL99|H0YL99_HUMAN	sp|P82912|RT11_HUMAN;tr|H0YL99|H0YL99_HUMAN	Small ribosomal subunit protein uS11m;Mitochondrial ribosomal protein S11	MRPS11	sp|P82912|RT11_HUMAN Small ribosomal subunit protein uS11m OS=Homo sapiens OX=9606 GN=MRPS11 PE=1 SV=2;tr|H0YL99|H0YL99_HUMAN Mitochondrial ribosomal protein S11 OS=Homo sapiens OX=9606 GN=MRPS11 PE=1 SV=1	2	2	2	2	14.4	20.616	194	4.1573	11	2	2	2	2	2	2	2	2	2	2	2	2	2	2	2	2	2	2	14.4	14.4	14.4	14.4	14.4	14.4	848170000	206730000	218590000	93510000	176650000	72160000	80537000	8319900	2176600	1658700	1524100	1326000
sp|Q8NB90|AFG2A_HUMAN;tr|A0A6Q8PGU6|A0A6Q8PGU6_HUMAN	sp|Q8NB90|AFG2A_HUMAN;tr|A0A6Q8PGU6|A0A6Q8PGU6_HUMAN	ATPase family gene 2 protein homolog A;vesicle-fusing ATPase	AFG2A	sp|Q8NB90|AFG2A_HUMAN ATPase family gene 2 protein homolog A OS=Homo sapiens OX=9606 GN=AFG2A PE=1 SV=3;tr|A0A6Q8PGU6|A0A6Q8PGU6_HUMAN vesicle-fusing ATPase OS=Homo sapiens OX=9606 GN=AFG2A PE=1 SV=1	2	10	10	9	13.3	97.903	893	25.526	55	9	9	9	7	9	8	9	9	9	7	9	8	8	8	8	6	8	7	12.3	12.2	12.2	9.7	12.2	10.8	1119800000	240350000	241030000	201820000	115080000	164390000	157100000	13767000	2516000	2887900	2505300	1605900
sp|Q9BSD7|NTPCR_HUMAN;tr|Q5TDF0|Q5TDF0_HUMAN	sp|Q9BSD7|NTPCR_HUMAN;tr|Q5TDF0|Q5TDF0_HUMAN	Cancer-related nucleoside-triphosphatase;Chromosome 1 open reading frame 57, isoform CRA_a	NTPCR	sp|Q9BSD7|NTPCR_HUMAN Cancer-related nucleoside-triphosphatase OS=Homo sapiens OX=9606 GN=NTPCR PE=1 SV=1;tr|Q5TDF0|Q5TDF0_HUMAN Chromosome 1 open reading frame 57, isoform CRA_a OS=Homo sapiens OX=9606 GN=NTPCR PE=1 SV=1	2	6	6	6	40.5	20.713	190	23.054	14	6	6	6	6	6	6	6	6	6	6	6	6	6	6	6	6	6	6	40.5	40.5	40.5	40.5	40.5	40.5	1112900000	236030000	236880000	204990000	129240000	136910000	168870000	65450000	14168000	13816000	12425000	7695100
tr|M0R1M6|M0R1M6_HUMAN;sp|P62987|RL40_HUMAN;tr|M0R2S1|M0R2S1_HUMAN;tr|M0R1V7|M0R1V7_HUMAN;tr|F5H388|F5H388_HUMAN;tr|Q96C32|Q96C32_HUMAN;sp|P0CG47|UBB_HUMAN;tr|J3QKN0|J3QKN0_HUMAN;tr|F5GXK7|F5GXK7_HUMAN;tr|F5H747|F5H747_HUMAN;tr|F5H265|F5H265_HUMAN;tr|B4DV12|B4DV12_HUMAN;tr|J3QS39|J3QS39_HUMAN;tr|F5H2Z3|F5H2Z3_HUMAN;tr|F5GYU3|F5GYU3_HUMAN;tr|F5H6Q2|F5H6Q2_HUMAN;tr|J3QTR3|J3QTR3_HUMAN;sp|P0CG48|UBC…	tr|M0R1M6|M0R1M6_HUMAN;sp|P62987|RL40_HUMAN;tr|M0R2S1|M0R2S1_HUMAN;tr|M0R1V7|M0R1V7_HUMAN;tr|F5H388|F5H388_HUMAN;tr|Q96C32|Q96C32_HUMAN;sp|P0CG47|UBB_HUMAN;tr|J3QKN0|J3QKN0_HUMAN;tr|F5GXK7|F5GXK7_HUMAN;tr|F5H747|F5H747_HUMAN;tr|F5H265|F5H265_HUMAN;tr|B4DV12|B4DV12_HUMAN;tr|J3QS39|J3QS39_HUMAN;tr|F5H2Z3|F5H2Z3_HUMAN;tr|F5GYU3|F5GYU3_HUMAN;tr|F5H6Q2|F5H6Q2_HUMAN;tr|J3QTR3|J3QTR3_HUMAN;sp|P0CG48|UBC…	Ubiquitin-ribosomal protein eL40 fusion protein (Fragment);Ubiquitin-ribosomal protein eL40 fusion protein;	UBA52;	tr|M0R1M6|M0R1M6_HUMAN Ubiquitin-ribosomal protein eL40 fusion protein (Fragment) OS=Homo sapiens OX=9606 GN=UBA52 PE=1 SV=1;sp|P62987|RL40_HUMAN Ubiquitin-ribosomal protein eL40 fusion protein OS=Homo sapiens OX=9606 GN=UBA52 PE=1 SV=2;tr|M0R2S1|M0R2S1_HU	18	2	1	1	16.7	12.803	114	2.7417	10	2	2	2	2	2	2	1	1	1	1	1	1	1	1	1	1	1	1	16.7	16.7	16.7	16.7	16.7	16.7	2795300000	731150000	720200000	250930000	336390000	458150000	298510000	135150000	30127000	31840000	10423000	14792000
sp|O60884|DNJA2_HUMAN;tr|I3L320|I3L320_HUMAN;tr|A0A087WT48|A0A087WT48_HUMAN	sp|O60884|DNJA2_HUMAN	DnaJ homolog subfamily A member 2	DNAJA2	sp|O60884|DNJA2_HUMAN DnaJ homolog subfamily A member 2 OS=Homo sapiens OX=9606 GN=DNAJA2 PE=1 SV=1	3	4	4	4	17	45.745	412	34.073	25	3	4	4	3	3	3	3	4	4	3	3	3	3	4	4	3	3	3	12.9	17	17	12.9	12.9	12.9	853980000	162650000	145270000	212050000	178800000	72649000	82556000	17768000	3927800	1551800	4752300	4692400
sp|Q15633|TRBP2_HUMAN;tr|A0AA34QVS4|A0AA34QVS4_HUMAN;tr|F8VZ57|F8VZ57_HUMAN;tr|F8VYK6|F8VYK6_HUMAN;tr|F8VZZ7|F8VZZ7_HUMAN;tr|F8VTT7|F8VTT7_HUMAN;tr|F8VP94|F8VP94_HUMAN;tr|H3BV98|H3BV98_HUMAN;tr|F8VYK3|F8VYK3_HUMAN;tr|F8VSA1|F8VSA1_HUMAN;tr|F8VW32|F8VW32_HUMAN	sp|Q15633|TRBP2_HUMAN;tr|A0AA34QVS4|A0AA34QVS4_HUMAN;tr|F8VZ57|F8VZ57_HUMAN	RISC-loading complex subunit TARBP2;	TARBP2;	sp|Q15633|TRBP2_HUMAN RISC-loading complex subunit TARBP2 OS=Homo sapiens OX=9606 GN=TARBP2 PE=1 SV=3;tr|A0AA34QVS4|A0AA34QVS4_HUMAN RISC-loading complex subunit TARBP2 OS=Homo sapiens OX=9606 GN=TARBP2 PE=1 SV=1;tr|F8VZ57|F8VZ57_HUMAN TARBP2 subunit of RI	11	5	5	5	18.6	39.039	366	13.865	17	4	5	4	3	3	3	4	5	4	3	3	3	4	5	4	3	3	3	15.6	18.6	15.8	12.8	12.8	12.8	395600000	77202000	101110000	62556000	52216000	50637000	51874000	9101200	2245700	2501700	1101200	1174500
sp|Q14692|BMS1_HUMAN	sp|Q14692|BMS1_HUMAN	Ribosome biogenesis protein BMS1 homolog	BMS1	sp|Q14692|BMS1_HUMAN Ribosome biogenesis protein BMS1 homolog OS=Homo sapiens OX=9606 GN=BMS1 PE=1 SV=1	1	8	8	8	9.7	145.81	1282	38.574	62	7	7	6	5	7	5	7	7	6	5	7	5	7	7	6	5	7	5	8.8	8.8	7.7	5.1	7.3	5.3	815190000	167940000	232550000	95726000	95026000	147410000	76538000	3546800	558280	671660	407480	750240
sp|Q9GZS1|RPA49_HUMAN;tr|E7EX70|E7EX70_HUMAN	sp|Q9GZS1|RPA49_HUMAN;tr|E7EX70|E7EX70_HUMAN	DNA-directed RNA polymerase I subunit RPA49;RNA polymerase I subunit E	POLR1E	sp|Q9GZS1|RPA49_HUMAN DNA-directed RNA polymerase I subunit RPA49 OS=Homo sapiens OX=9606 GN=POLR1E PE=1 SV=3;tr|E7EX70|E7EX70_HUMAN RNA polymerase I subunit E OS=Homo sapiens OX=9606 GN=POLR1E PE=1 SV=2	2	4	4	4	9.1	47.26	419	7.9133	27	2	3	3	2	2	2	2	3	3	2	2	2	2	3	3	2	2	2	4.1	7.2	6	4.1	4.1	5	176020000	34989000	45126000	26801000	26278000	17675000	25147000	5713300	1295900	1195100	992640	973270
sp|Q8N9Q2|SR1IP_HUMAN	sp|Q8N9Q2|SR1IP_HUMAN	Protein SREK1IP1	SREK1IP1	sp|Q8N9Q2|SR1IP_HUMAN Protein SREK1IP1 OS=Homo sapiens OX=9606 GN=SREK1IP1 PE=1 SV=1	1	2	2	2	8.4	18.177	155	6.1507	7	2	2	1	1	2	1	2	2	1	1	2	1	2	2	1	1	2	1	8.4	8.4	7.7	7.7	8.4	8.4	183940000	45126000	43363000	23070000	33676000	28377000	10327000	19880000	4940700	3709900	3295700	4810900
tr|A0A087WVT1|A0A087WVT1_HUMAN;sp|Q96MX3|ZNF48_HUMAN	tr|A0A087WVT1|A0A087WVT1_HUMAN;sp|Q96MX3|ZNF48_HUMAN	Zinc finger protein 48	ZNF48	tr|A0A087WVT1|A0A087WVT1_HUMAN Zinc finger protein 48 OS=Homo sapiens OX=9606 GN=ZNF48 PE=1 SV=1;sp|Q96MX3|ZNF48_HUMAN Zinc finger protein 48 OS=Homo sapiens OX=9606 GN=ZNF48 PE=1 SV=2	2	7	7	7	23	53.987	495	18.325	39	7	6	6	7	5	7	7	6	6	7	5	7	7	6	6	7	5	7	23	20.4	20.4	23	17.8	23	808210000	151190000	194050000	144770000	120720000	98328000	99150000	1875200	338660	489210	422190	1703900
sp|P62851|RS25_HUMAN	sp|P62851|RS25_HUMAN	Small ribosomal subunit protein eS25	RPS25	sp|P62851|RS25_HUMAN Small ribosomal subunit protein eS25 OS=Homo sapiens OX=9606 GN=RPS25 PE=1 SV=1	1	17	17	17	56.8	13.742	125	133.48	6	16	17	17	15	17	17	16	17	17	15	17	17	16	17	17	15	17	17	56.8	56.8	56.8	56.8	56.8	56.8	110250000000	18814000000	29089000000	18933000000	8427600000	17642000000	17340000000	15407000000	2572200000	4070300000	2716600000	1178700000
sp|Q15061|WDR43_HUMAN	sp|Q15061|WDR43_HUMAN	WD repeat-containing protein 43	WDR43	sp|Q15061|WDR43_HUMAN WD repeat-containing protein 43 OS=Homo sapiens OX=9606 GN=WDR43 PE=1 SV=3	1	2	2	2	7.4	74.89	677	5.0817	42	2	2	2	2	2	1	2	2	2	2	2	1	2	2	2	2	2	1	7.4	7.4	7.4	7.4	7.4	3.8	269360000	54715000	60706000	47748000	24967000	42130000	39096000	4216300	858200	933180	755680	594460
sp|Q9HC36|MRM3_HUMAN;tr|I3L443|I3L443_HUMAN;tr|I3L0T6|I3L0T6_HUMAN	sp|Q9HC36|MRM3_HUMAN;tr|I3L443|I3L443_HUMAN	rRNA methyltransferase 3, mitochondrial;Mitochondrial rRNA methyltransferase 3 (Fragment)	MRM3	sp|Q9HC36|MRM3_HUMAN rRNA methyltransferase 3, mitochondrial OS=Homo sapiens OX=9606 GN=MRM3 PE=1 SV=2;tr|I3L443|I3L443_HUMAN Mitochondrial rRNA methyltransferase 3 (Fragment) OS=Homo sapiens OX=9606 GN=MRM3 PE=1 SV=1	3	8	8	8	23.6	47.019	420	41.698	25	7	8	8	7	7	7	7	8	8	7	7	7	7	8	8	7	7	7	23.6	23.6	23.6	20.2	20.2	20.2	1759600000	346460000	446640000	271050000	232500000	236360000	226620000	21218000	2640000	4429600	3267500	3574800
sp|Q8N726|ARF_HUMAN	sp|Q8N726|ARF_HUMAN	Tumor suppressor ARF	CDKN2A	sp|Q8N726|ARF_HUMAN Tumor suppressor ARF OS=Homo sapiens OX=9606 GN=CDKN2A PE=1 SV=2	1	3	3	3	33.3	13.903	132	7.8559	10	2	3	3	3	3	1	2	3	3	3	3	1	2	3	3	3	3	1	27.3	33.3	33.3	33.3	33.3	6.1	340490000	49603000	83019000	73221000	60065000	43697000	30884000	12237000	2772300	2617600	3470300	3060200
sp|Q8NB50|ZFP62_HUMAN;sp|Q05481|ZNF91_HUMAN;tr|M0R1M8|M0R1M8_HUMAN;sp|Q6ZR52|ZN493_HUMAN;sp|Q8N7Q3|ZN676_HUMAN;sp|Q2VY69|ZN284_HUMAN;sp|Q03923|ZNF85_HUMAN;sp|A6NNF4|ZN726_HUMAN;tr|A0A087WZJ7|A0A087WZJ7_HUMAN;sp|P35789|ZNF93_HUMAN;tr|A0A3B3ITU2|A0A3B3ITU2_HUMAN;sp|P0DKX0|ZN728_HUMAN;sp|Q96N22|ZN681_HUMAN;sp|Q86V71|ZN429_HUMAN;tr|B9EG95|B9EG95_HUMAN;tr|K7EP55|K7EP55_HUMAN;sp|Q02386|ZNF45_HUMAN;sp|Q…	sp|Q8NB50|ZFP62_HUMAN;sp|Q05481|ZNF91_HUMAN	Zinc finger protein 62 homolog;Zinc finger protein 91	ZFP62;ZNF91	sp|Q8NB50|ZFP62_HUMAN Zinc finger protein 62 homolog OS=Homo sapiens OX=9606 GN=ZFP62 PE=1 SV=3;sp|Q05481|ZNF91_HUMAN Zinc finger protein 91 OS=Homo sapiens OX=9606 GN=ZNF91 PE=1 SV=2	50	3	2	0	7.7	102.51	900	3.3509	84	3	2	2	0	2	2	2	1	1	0	1	1	0	0	0	0	0	0	7.7	6	6.7	0	6	6.7	312970000	94622000	114730000	8460600	0	83582000	11584000	3314100	953290	1365800	100720	0
sp|Q7Z2T5|TRM1L_HUMAN	sp|Q7Z2T5|TRM1L_HUMAN	TRMT1-like protein	TRMT1L	sp|Q7Z2T5|TRM1L_HUMAN TRMT1-like protein OS=Homo sapiens OX=9606 GN=TRMT1L PE=1 SV=2	1	3	3	3	6.4	81.746	733	14.436	46	3	3	3	3	3	2	3	3	3	3	3	2	3	3	3	3	3	2	6.4	6.4	6.4	6.4	6.4	5.3	327250000	70974000	77322000	49288000	32413000	62667000	34587000	1715300	302600	544690	352860	207630
sp|P08708|RS17_HUMAN;tr|H3BNC9|H3BNC9_HUMAN;tr|H0YN88|H0YN88_HUMAN;tr|A0A075B716|A0A075B716_HUMAN;tr|H0YN73|H0YN73_HUMAN;tr|A0A0J9YYC4|A0A0J9YYC4_HUMAN	sp|P08708|RS17_HUMAN;tr|H3BNC9|H3BNC9_HUMAN;tr|H0YN88|H0YN88_HUMAN;tr|A0A075B716|A0A075B716_HUMAN	Small ribosomal subunit protein eS17;	RPS17;	sp|P08708|RS17_HUMAN Small ribosomal subunit protein eS17 OS=Homo sapiens OX=9606 GN=RPS17 PE=1 SV=2;tr|H3BNC9|H3BNC9_HUMAN Small ribosomal subunit protein eS17 OS=Homo sapiens OX=9606 PE=3 SV=2;tr|H0YN88|H0YN88_HUMAN Small ribosomal subunit protein eS17 O	6	15	15	15	70.4	15.55	135	112.32	6	15	15	14	12	14	14	15	15	14	12	14	14	15	15	14	12	14	14	70.4	70.4	70.4	70.4	70.4	70.4	40265000000	7952500000	11607000000	4715500000	2115200000	7235700000	6638900000	2834400000	549570000	846090000	305800000	144110000
sp|Q9H9B4|SFXN1_HUMAN;tr|D6RAE9|D6RAE9_HUMAN;tr|D6RDG7|D6RDG7_HUMAN;tr|S4R2X2|S4R2X2_HUMAN;tr|D6RFI0|D6RFI0_HUMAN	sp|Q9H9B4|SFXN1_HUMAN;tr|D6RAE9|D6RAE9_HUMAN;tr|D6RDG7|D6RDG7_HUMAN;tr|S4R2X2|S4R2X2_HUMAN;tr|D6RFI0|D6RFI0_HUMAN	Sideroflexin-1;Sideroflexin-1 (Fragment);	SFXN1;	sp|Q9H9B4|SFXN1_HUMAN Sideroflexin-1 OS=Homo sapiens OX=9606 GN=SFXN1 PE=1 SV=4;tr|D6RAE9|D6RAE9_HUMAN Sideroflexin-1 OS=Homo sapiens OX=9606 GN=SFXN1 PE=1 SV=1;tr|D6RDG7|D6RDG7_HUMAN Sideroflexin-1 (Fragment) OS=Homo sapiens OX=9606 GN=SFXN1 PE=1 SV=1;tr|	5	3	3	3	10.6	35.619	322	6.3287	18	3	3	3	3	3	2	3	3	3	3	3	2	3	3	3	3	3	2	10.6	10.6	10.6	10.6	10.6	7.1	227070000	44192000	38929000	53501000	33996000	28502000	27947000	8808900	1733500	1454600	1877800	1191100
sp|Q92598|HS105_HUMAN;tr|R4GN69|R4GN69_HUMAN	sp|Q92598|HS105_HUMAN	Heat shock protein 105 kDa	HSPH1	sp|Q92598|HS105_HUMAN Heat shock protein 105 kDa OS=Homo sapiens OX=9606 GN=HSPH1 PE=1 SV=1	2	3	1	1	4.2	96.864	858	2.7304	55	3	3	3	3	3	2	1	1	1	1	1	1	1	1	1	1	1	1	4.2	4.2	4.2	4.2	4.2	3.3	84125000	14109000	16685000	19799000	11825000	9346300	12361000	1529500	256530	303350	359980	215000
tr|B1AK87|B1AK87_HUMAN;sp|P47756|CAPZB_HUMAN;tr|B1AK88|B1AK88_HUMAN;tr|B1AK85|B1AK85_HUMAN	tr|B1AK87|B1AK87_HUMAN;sp|P47756|CAPZB_HUMAN;tr|B1AK88|B1AK88_HUMAN;tr|B1AK85|B1AK85_HUMAN	F-actin-capping protein subunit beta;	CAPZB;	tr|B1AK87|B1AK87_HUMAN F-actin-capping protein subunit beta OS=Homo sapiens OX=9606 GN=CAPZB PE=1 SV=2;sp|P47756|CAPZB_HUMAN F-actin-capping protein subunit beta OS=Homo sapiens OX=9606 GN=CAPZB PE=1 SV=5;tr|B1AK88|B1AK88_HUMAN F-actin-capping protein subu	4	2	2	2	10.2	27.44	244	3.8181	17	1	1	2	1	1	1	1	1	2	1	1	1	1	1	2	1	1	1	4.1	4.1	10.2	4.1	4.1	4.1	163200000	27292000	22811000	48019000	23063000	20553000	21465000	8205900	1605400	1341800	1430400	1356600
sp|P61081|UBC12_HUMAN;tr|M0QX69|M0QX69_HUMAN	sp|P61081|UBC12_HUMAN;tr|M0QX69|M0QX69_HUMAN	NEDD8-conjugating enzyme Ubc12;Ubiquitin conjugating enzyme E2 M (Fragment)	UBE2M	sp|P61081|UBC12_HUMAN NEDD8-conjugating enzyme Ubc12 OS=Homo sapiens OX=9606 GN=UBE2M PE=1 SV=1;tr|M0QX69|M0QX69_HUMAN Ubiquitin conjugating enzyme E2 M (Fragment) OS=Homo sapiens OX=9606 GN=UBE2M PE=1 SV=8	2	2	2	2	10.4	20.9	183	3.7021	12	2	2	2	1	1	1	2	2	2	1	1	1	2	2	2	1	1	1	10.4	10.4	10.4	4.4	4.4	4.4	143980000	33399000	17612000	35513000	16964000	19346000	21146000	11998000	2783300	1467600	2959400	1413600
tr|J3KNP2|J3KNP2_HUMAN;sp|Q12788|TBL3_HUMAN	tr|J3KNP2|J3KNP2_HUMAN;sp|Q12788|TBL3_HUMAN	Transducin beta like 3 (Fragment);Transducin beta-like protein 3	TBL3	tr|J3KNP2|J3KNP2_HUMAN Transducin beta like 3 (Fragment) OS=Homo sapiens OX=9606 GN=TBL3 PE=1 SV=1;sp|Q12788|TBL3_HUMAN Transducin beta-like protein 3 OS=Homo sapiens OX=9606 GN=TBL3 PE=1 SV=2	2	3	3	3	4.9	76.979	697	4.8351	43	2	1	2	3	1	1	2	1	2	3	1	1	2	1	2	3	1	1	3	1.7	3.2	4.9	1.7	1.7	158070000	35274000	21893000	37815000	36359000	14231000	12501000	2944900	820340	509130	378660	615100
sp|P47813|IF1AX_HUMAN;sp|O14602|IF1AY_HUMAN;tr|X6RAC9|X6RAC9_HUMAN;tr|A6NJH9|A6NJH9_HUMAN	sp|P47813|IF1AX_HUMAN;sp|O14602|IF1AY_HUMAN;tr|X6RAC9|X6RAC9_HUMAN;tr|A6NJH9|A6NJH9_HUMAN	Eukaryotic translation initiation factor 1A, X-chromosomal;Eukaryotic translation initiation factor 1A, Y-chromosomal;	EIF1AX;EIF1AY;	sp|P47813|IF1AX_HUMAN Eukaryotic translation initiation factor 1A, X-chromosomal OS=Homo sapiens OX=9606 GN=EIF1AX PE=1 SV=2;sp|O14602|IF1AY_HUMAN Eukaryotic translation initiation factor 1A, Y-chromosomal OS=Homo sapiens OX=9606 GN=EIF1AY PE=1 SV=4;tr|X6R	4	6	6	6	36.1	16.46	144	14.696	10	6	5	5	5	6	6	6	5	5	5	6	6	6	5	5	5	6	6	36.1	34	36.1	34	36.1	36.1	1035100000	282350000	100000000	239610000	147440000	86352000	179380000	61878000	14293000	6596500	12277000	11316000
tr|A0A087WY03|A0A087WY03_HUMAN;tr|E5RFV3|E5RFV3_HUMAN	tr|A0A087WY03|A0A087WY03_HUMAN;tr|E5RFV3|E5RFV3_HUMAN	Splicing regulatory glutamic acid and lysine rich protein 1	SREK1	tr|A0A087WY03|A0A087WY03_HUMAN Splicing regulatory glutamic acid and lysine rich protein 1 OS=Homo sapiens OX=9606 GN=SREK1 PE=1 SV=1;tr|E5RFV3|E5RFV3_HUMAN Splicing regulatory glutamic acid and lysine rich protein 1 OS=Homo sapiens OX=9606 GN=SREK1 PE=1 S	2	2	2	2	35	10.713	100	4.3172	4	1	2	1	1	1	1	1	2	1	1	1	1	1	2	1	1	1	1	14	35	14	14	14	14	213490000	27453000	74809000	25979000	16491000	35005000	33754000	46820000	6863200	12150000	6494600	4122900
tr|K7EKE5|K7EKE5_HUMAN;tr|K7EIS0|K7EIS0_HUMAN;sp|Q9NRH3|TBG2_HUMAN;sp|P23258|TBG1_HUMAN;tr|A0A7P0T9G6|A0A7P0T9G6_HUMAN	tr|K7EKE5|K7EKE5_HUMAN;tr|K7EIS0|K7EIS0_HUMAN;sp|Q9NRH3|TBG2_HUMAN;sp|P23258|TBG1_HUMAN;tr|A0A7P0T9G6|A0A7P0T9G6_HUMAN	Tubulin gamma 1;Tubulin gamma chain (Fragment);Tubulin gamma-2 chain	TUBG1;TUBG2	tr|K7EKE5|K7EKE5_HUMAN Tubulin gamma 1 OS=Homo sapiens OX=9606 GN=TUBG1 PE=3 SV=1;tr|K7EIS0|K7EIS0_HUMAN Tubulin gamma chain (Fragment) OS=Homo sapiens OX=9606 GN=TUBG1 PE=1 SV=1;sp|Q9NRH3|TBG2_HUMAN Tubulin gamma-2 chain OS=Homo sapiens OX=9606 GN=TUBG2 P	5	2	2	2	15.6	15.173	135	3.5004	8	2	2	2	1	2	2	2	2	2	1	2	2	2	2	2	1	2	2	15.6	15.6	15.6	6.7	15.6	15.6	111920000	32351000	19206000	15601000	13393000	15511000	15858000	10281000	1789700	2400800	1950100	1674100
sp|Q96SI9|STRBP_HUMAN;tr|E9PKQ0|E9PKQ0_HUMAN;tr|H0YC91|H0YC91_HUMAN;tr|Q5JPA5|Q5JPA5_HUMAN	sp|Q96SI9|STRBP_HUMAN	Spermatid perinuclear RNA-binding protein	STRBP	sp|Q96SI9|STRBP_HUMAN Spermatid perinuclear RNA-binding protein OS=Homo sapiens OX=9606 GN=STRBP PE=1 SV=1	4	30	23	23	37.8	73.652	672	78.165	46	24	28	22	27	26	26	18	22	18	21	20	19	18	22	18	21	20	19	32.9	36.2	32.9	37.8	35.4	36.5	9007900000	1698300000	2099400000	1606500000	1611600000	1340500000	651540000	138500000	29003000	32713000	25929000	25613000
sp|Q9Y295|DRG1_HUMAN;tr|H0YI06|H0YI06_HUMAN	sp|Q9Y295|DRG1_HUMAN	Developmentally-regulated GTP-binding protein 1	DRG1	sp|Q9Y295|DRG1_HUMAN Developmentally-regulated GTP-binding protein 1 OS=Homo sapiens OX=9606 GN=DRG1 PE=1 SV=1	2	4	4	4	15.3	40.542	367	13.179	25	4	4	4	4	4	4	4	4	4	4	4	4	4	4	4	4	4	4	15.3	15.3	15.3	15.3	15.3	15.3	631580000	140110000	116040000	122680000	104570000	75100000	73070000	25263000	5604600	4641500	4907300	4182900
sp|P35579|MYH9_HUMAN;tr|A0A8I5KWT8|A0A8I5KWT8_HUMAN;tr|A0A8I5KYI1|A0A8I5KYI1_HUMAN;tr|Q5BKV1|Q5BKV1_HUMAN;tr|A0A8I5KU92|A0A8I5KU92_HUMAN;tr|B1AH99|B1AH99_HUMAN;REV__tr|S4R3H4|S4R3H4_HUMAN;REV__tr|E7EQT4|E7EQT4_HUMAN;REV__sp|Q9UKV3|ACINU_HUMAN	sp|P35579|MYH9_HUMAN;tr|A0A8I5KWT8|A0A8I5KWT8_HUMAN	Myosin-9	MYH9	sp|P35579|MYH9_HUMAN Myosin-9 OS=Homo sapiens OX=9606 GN=MYH9 PE=1 SV=4;tr|A0A8I5KWT8|A0A8I5KWT8_HUMAN Myosin-9 OS=Homo sapiens OX=9606 GN=MYH9 PE=1 SV=1	9	180	180	150	66.5	226.53	1960	323.31	129	170	162	146	170	151	125	170	162	146	170	151	125	141	135	121	141	128	107	65.2	64	61.5	64.9	61.3	58.3	82182000000	29358000000	10367000000	9565000000	22430000000	6071100000	4392200000	299720000	105670000	37045000	35542000	82935000
sp|Q9BRT6|LLPH_HUMAN	sp|Q9BRT6|LLPH_HUMAN	Protein LLP homolog	LLPH	sp|Q9BRT6|LLPH_HUMAN Protein LLP homolog OS=Homo sapiens OX=9606 GN=LLPH PE=1 SV=1	1	6	6	6	45	15.225	129	22.232	5	5	6	6	6	6	5	5	6	6	6	6	5	5	6	6	6	6	5	39.5	45	45	45	45	39.5	2026800000	373440000	494440000	347020000	379880000	253840000	178160000	122760000	17722000	32315000	20768000	21685000
tr|C9JUG7|C9JUG7_HUMAN;tr|F8W9N7|F8W9N7_HUMAN;sp|P52907|CAZA1_HUMAN;sp|P47755|CAZA2_HUMAN	tr|C9JUG7|C9JUG7_HUMAN;tr|F8W9N7|F8W9N7_HUMAN;sp|P52907|CAZA1_HUMAN;sp|P47755|CAZA2_HUMAN	F-actin-capping protein subunit alpha;	CAPZA2;	tr|C9JUG7|C9JUG7_HUMAN F-actin-capping protein subunit alpha OS=Homo sapiens OX=9606 GN=CAPZA2 PE=1 SV=1;tr|F8W9N7|F8W9N7_HUMAN F-actin-capping protein subunit alpha OS=Homo sapiens OX=9606 GN=CAPZA2 PE=1 SV=1;sp|P52907|CAZA1_HUMAN F-actin-capping protein	4	1	1	1	6.8	16.698	146	3.2707	9	1	1	1	1	1	1	1	1	1	1	1	1	1	1	1	1	1	1	6.8	6.8	6.8	6.8	6.8	6.8	85656000	21304000	12242000	17775000	17171000	9894100	7270000	9517300	2367100	1360200	1975000	1907900
tr|H0YKU1|H0YKU1_HUMAN;tr|H0YNJ8|H0YNJ8_HUMAN;sp|Q9NYL9|TMOD3_HUMAN	tr|H0YKU1|H0YKU1_HUMAN;tr|H0YNJ8|H0YNJ8_HUMAN;sp|Q9NYL9|TMOD3_HUMAN	Tropomodulin 3 (Fragment);Tropomodulin 3;Tropomodulin-3	TMOD3	tr|H0YKU1|H0YKU1_HUMAN Tropomodulin 3 (Fragment) OS=Homo sapiens OX=9606 GN=TMOD3 PE=1 SV=1;tr|H0YNJ8|H0YNJ8_HUMAN Tropomodulin 3 OS=Homo sapiens OX=9606 GN=TMOD3 PE=1 SV=1;sp|Q9NYL9|TMOD3_HUMAN Tropomodulin-3 OS=Homo sapiens OX=9606 GN=TMOD3 PE=1 SV=1	3	3	3	3	25.7	20.79	187	11.475	14	3	3	3	3	1	2	3	3	3	3	1	2	3	3	3	3	1	2	25.7	25.7	25.7	25.7	5.9	16.6	420450000	110720000	77315000	63875000	122070000	25162000	21310000	16012000	3692600	2388200	2256200	4894100
tr|F8W8L6|F8W8L6_HUMAN;sp|Q9UI10|EI2BD_HUMAN;tr|E7ERK9|E7ERK9_HUMAN	tr|F8W8L6|F8W8L6_HUMAN;sp|Q9UI10|EI2BD_HUMAN;tr|E7ERK9|E7ERK9_HUMAN	Eukaryotic translation initiation factor 2B subunit 4 delta transcript variant 4;Translation initiation factor eIF2B subunit delta	EIF2B4	tr|F8W8L6|F8W8L6_HUMAN Eukaryotic translation initiation factor 2B subunit 4 delta transcript variant 4 OS=Homo sapiens OX=9606 GN=EIF2B4 PE=1 SV=1;sp|Q9UI10|EI2BD_HUMAN Translation initiation factor eIF2B subunit delta OS=Homo sapiens OX=9606 GN=EIF2B4 PE	3	1	1	1	5.5	25.389	235	2.3708	11	1	1	1	1	1	1	1	1	1	1	1	1	1	1	1	1	1	1	5.5	5.5	5.5	5.5	5.5	5.5	76621000	17820000	17228000	10859000	7607400	9180700	13927000	6965600	1620000	1566200	987150	691580
tr|H0YES5|H0YES5_HUMAN;tr|B7Z524|B7Z524_HUMAN;tr|H0YDX7|H0YDX7_HUMAN;tr|J3QT46|J3QT46_HUMAN;sp|Q9Y450|HBS1L_HUMAN	tr|H0YES5|H0YES5_HUMAN;tr|B7Z524|B7Z524_HUMAN;tr|H0YDX7|H0YDX7_HUMAN;tr|J3QT46|J3QT46_HUMAN;sp|Q9Y450|HBS1L_HUMAN	HBS1 like translational GTPase (Fragment);HBS1 like translational GTPase;	HBS1L;	tr|H0YES5|H0YES5_HUMAN HBS1 like translational GTPase (Fragment) OS=Homo sapiens OX=9606 GN=HBS1L PE=1 SV=1;tr|B7Z524|B7Z524_HUMAN HBS1 like translational GTPase OS=Homo sapiens OX=9606 GN=HBS1L PE=1 SV=1;tr|H0YDX7|H0YDX7_HUMAN HBS1 like translational GTPa	5	1	1	1	6.5	18.635	170	2.2758	13	1	1	1	1	1	1	1	1	1	1	1	1	1	1	1	1	1	1	6.5	6.5	6.5	6.5	6.5	6.5	82194000	17676000	16803000	14702000	10585000	13232000	9197300	6322600	1359700	1292500	1130900	814220
tr|A0A0A0MS51|A0A0A0MS51_HUMAN;tr|A0A8V8TND7|A0A8V8TND7_HUMAN;tr|A0A0A0MT01|A0A0A0MT01_HUMAN;sp|P06396|GELS_HUMAN;tr|A0A0U1RQL8|A0A0U1RQL8_HUMAN;tr|Q5T0I0|Q5T0I0_HUMAN	tr|A0A0A0MS51|A0A0A0MS51_HUMAN;tr|A0A8V8TND7|A0A8V8TND7_HUMAN;tr|A0A0A0MT01|A0A0A0MT01_HUMAN;sp|P06396|GELS_HUMAN	Gelsolin;	GSN;	tr|A0A0A0MS51|A0A0A0MS51_HUMAN Gelsolin OS=Homo sapiens OX=9606 GN=GSN PE=1 SV=1;tr|A0A8V8TND7|A0A8V8TND7_HUMAN Gelsolin OS=Homo sapiens OX=9606 GN=GSN PE=1 SV=1;tr|A0A0A0MT01|A0A0A0MT01_HUMAN Gelsolin OS=Homo sapiens OX=9606 GN=GSN PE=1 SV=1;sp|P06396|GEL	6	8	8	8	9.9	82.525	748	19.564	37	8	6	6	7	4	4	8	6	6	7	4	4	8	6	6	7	4	4	9.9	8.8	8.8	8.8	7.4	7.4	1124100000	322280000	185710000	164570000	330170000	61387000	60026000	17868000	5054100	2784800	2574700	5097100
sp|P33993|MCM7_HUMAN;tr|C9J8M6|C9J8M6_HUMAN;tr|A0AA34QVT8|A0AA34QVT8_HUMAN	sp|P33993|MCM7_HUMAN;tr|C9J8M6|C9J8M6_HUMAN;tr|A0AA34QVT8|A0AA34QVT8_HUMAN	DNA replication licensing factor MCM7;	MCM7;	sp|P33993|MCM7_HUMAN DNA replication licensing factor MCM7 OS=Homo sapiens OX=9606 GN=MCM7 PE=1 SV=4;tr|C9J8M6|C9J8M6_HUMAN DNA replication licensing factor MCM7 OS=Homo sapiens OX=9606 GN=MCM7 PE=1 SV=2;tr|A0AA34QVT8|A0AA34QVT8_HUMAN DNA replication licen	3	8	8	8	14.2	81.307	719	19.06	47	6	5	7	7	5	6	6	5	7	7	5	6	6	5	7	7	5	6	12	10.2	13.9	13.9	9.7	10.2	967050000	202120000	163790000	211880000	170950000	95311000	123010000	5872900	1391400	1045900	1368200	1034400
sp|Q9H0U6|RM18_HUMAN	sp|Q9H0U6|RM18_HUMAN	Large ribosomal subunit protein uL18m	MRPL18	sp|Q9H0U6|RM18_HUMAN Large ribosomal subunit protein uL18m OS=Homo sapiens OX=9606 GN=MRPL18 PE=1 SV=1	1	2	2	2	10.6	20.576	180	5.0752	11	2	2	2	1	2	1	2	2	2	1	2	1	2	2	2	1	2	1	10.6	10.6	10.6	5.6	10.6	5	186340000	32932000	38925000	39371000	26054000	29910000	19146000	16940000	2993800	3538600	3579100	2368600
sp|Q9UHA3|RLP24_HUMAN;tr|A0A7I2V359|A0A7I2V359_HUMAN;tr|A0A7I2V3F2|A0A7I2V3F2_HUMAN;tr|A0A7I2V2C6|A0A7I2V2C6_HUMAN;tr|H3BPF2|H3BPF2_HUMAN;tr|H3BMQ2|H3BMQ2_HUMAN	sp|Q9UHA3|RLP24_HUMAN;tr|A0A7I2V359|A0A7I2V359_HUMAN;tr|A0A7I2V3F2|A0A7I2V3F2_HUMAN;tr|A0A7I2V2C6|A0A7I2V2C6_HUMAN;tr|H3BPF2|H3BPF2_HUMAN;tr|H3BMQ2|H3BMQ2_HUMAN	Probable ribosome biogenesis protein RLP24;	RSL24D1;	sp|Q9UHA3|RLP24_HUMAN Probable ribosome biogenesis protein RLP24 OS=Homo sapiens OX=9606 GN=RSL24D1 PE=1 SV=1;tr|A0A7I2V359|A0A7I2V359_HUMAN Probable ribosome biogenesis protein RLP24 OS=Homo sapiens OX=9606 GN=RSL24D1 PE=1 SV=1;tr|A0A7I2V3F2|A0A7I2V3F2_HU	6	2	2	2	16	19.621	163	6.0813	6	2	2	2	1	2	1	2	2	2	1	2	1	2	2	2	1	2	1	16	16	16	11	16	11	192980000	37902000	51625000	25554000	24656000	28646000	24593000	8269400	2054500	3547700	1255700	4109300
sp|Q8N6R0|EFNMT_HUMAN	sp|Q8N6R0|EFNMT_HUMAN	eEF1A lysine and N-terminal methyltransferase	METTL13	sp|Q8N6R0|EFNMT_HUMAN eEF1A lysine and N-terminal methyltransferase OS=Homo sapiens OX=9606 GN=METTL13 PE=1 SV=1	1	2	2	2	3.3	78.767	699	3.1081	44	1	2	1	2	2	1	1	2	1	2	2	1	1	2	1	2	2	1	1.1	3.3	1.1	3.3	3.3	2.1	93062000	16946000	20608000	17877000	19929000	12103000	5600200	1501800	385130	251200	406290	300410
sp|Q8N5P1|ZC3H8_HUMAN	sp|Q8N5P1|ZC3H8_HUMAN	Zinc finger CCCH domain-containing protein 8	ZC3H8	sp|Q8N5P1|ZC3H8_HUMAN Zinc finger CCCH domain-containing protein 8 OS=Homo sapiens OX=9606 GN=ZC3H8 PE=1 SV=2	1	6	6	6	25.8	33.575	291	15.853	21	6	6	6	5	4	4	6	6	6	5	4	4	6	6	6	5	4	4	25.8	25.8	25.8	20.3	17.2	17.2	1037800000	228930000	213690000	175370000	164790000	128130000	126860000	33854000	7079900	7308300	5433300	6118200
sp|P49761|CLK3_HUMAN;tr|H3BUL5|H3BUL5_HUMAN;tr|H3BVF8|H3BVF8_HUMAN;tr|H3BQG1|H3BQG1_HUMAN;tr|H3BRE4|H3BRE4_HUMAN;tr|H3BNQ5|H3BNQ5_HUMAN;tr|H3BRW2|H3BRW2_HUMAN	sp|P49761|CLK3_HUMAN	Dual specificity protein kinase CLK3	CLK3	sp|P49761|CLK3_HUMAN Dual specificity protein kinase CLK3 OS=Homo sapiens OX=9606 GN=CLK3 PE=1 SV=4	7	7	7	7	19.8	58.588	490	24.509	29	6	6	6	5	5	7	6	6	6	5	5	7	6	6	6	5	5	7	17.3	16.9	15.7	12.9	15.1	19.8	551080000	98090000	142560000	87511000	49247000	74143000	99524000	7962800	1328400	1905200	1823800	717230
sp|Q32NC0|CR021_HUMAN;tr|L7N2F3|L7N2F3_HUMAN;tr|A0A087X0E7|A0A087X0E7_HUMAN;tr|K7EM84|K7EM84_HUMAN	sp|Q32NC0|CR021_HUMAN	UPF0711 protein C18orf21	C18orf21	sp|Q32NC0|CR021_HUMAN UPF0711 protein C18orf21 OS=Homo sapiens OX=9606 GN=C18orf21 PE=1 SV=1	4	6	6	6	30	24.826	220	14.171	14	6	6	5	6	6	4	6	6	5	6	6	4	6	6	5	6	6	4	30	30	24.5	30	30	20.5	590980000	106260000	152620000	93025000	101910000	85525000	51631000	34467000	6265900	8580300	5482600	5608900
sp|P23396|RS3_HUMAN;tr|E9PL09|E9PL09_HUMAN;tr|E9PPU1|E9PPU1_HUMAN;tr|F2Z2S8|F2Z2S8_HUMAN;tr|H0YCJ7|H0YCJ7_HUMAN;tr|H0YF32|H0YF32_HUMAN;tr|E9PQ96|E9PQ96_HUMAN;tr|E9PJH4|E9PJH4_HUMAN;tr|E9PK82|E9PK82_HUMAN;tr|H0YEU2|H0YEU2_HUMAN;tr|E9PSF4|E9PSF4_HUMAN;tr|E9PQX2|E9PQX2_HUMAN;tr|H0YES8|H0YES8_HUMAN;tr|E9PJN9|E9PJN9_HUMAN	sp|P23396|RS3_HUMAN;tr|E9PL09|E9PL09_HUMAN;tr|E9PPU1|E9PPU1_HUMAN;tr|F2Z2S8|F2Z2S8_HUMAN;tr|H0YCJ7|H0YCJ7_HUMAN	Small ribosomal subunit protein uS3;Ribosomal protein S3	RPS3;	sp|P23396|RS3_HUMAN Small ribosomal subunit protein uS3 OS=Homo sapiens OX=9606 GN=RPS3 PE=1 SV=2;tr|E9PL09|E9PL09_HUMAN Small ribosomal subunit protein uS3 OS=Homo sapiens OX=9606 GN=RPS3 PE=1 SV=1;tr|E9PPU1|E9PPU1_HUMAN Ribosomal protein S3 OS=Homo sapie	14	38	38	38	90.9	26.688	243	143.87	19	38	38	38	37	38	38	38	38	38	37	38	38	38	38	38	37	38	38	90.9	90.9	90.9	89.7	90.9	90.9	145650000000	30766000000	37003000000	18807000000	6650800000	27532000000	24887000000	5422000000	1141400000	1321600000	701130000	251650000
tr|C9JRD9|C9JRD9_HUMAN;tr|A0A3B3IT53|A0A3B3IT53_HUMAN;tr|A0A3B3IS56|A0A3B3IS56_HUMAN;tr|A0A3B3IRP4|A0A3B3IRP4_HUMAN;tr|A0A3B3IUF2|A0A3B3IUF2_HUMAN;tr|A0A3B3ISM8|A0A3B3ISM8_HUMAN;tr|A0A3B3ISX3|A0A3B3ISX3_HUMAN;sp|Q13144|EI2BE_HUMAN;tr|A0A3B3IUB1|A0A3B3IUB1_HUMAN	tr|C9JRD9|C9JRD9_HUMAN;tr|A0A3B3IT53|A0A3B3IT53_HUMAN;tr|A0A3B3IS56|A0A3B3IS56_HUMAN;tr|A0A3B3IRP4|A0A3B3IRP4_HUMAN;tr|A0A3B3IUF2|A0A3B3IUF2_HUMAN;tr|A0A3B3ISM8|A0A3B3ISM8_HUMAN;tr|A0A3B3ISX3|A0A3B3ISX3_HUMAN;sp|Q13144|EI2BE_HUMAN;tr|A0A3B3IUB1|A0A3B3IUB1_HUMAN	Eukaryotic translation initiation factor 2B subunit epsilon	EIF2B5	tr|C9JRD9|C9JRD9_HUMAN Eukaryotic translation initiation factor 2B subunit epsilon OS=Homo sapiens OX=9606 GN=EIF2B5 PE=1 SV=1;tr|A0A3B3IT53|A0A3B3IT53_HUMAN Eukaryotic translation initiation factor 2B subunit epsilon OS=Homo sapiens OX=9606 GN=EIF2B5 PE=1	9	1	1	1	13.1	11.243	107	3.6324	4	1	1	1	1	1	0	1	1	1	1	1	0	1	1	1	1	1	0	13.1	13.1	13.1	13.1	13.1	0	74804000	17921000	18050000	15432000	11085000	12317000	0	18701000	4480200	4512400	3858000	2771200
tr|I3L520|I3L520_HUMAN;sp|Q9P225|DYH2_HUMAN	tr|I3L520|I3L520_HUMAN;sp|Q9P225|DYH2_HUMAN	Dynein axonemal heavy chain 2 (Fragment);Dynein axonemal heavy chain 2	DNAH2	tr|I3L520|I3L520_HUMAN Dynein axonemal heavy chain 2 (Fragment) OS=Homo sapiens OX=9606 GN=DNAH2 PE=1 SV=8;sp|Q9P225|DYH2_HUMAN Dynein axonemal heavy chain 2 OS=Homo sapiens OX=9606 GN=DNAH2 PE=1 SV=3	2	2	2	2	0.9	132.71	1158	3.5038	64	1	1	2	1	1	1	1	1	2	1	1	1	1	1	2	1	1	1	0.9	0.9	0.9	0.9	0.9	0.9	550570000	70727000	101750000	154130000	103030000	96311000	24625000	8602600	1105100	1589800	2408300	1609800
sp|P37837|TALDO_HUMAN;tr|F2Z393|F2Z393_HUMAN	sp|P37837|TALDO_HUMAN;tr|F2Z393|F2Z393_HUMAN	Transaldolase	TALDO1	sp|P37837|TALDO_HUMAN Transaldolase OS=Homo sapiens OX=9606 GN=TALDO1 PE=1 SV=2;tr|F2Z393|F2Z393_HUMAN Transaldolase OS=Homo sapiens OX=9606 GN=TALDO1 PE=1 SV=1	2	2	2	2	5	37.54	337	3.1147	24	1	0	2	1	1	2	1	0	2	1	1	2	1	0	2	1	1	2	2.4	0	5	2.4	2.4	5	78953000	4550600	0	34361000	15463000	8534000	16044000	3289700	189610	0	1431700	644300
sp|Q9H4L4|SENP3_HUMAN;tr|A0A087X0R7|A0A087X0R7_HUMAN	sp|Q9H4L4|SENP3_HUMAN;tr|A0A087X0R7|A0A087X0R7_HUMAN	Sentrin-specific protease 3;SENP3-EIF4A1 readthrough (NMD candidate) (Fragment)	SENP3;SENP3-EIF4A1	sp|Q9H4L4|SENP3_HUMAN Sentrin-specific protease 3 OS=Homo sapiens OX=9606 GN=SENP3 PE=1 SV=2;tr|A0A087X0R7|A0A087X0R7_HUMAN SENP3-EIF4A1 readthrough (NMD candidate) (Fragment) OS=Homo sapiens OX=9606 GN=SENP3-EIF4A1 PE=3 SV=1	2	2	2	2	5.9	65.009	574	6.9894	27	2	2	2	2	2	2	2	2	2	2	2	2	2	2	2	2	2	2	5.9	5.9	5.9	5.9	5.9	5.9	211350000	39808000	43139000	41982000	35446000	30509000	20465000	3242600	488140	775190	557370	649990
tr|V9GZ78|V9GZ78_HUMAN;tr|V9GYY3|V9GYY3_HUMAN;sp|P11586|C1TC_HUMAN;tr|F5H2F4|F5H2F4_HUMAN;tr|A0A8V8TL50|A0A8V8TL50_HUMAN;tr|A0A8V8TMA4|A0A8V8TMA4_HUMAN;tr|A0A8V8TKT4|A0A8V8TKT4_HUMAN;tr|A0A8V8TKR5|A0A8V8TKR5_HUMAN;tr|A0A494C1T2|A0A494C1T2_HUMAN;tr|A0A8V8TKS0|A0A8V8TKS0_HUMAN;tr|A0A8V8TMA9|A0A8V8TMA9_HUMAN;tr|A0A8V8TL46|A0A8V8TL46_HUMAN;tr|A0A8C8UXK2|A0A8C8UXK2_HUMAN	tr|V9GZ78|V9GZ78_HUMAN;tr|V9GYY3|V9GYY3_HUMAN;sp|P11586|C1TC_HUMAN;tr|F5H2F4|F5H2F4_HUMAN;tr|A0A8V8TL50|A0A8V8TL50_HUMAN;tr|A0A8V8TMA4|A0A8V8TMA4_HUMAN;tr|A0A8V8TKT4|A0A8V8TKT4_HUMAN;tr|A0A8V8TKR5|A0A8V8TKR5_HUMAN;tr|A0A494C1T2|A0A494C1T2_HUMAN;tr|A0A8V8TKS0|A0A8V8TKS0_HUMAN	C-1-tetrahydrofolate synthase, cytoplasmic;	MTHFD1;	tr|V9GZ78|V9GZ78_HUMAN C-1-tetrahydrofolate synthase, cytoplasmic OS=Homo sapiens OX=9606 GN=MTHFD1 PE=1 SV=2;tr|V9GYY3|V9GYY3_HUMAN C-1-tetrahydrofolate synthase, cytoplasmic OS=Homo sapiens OX=9606 GN=MTHFD1 PE=1 SV=2;sp|P11586|C1TC_HUMAN C-1-tetrahydrof	13	7	7	7	10.5	92.569	854	19.386	48	5	5	7	5	4	6	5	5	7	5	4	6	5	5	7	5	4	6	8.2	8.2	10.5	7.8	6.8	9.3	623750000	119910000	109800000	138580000	83172000	61788000	110510000	8247800	1313100	1273200	1753200	1362500
sp|Q6ZNB6|NFXL1_HUMAN	sp|Q6ZNB6|NFXL1_HUMAN	NF-X1-type zinc finger protein NFXL1	NFXL1	sp|Q6ZNB6|NFXL1_HUMAN NF-X1-type zinc finger protein NFXL1 OS=Homo sapiens OX=9606 GN=NFXL1 PE=1 SV=2	1	1	1	1	1.4	101.34	911	3.4866	54	1	1	1	1	1	1	1	1	1	1	1	1	1	1	1	1	1	1	1.4	1.4	1.4	1.4	1.4	1.4	143170000	31580000	29725000	23192000	18082000	21267000	19325000	2651300	584820	550470	429490	334850
sp|Q99459|CDC5L_HUMAN	sp|Q99459|CDC5L_HUMAN	Cell division cycle 5-like protein	CDC5L	sp|Q99459|CDC5L_HUMAN Cell division cycle 5-like protein OS=Homo sapiens OX=9606 GN=CDC5L PE=1 SV=2	1	29	29	29	48.3	92.25	802	83.294	47	26	28	25	26	26	26	26	28	25	26	26	26	26	28	25	26	26	26	44.1	47.1	39.3	41.9	43.5	43.5	10032000000	1130100000	1404500000	3379700000	1686700000	1164200000	1266800000	167550000	15964000	19086000	65951000	31665000
sp|Q4VCS5|AMOT_HUMAN;tr|E7ERM3|E7ERM3_HUMAN;tr|A6NP16|A6NP16_HUMAN	sp|Q4VCS5|AMOT_HUMAN;tr|E7ERM3|E7ERM3_HUMAN;tr|A6NP16|A6NP16_HUMAN	Angiomotin	AMOT	sp|Q4VCS5|AMOT_HUMAN Angiomotin OS=Homo sapiens OX=9606 GN=AMOT PE=1 SV=1;tr|E7ERM3|E7ERM3_HUMAN Angiomotin OS=Homo sapiens OX=9606 GN=AMOT PE=1 SV=1;tr|A6NP16|A6NP16_HUMAN Angiomotin OS=Homo sapiens OX=9606 GN=AMOT PE=1 SV=1	3	14	14	12	18.2	118.08	1084	27.671	57	13	11	11	10	9	8	13	11	11	10	9	8	11	9	9	9	7	7	17.3	14.4	14.3	13.5	10.9	11.3	1287400000	375050000	180870000	202900000	236520000	145280000	146750000	11318000	3050600	1677100	2030900	1945000
tr|C9JXK0|C9JXK0_HUMAN;tr|A0A494C1L1|A0A494C1L1_HUMAN;sp|Q14739|LBR_HUMAN;tr|C9JES9|C9JES9_HUMAN	tr|C9JXK0|C9JXK0_HUMAN;tr|A0A494C1L1|A0A494C1L1_HUMAN;sp|Q14739|LBR_HUMAN;tr|C9JES9|C9JES9_HUMAN	Lamin B receptor (Fragment);Delta(14)-sterol reductase LBR	LBR;	tr|C9JXK0|C9JXK0_HUMAN Lamin B receptor (Fragment) OS=Homo sapiens OX=9606 GN=LBR PE=1 SV=1;tr|A0A494C1L1|A0A494C1L1_HUMAN Delta(14)-sterol reductase LBR OS=Homo sapiens OX=9606 GN=LBR PE=1 SV=1;sp|Q14739|LBR_HUMAN Delta(14)-sterol reductase LBR OS=Homo sa	4	2	2	2	19.7	24.284	213	11.027	13	2	2	2	2	2	2	2	2	2	2	2	2	2	2	2	2	2	2	19.7	19.7	19.7	19.7	19.7	19.7	302240000	59440000	58829000	59830000	41449000	39188000	43502000	14525000	2969400	2830100	2714600	1848500
sp|P61927|RL37_HUMAN;tr|D6RG19|D6RG19_HUMAN	sp|P61927|RL37_HUMAN	Large ribosomal subunit protein eL37	RPL37	sp|P61927|RL37_HUMAN Large ribosomal subunit protein eL37 OS=Homo sapiens OX=9606 GN=RPL37 PE=1 SV=2	2	4	4	4	21.6	11.078	97	8.6026	8	4	4	4	4	4	4	4	4	4	4	4	4	4	4	4	4	4	4	21.6	21.6	21.6	21.6	21.6	21.6	6512000000	1246900000	1566700000	1013400000	1238800000	383530000	1062700000	690980000	130440000	161240000	112350000	143810000
tr|B7Z8W6|B7Z8W6_HUMAN;tr|A0A0C4DFS8|A0A0C4DFS8_HUMAN;tr|A0A7P0T8D2|A0A7P0T8D2_HUMAN;tr|A0A7P0T862|A0A7P0T862_HUMAN;tr|A0A7P0T931|A0A7P0T931_HUMAN;tr|A0A7P0TAS5|A0A7P0TAS5_HUMAN;tr|A0A7P0T973|A0A7P0T973_HUMAN;tr|A0A7P0T8L3|A0A7P0T8L3_HUMAN;tr|A0A7P0T9I9|A0A7P0T9I9_HUMAN;tr|A0A7P0T895|A0A7P0T895_HUMAN;sp|P43490|NAMPT_HUMAN	tr|B7Z8W6|B7Z8W6_HUMAN;tr|A0A0C4DFS8|A0A0C4DFS8_HUMAN;tr|A0A7P0T8D2|A0A7P0T8D2_HUMAN;tr|A0A7P0T862|A0A7P0T862_HUMAN;tr|A0A7P0T931|A0A7P0T931_HUMAN;tr|A0A7P0TAS5|A0A7P0TAS5_HUMAN;tr|A0A7P0T973|A0A7P0T973_HUMAN;tr|A0A7P0T8L3|A0A7P0T8L3_HUMAN;tr|A0A7P0T9I9|A0A7P0T9I9_HUMAN;tr|A0A7P0T895|A0A7P0T895_HUMAN;sp|P43490|NAMPT_HUMAN	Nicotinamide phosphoribosyltransferase;	NAMPT;	tr|B7Z8W6|B7Z8W6_HUMAN Nicotinamide phosphoribosyltransferase OS=Homo sapiens OX=9606 GN=NAMPT PE=1 SV=1;tr|A0A0C4DFS8|A0A0C4DFS8_HUMAN Nicotinamide phosphoribosyltransferase OS=Homo sapiens OX=9606 GN=NAMPT PE=1 SV=1;tr|A0A7P0T8D2|A0A7P0T8D2_HUMAN Nicotin	11	1	1	1	8.7	26.807	241	3.9644	13	1	1	1	1	1	1	1	1	1	1	1	1	1	1	1	1	1	1	8.7	8.7	8.7	8.7	8.7	8.7	67116000	7414100	15142000	16859000	11748000	7194000	8759200	5162800	570310	1164700	1296900	903700
sp|Q9P0L1|ZKSC7_HUMAN;sp|Q9H963|ZN702_HUMAN;sp|Q8NCK3|ZN485_HUMAN;tr|J3KR62|J3KR62_HUMAN;sp|Q9Y5A6|ZSC21_HUMAN;sp|Q96NL3|ZN599_HUMAN;sp|Q96N58|ZN578_HUMAN;sp|A6NHJ4|ZN860_HUMAN;tr|A0A7P0TAN4|A0A7P0TAN4_HUMAN;sp|Q0VGE8|ZN816_HUMAN;tr|A0A087WVZ7|A0A087WVZ7_HUMAN;sp|Q9UJW7|ZN229_HUMAN;sp|Q8N4W9|ZN808_HUMAN	sp|Q9P0L1|ZKSC7_HUMAN;sp|Q9H963|ZN702_HUMAN;sp|Q8NCK3|ZN485_HUMAN;tr|J3KR62|J3KR62_HUMAN;sp|Q9Y5A6|ZSC21_HUMAN;sp|Q96NL3|ZN599_HUMAN;sp|Q96N58|ZN578_HUMAN;sp|A6NHJ4|ZN860_HUMAN;tr|A0A7P0TAN4|A0A7P0TAN4_HUMAN;sp|Q0VGE8|ZN816_HUMAN;tr|A0A087WVZ7|A0A087WVZ7_HUMAN;sp|Q9UJW7|ZN229_HUMAN;sp|Q8N4W9|ZN808_HUMAN	Zinc finger protein with KRAB and SCAN domains 7;Putative zinc finger protein 702;	ZKSCAN7;ZNF702P;	sp|Q9P0L1|ZKSC7_HUMAN Zinc finger protein with KRAB and SCAN domains 7 OS=Homo sapiens OX=9606 GN=ZKSCAN7 PE=1 SV=2;sp|Q9H963|ZN702_HUMAN Putative zinc finger protein 702 OS=Homo sapiens OX=9606 GN=ZNF702P PE=5 SV=2;sp|Q8NCK3|ZN485_HUMAN Zinc finger protei	13	2	1	0	6.4	85.032	754	4.3889	60	2	2	1	1	2	1	1	1	1	1	1	1	0	0	0	0	0	0	6.4	6.4	4	4	6.4	4	367070000	68682000	73337000	73398000	62791000	73173000	15686000	6117800	1144700	1222300	1223300	1046500
sp|Q9H2W6|RM46_HUMAN	sp|Q9H2W6|RM46_HUMAN	Large ribosomal subunit protein mL46	MRPL46	sp|Q9H2W6|RM46_HUMAN Large ribosomal subunit protein mL46 OS=Homo sapiens OX=9606 GN=MRPL46 PE=1 SV=1	1	1	1	1	6.8	31.705	279	3.8646	21	1	1	1	1	1	1	1	1	1	1	1	1	1	1	1	1	1	1	6.8	6.8	6.8	6.8	6.8	6.8	87064000	11237000	27010000	12842000	11206000	11538000	13230000	4145900	535070	1286200	611540	533640
sp|Q96IZ0|PAWR_HUMAN;tr|H0YHP5|H0YHP5_HUMAN	sp|Q96IZ0|PAWR_HUMAN;tr|H0YHP5|H0YHP5_HUMAN	PRKC apoptosis WT1 regulator protein;Pro-apoptotic WT1 regulator (Fragment)	PAWR	sp|Q96IZ0|PAWR_HUMAN PRKC apoptosis WT1 regulator protein OS=Homo sapiens OX=9606 GN=PAWR PE=1 SV=1;tr|H0YHP5|H0YHP5_HUMAN Pro-apoptotic WT1 regulator (Fragment) OS=Homo sapiens OX=9606 GN=PAWR PE=1 SV=1	2	2	2	2	6.8	36.567	340	4.4634	15	2	1	1	1	1	0	2	1	1	1	1	0	2	1	1	1	1	0	6.8	2.9	2.9	2.9	2.9	0	43884000	16061000	7609500	6175200	8951500	5086800	0	2925600	1070700	507300	411680	596770
sp|P63244|RACK1_HUMAN;tr|J3KPE3|J3KPE3_HUMAN;tr|D6RAC2|D6RAC2_HUMAN;tr|H0Y8W2|H0Y8W2_HUMAN;tr|D6REE5|D6REE5_HUMAN;tr|D6RHH4|D6RHH4_HUMAN;tr|H0YAM7|H0YAM7_HUMAN;tr|H0YAF8|H0YAF8_HUMAN;tr|D6R9L0|D6R9L0_HUMAN;tr|D6R9Z1|D6R9Z1_HUMAN;tr|D6RFX4|D6RFX4_HUMAN;tr|D6RBD0|D6RBD0_HUMAN;tr|D6RFZ9|D6RFZ9_HUMAN;tr|E9PD14|E9PD14_HUMAN;tr|D6RAU2|D6RAU2_HUMAN;tr|H0Y8R5|H0Y8R5_HUMAN;tr|D6RF23|D6RF23_HUMAN;tr|D6RGK8…	sp|P63244|RACK1_HUMAN;tr|J3KPE3|J3KPE3_HUMAN;tr|D6RAC2|D6RAC2_HUMAN;tr|H0Y8W2|H0Y8W2_HUMAN;tr|D6REE5|D6REE5_HUMAN;tr|D6RHH4|D6RHH4_HUMAN;tr|H0YAM7|H0YAM7_HUMAN;tr|H0YAF8|H0YAF8_HUMAN;tr|D6R9L0|D6R9L0_HUMAN;tr|D6R9Z1|D6R9Z1_HUMAN;tr|D6RFX4|D6RFX4_HUMAN	Small ribosomal subunit protein RACK1;	RACK1;	sp|P63244|RACK1_HUMAN Small ribosomal subunit protein RACK1 OS=Homo sapiens OX=9606 GN=RACK1 PE=1 SV=3;tr|J3KPE3|J3KPE3_HUMAN Small ribosomal subunit protein RACK1 OS=Homo sapiens OX=9606 GN=RACK1 PE=1 SV=1;tr|D6RAC2|D6RAC2_HUMAN Small ribosomal subunit pr	22	29	29	29	85.8	35.076	317	152.69	22	29	29	28	26	28	28	29	29	28	26	28	28	29	29	28	26	28	28	85.8	85.8	77	85.2	85.8	84.9	25362000000	5127600000	6018900000	3722700000	1410500000	4052100000	5029900000	835110000	166810000	193320000	120810000	45709000
tr|F8WDD7|F8WDD7_HUMAN;sp|P59998|ARPC4_HUMAN;tr|F8WCF6|F8WCF6_HUMAN;tr|A0A0A6YYG9|A0A0A6YYG9_HUMAN;tr|F8WDW3|F8WDW3_HUMAN;tr|F8WE39|F8WE39_HUMAN;tr|R4GN08|R4GN08_HUMAN;tr|H7C0A3|H7C0A3_HUMAN	tr|F8WDD7|F8WDD7_HUMAN;sp|P59998|ARPC4_HUMAN;tr|F8WCF6|F8WCF6_HUMAN;tr|A0A0A6YYG9|A0A0A6YYG9_HUMAN	Actin related protein 2/3 complex subunit 4;Actin-related protein 2/3 complex subunit 4;	ARPC4;	tr|F8WDD7|F8WDD7_HUMAN Actin related protein 2/3 complex subunit 4 OS=Homo sapiens OX=9606 GN=ARPC4 PE=3 SV=1;sp|P59998|ARPC4_HUMAN Actin-related protein 2/3 complex subunit 4 OS=Homo sapiens OX=9606 GN=ARPC4 PE=1 SV=3;tr|F8WCF6|F8WCF6_HUMAN Actin-related	8	3	3	3	27.4	13.057	113	7.0637	10	2	2	3	3	3	3	2	2	3	3	3	3	2	2	3	3	3	3	17.7	20.4	27.4	27.4	27.4	27.4	541280000	148290000	73693000	95335000	143830000	40669000	39467000	54128000	14829000	7369300	9533500	14383000
tr|C9J9K3|C9J9K3_HUMAN;tr|A0A8V8TMX1|A0A8V8TMX1_HUMAN;sp|P08865|RSSA_HUMAN;tr|A0A0C4DG17|A0A0C4DG17_HUMAN;tr|A0A8V8TLA4|A0A8V8TLA4_HUMAN;sp|A0A8I5KQE6|RPSA2_HUMAN;tr|F8WD59|F8WD59_HUMAN;tr|A0A8V8TMP3|A0A8V8TMP3_HUMAN;tr|A0A8V8TMZ8|A0A8V8TMZ8_HUMAN;sp|Q9UBC7|GALP_HUMAN;tr|A0A7I2V4E6|A0A7I2V4E6_HUMAN;tr|G3V2D8|G3V2D8_HUMAN;tr|A0A7I2YQV0|A0A7I2YQV0_HUMAN;sp|Q68DK2|ZFY26_HUMAN;tr|A0A7I2YQU3|A0A7I2YQU…	tr|C9J9K3|C9J9K3_HUMAN;tr|A0A8V8TMX1|A0A8V8TMX1_HUMAN;sp|P08865|RSSA_HUMAN;tr|A0A0C4DG17|A0A0C4DG17_HUMAN;tr|A0A8V8TLA4|A0A8V8TLA4_HUMAN;sp|A0A8I5KQE6|RPSA2_HUMAN;tr|F8WD59|F8WD59_HUMAN	40S ribosomal protein SA (Fragment);40S ribosomal protein SA;	RPSA;	tr|C9J9K3|C9J9K3_HUMAN 40S ribosomal protein SA (Fragment) OS=Homo sapiens OX=9606 GN=RPSA PE=1 SV=8;tr|A0A8V8TMX1|A0A8V8TMX1_HUMAN 40S ribosomal protein SA OS=Homo sapiens OX=9606 GN=RPSA PE=1 SV=1;sp|P08865|RSSA_HUMAN Small ribosomal subunit protein uS2	16	23	23	23	74.5	29.404	263	152.7	15	21	22	20	19	22	22	21	22	20	19	22	22	21	22	20	19	22	22	71.9	74.5	71.9	71.9	71.9	71.9	54445000000	11339000000	12176000000	8400700000	1634900000	9763500000	11130000000	2204000000	489620000	493250000	361520000	58429000
tr|V9GZ72|V9GZ72_HUMAN;sp|Q9BQ52|RNZ2_HUMAN	tr|V9GZ72|V9GZ72_HUMAN;sp|Q9BQ52|RNZ2_HUMAN	ribonuclease Z;Zinc phosphodiesterase ELAC protein 2	ELAC2	tr|V9GZ72|V9GZ72_HUMAN ribonuclease Z OS=Homo sapiens OX=9606 GN=ELAC2 PE=1 SV=1;sp|Q9BQ52|RNZ2_HUMAN Zinc phosphodiesterase ELAC protein 2 OS=Homo sapiens OX=9606 GN=ELAC2 PE=1 SV=2	2	1	1	1	7	17.479	158	2.3895	11	1	1	1	1	1	1	1	1	1	1	1	1	1	1	1	1	1	1	7	7	7	7	7	7	63592000	11073000	17049000	9107300	8585200	9755100	8022400	5781100	1006600	1549900	827940	780470
tr|B4DLN1|B4DLN1_HUMAN;sp|P52815|RM12_HUMAN;tr|I3L1E8|I3L1E8_HUMAN;sp|Q9UBX3|DIC_HUMAN;tr|F6RGN5|F6RGN5_HUMAN	tr|B4DLN1|B4DLN1_HUMAN;sp|P52815|RM12_HUMAN	cDNA FLJ60124, highly similar to Mitochondrial dicarboxylate carrier;Large ribosomal subunit protein bL12m	;MRPL12	tr|B4DLN1|B4DLN1_HUMAN cDNA FLJ60124, highly similar to Mitochondrial dicarboxylate carrier OS=Homo sapiens OX=9606 PE=2 SV=1;sp|P52815|RM12_HUMAN Large ribosomal subunit protein bL12m OS=Homo sapiens OX=9606 GN=MRPL12 PE=1 SV=2	5	4	4	4	13.1	48.099	442	13.852	25	2	4	4	4	3	3	2	4	4	4	3	3	2	4	4	4	3	3	5.2	13.1	13.1	13.1	10.6	10.6	606960000	62691000	95721000	196840000	94527000	77398000	79788000	13936000	2004200	2391100	3801600	2267600
tr|A0A8V8TPJ4|A0A8V8TPJ4_HUMAN;tr|A0A8V8TQW9|A0A8V8TQW9_HUMAN;tr|A0A494C0M1|A0A494C0M1_HUMAN;sp|P52701|MSH6_HUMAN;tr|A0A8V8TQJ0|A0A8V8TQJ0_HUMAN	tr|A0A8V8TPJ4|A0A8V8TPJ4_HUMAN;tr|A0A8V8TQW9|A0A8V8TQW9_HUMAN;tr|A0A494C0M1|A0A494C0M1_HUMAN;sp|P52701|MSH6_HUMAN;tr|A0A8V8TQJ0|A0A8V8TQJ0_HUMAN	MutS homolog 6;DNA mismatch repair protein	MSH6;	tr|A0A8V8TPJ4|A0A8V8TPJ4_HUMAN MutS homolog 6 OS=Homo sapiens OX=9606 GN=MSH6 PE=1 SV=1;tr|A0A8V8TQW9|A0A8V8TQW9_HUMAN DNA mismatch repair protein OS=Homo sapiens OX=9606 GN=MSH6 PE=1 SV=2;tr|A0A494C0M1|A0A494C0M1_HUMAN DNA mismatch repair protein OS=Homo	5	1	1	1	1.3	93.221	838	3.7852	46	1	1	1	0	0	1	1	1	1	0	0	1	1	1	1	0	0	1	1.3	1.3	1.3	0	0	1.3	70623000	18744000	20590000	17774000	0	0	13515000	1535300	407480	447600	386400	0
sp|Q8N1G4|LRC47_HUMAN	sp|Q8N1G4|LRC47_HUMAN	Leucine-rich repeat-containing protein 47	LRRC47	sp|Q8N1G4|LRC47_HUMAN Leucine-rich repeat-containing protein 47 OS=Homo sapiens OX=9606 GN=LRRC47 PE=1 SV=1	1	4	4	4	8.7	63.472	583	11.154	35	3	3	4	3	2	3	3	3	4	3	2	3	3	3	4	3	2	3	6.7	6.7	8.7	6.7	4.3	6.7	274600000	54589000	52233000	53469000	30412000	35167000	48730000	579170	1559700	1492400	579170	868920
sp|P09234|RU1C_HUMAN;tr|A0A0A0MRR7|A0A0A0MRR7_HUMAN	sp|P09234|RU1C_HUMAN;tr|A0A0A0MRR7|A0A0A0MRR7_HUMAN	U1 small nuclear ribonucleoprotein C	SNRPC	sp|P09234|RU1C_HUMAN U1 small nuclear ribonucleoprotein C OS=Homo sapiens OX=9606 GN=SNRPC PE=1 SV=1;tr|A0A0A0MRR7|A0A0A0MRR7_HUMAN U1 small nuclear ribonucleoprotein C OS=Homo sapiens OX=9606 GN=SNRPC PE=1 SV=1	2	2	2	2	20.1	17.394	159	7.6855	7	2	2	2	2	1	2	2	2	2	2	1	2	2	2	2	2	1	2	20.1	20.1	20.1	20.1	12.6	20.1	358160000	69741000	70272000	68869000	42939000	37873000	68470000	12925000	2740900	2620600	2629800	1736900
sp|P48729|KC1A_HUMAN;tr|A0A5F9W493|A0A5F9W493_HUMAN;tr|U3KPX3|U3KPX3_HUMAN;tr|A0A590UJ43|A0A590UJ43_HUMAN;tr|A0A590UJQ7|A0A590UJQ7_HUMAN;tr|E5RG27|E5RG27_HUMAN;tr|D6RGE5|D6RGE5_HUMAN;tr|A0A590UK94|A0A590UK94_HUMAN;tr|H0Y9X2|H0Y9X2_HUMAN;tr|U3KQK7|U3KQK7_HUMAN;tr|D6REM4|D6REM4_HUMAN;tr|E7ETM0|E7ETM0_HUMAN	sp|P48729|KC1A_HUMAN;tr|A0A5F9W493|A0A5F9W493_HUMAN;tr|U3KPX3|U3KPX3_HUMAN;tr|A0A590UJ43|A0A590UJ43_HUMAN;tr|A0A590UJQ7|A0A590UJQ7_HUMAN;tr|E5RG27|E5RG27_HUMAN;tr|D6RGE5|D6RGE5_HUMAN;tr|A0A590UK94|A0A590UK94_HUMAN	Casein kinase I isoform alpha;non-specific serine/threonine protein kinase;	CSNK1A1;	sp|P48729|KC1A_HUMAN Casein kinase I isoform alpha OS=Homo sapiens OX=9606 GN=CSNK1A1 PE=1 SV=2;tr|A0A5F9W493|A0A5F9W493_HUMAN non-specific serine/threonine protein kinase OS=Homo sapiens OX=9606 GN=CSNK1A1 PE=1 SV=1;tr|U3KPX3|U3KPX3_HUMAN non-specific ser	12	3	3	3	8.3	38.914	337	5.4434	21	2	3	2	2	2	3	2	3	2	2	2	3	2	3	2	2	2	3	5.9	8.3	5.9	5.9	5	8.3	381430000	68788000	95239000	58234000	47975000	45710000	65484000	13707000	2248700	3483000	1898600	1430900
tr|F8W1R7|F8W1R7_HUMAN;sp|P60660|MYL6_HUMAN;tr|G3V1V0|G3V1V0_HUMAN;tr|J3KND3|J3KND3_HUMAN;tr|G8JLA2|G8JLA2_HUMAN;tr|B7Z6Z4|B7Z6Z4_HUMAN;tr|G3V1Y7|G3V1Y7_HUMAN;tr|F8VPF3|F8VPF3_HUMAN;tr|F8VZU9|F8VZU9_HUMAN;tr|F8W180|F8W180_HUMAN;tr|H0YI43|H0YI43_HUMAN;tr|F8VXL3|F8VXL3_HUMAN	tr|F8W1R7|F8W1R7_HUMAN;sp|P60660|MYL6_HUMAN;tr|G3V1V0|G3V1V0_HUMAN;tr|J3KND3|J3KND3_HUMAN;tr|G8JLA2|G8JLA2_HUMAN;tr|B7Z6Z4|B7Z6Z4_HUMAN;tr|G3V1Y7|G3V1Y7_HUMAN;tr|F8VPF3|F8VPF3_HUMAN;tr|F8VZU9|F8VZU9_HUMAN;tr|F8W180|F8W180_HUMAN	Myosin light chain 6;Myosin light polypeptide 6	MYL6	tr|F8W1R7|F8W1R7_HUMAN Myosin light chain 6 OS=Homo sapiens OX=9606 GN=MYL6 PE=1 SV=1;sp|P60660|MYL6_HUMAN Myosin light polypeptide 6 OS=Homo sapiens OX=9606 GN=MYL6 PE=1 SV=2;tr|G3V1V0|G3V1V0_HUMAN Myosin light chain 6 OS=Homo sapiens OX=9606 GN=MYL6 PE=1	12	8	8	6	57.9	16.29	145	40.667	11	8	8	8	8	7	7	8	8	8	8	7	7	6	6	6	6	5	5	57.9	57.9	57.9	57.9	52.4	52.4	17501000000	6073400000	2066800000	2053600000	5065600000	1258100000	984050000	1289000000	441320000	152460000	152490000	376150000
sp|Q9UMY1|UTP16_HUMAN;tr|H7C2B1|H7C2B1_HUMAN	sp|Q9UMY1|UTP16_HUMAN;tr|H7C2B1|H7C2B1_HUMAN	U3 small nucleolar RNA-associated protein NOL7;Nucleolar protein 7 (Fragment)	NOL7	sp|Q9UMY1|UTP16_HUMAN U3 small nucleolar RNA-associated protein NOL7 OS=Homo sapiens OX=9606 GN=NOL7 PE=1 SV=2;tr|H7C2B1|H7C2B1_HUMAN Nucleolar protein 7 (Fragment) OS=Homo sapiens OX=9606 GN=NOL7 PE=1 SV=1	2	2	2	2	9.3	29.426	257	3.9954	10	0	2	1	2	1	1	0	2	1	2	1	1	0	2	1	2	1	1	0	9.3	5.4	9.3	5.4	5.4	92227000	0	31180000	13239000	27390000	10203000	10215000	9222700	0	3118000	1323900	2739000
sp|P04350|TBB4A_HUMAN;tr|M0QYM7|M0QYM7_HUMAN;tr|M0R042|M0R042_HUMAN	sp|P04350|TBB4A_HUMAN	Tubulin beta-4A chain	TUBB4A	sp|P04350|TBB4A_HUMAN Tubulin beta-4A chain OS=Homo sapiens OX=9606 GN=TUBB4A PE=1 SV=2	3	26	1	0	54.3	49.585	444	-2	22	26	25	26	24	24	26	1	1	1	1	1	1	0	0	0	0	0	0	54.3	54.3	54.3	53.8	53.8	54.3	102370000	20973000	12872000	25707000	14372000	12358000	16086000	4653100	953320	585080	1168500	653250
tr|Q5SRN1|Q5SRN1_HUMAN;sp|O60508|PRP17_HUMAN	tr|Q5SRN1|Q5SRN1_HUMAN;sp|O60508|PRP17_HUMAN	Cell division cycle 40;Pre-mRNA-processing factor 17	CDC40	tr|Q5SRN1|Q5SRN1_HUMAN Cell division cycle 40 OS=Homo sapiens OX=9606 GN=CDC40 PE=1 SV=1;sp|O60508|PRP17_HUMAN Pre-mRNA-processing factor 17 OS=Homo sapiens OX=9606 GN=CDC40 PE=1 SV=1	2	1	1	1	2.6	60.83	539	3.1494	37	1	1	1	1	1	1	1	1	1	1	1	1	1	1	1	1	1	1	2.6	2.6	2.6	2.6	2.6	2.6	152570000	29626000	34947000	24160000	22168000	17000000	24665000	4123400	800710	944520	652970	599130
tr|A0A286YF22|A0A286YF22_HUMAN;tr|A0A2C9F2M7|A0A2C9F2M7_HUMAN;sp|O43175|SERA_HUMAN;tr|A0A286YFL2|A0A286YFL2_HUMAN;tr|A0A286YFA2|A0A286YFA2_HUMAN;tr|A0A286YFM8|A0A286YFM8_HUMAN;tr|A0A286YER3|A0A286YER3_HUMAN;tr|A0A286YFC8|A0A286YFC8_HUMAN;tr|A0A286YFB2|A0A286YFB2_HUMAN;tr|A0A286YF34|A0A286YF34_HUMAN;tr|A0A286YFF3|A0A286YFF3_HUMAN;tr|A0A286YFK5|A0A286YFK5_HUMAN;tr|A0A286YF78|A0A286YF78_HUMAN;tr|A0A…	tr|A0A286YF22|A0A286YF22_HUMAN;tr|A0A2C9F2M7|A0A2C9F2M7_HUMAN;sp|O43175|SERA_HUMAN;tr|A0A286YFL2|A0A286YFL2_HUMAN;tr|A0A286YFA2|A0A286YFA2_HUMAN;tr|A0A286YFM8|A0A286YFM8_HUMAN;tr|A0A286YER3|A0A286YER3_HUMAN;tr|A0A286YFC8|A0A286YFC8_HUMAN;tr|A0A286YFB2|A0A286YFB2_HUMAN	D-3-phosphoglycerate dehydrogenase;	PHGDH;	tr|A0A286YF22|A0A286YF22_HUMAN D-3-phosphoglycerate dehydrogenase OS=Homo sapiens OX=9606 GN=PHGDH PE=1 SV=1;tr|A0A2C9F2M7|A0A2C9F2M7_HUMAN D-3-phosphoglycerate dehydrogenase OS=Homo sapiens OX=9606 GN=PHGDH PE=1 SV=1;sp|O43175|SERA_HUMAN D-3-phosphoglycer	14	12	12	12	29.5	55.938	526	35.166	27	12	11	12	12	11	11	12	11	12	12	11	11	12	11	12	12	11	11	29.5	27	29.5	29.5	27	25.9	2286600000	418060000	356660000	555030000	389020000	270260000	297610000	51634000	8914700	6763800	11412000	9603200
sp|Q14137|BOP1_HUMAN;tr|A0A075B729|A0A075B729_HUMAN	sp|Q14137|BOP1_HUMAN	Ribosome biogenesis protein BOP1	BOP1	sp|Q14137|BOP1_HUMAN Ribosome biogenesis protein BOP1 OS=Homo sapiens OX=9606 GN=BOP1 PE=1 SV=2	2	6	6	6	13.1	83.629	746	21.074	40	6	5	5	6	6	5	6	5	5	6	6	5	6	5	5	6	6	5	13.1	11	7.9	13.1	13.1	12.1	842010000	166990000	155070000	167520000	127760000	123550000	101110000	17088000	3090200	3291800	3663300	2752600
sp|P82930|RT34_HUMAN;tr|C9JJ19|C9JJ19_HUMAN	sp|P82930|RT34_HUMAN;tr|C9JJ19|C9JJ19_HUMAN	Small ribosomal subunit protein mS34;Mitochondrial ribosomal protein S34	MRPS34	sp|P82930|RT34_HUMAN Small ribosomal subunit protein mS34 OS=Homo sapiens OX=9606 GN=MRPS34 PE=1 SV=2;tr|C9JJ19|C9JJ19_HUMAN Mitochondrial ribosomal protein S34 OS=Homo sapiens OX=9606 GN=MRPS34 PE=1 SV=2	2	11	11	11	49.1	25.65	218	30.465	14	11	9	10	9	9	7	11	9	10	9	9	7	11	9	10	9	9	7	49.1	45.9	49.1	45.9	45.9	37.2	4319000000	770230000	917710000	821800000	767620000	529610000	512010000	44328000	7348700	7668600	12176000	6758800
tr|A0AAG2UWX2|A0AAG2UWX2_HUMAN;sp|Q8IV48|ERI1_HUMAN;tr|A0AAG2UX23|A0AAG2UX23_HUMAN;tr|A0AA34QW13|A0AA34QW13_HUMAN;tr|A0AAG2UYE9|A0AAG2UYE9_HUMAN;tr|A0AA34QVV0|A0AA34QVV0_HUMAN	tr|A0AAG2UWX2|A0AAG2UWX2_HUMAN;sp|Q8IV48|ERI1_HUMAN	Exoribonuclease 1;3-5 exoribonuclease 1	ERI1	tr|A0AAG2UWX2|A0AAG2UWX2_HUMAN Exoribonuclease 1 OS=Homo sapiens OX=9606 GN=ERI1 PE=4 SV=1;sp|Q8IV48|ERI1_HUMAN 3-5 exoribonuclease 1 OS=Homo sapiens OX=9606 GN=ERI1 PE=1 SV=3	6	3	3	3	8.6	40.047	349	10.762	19	1	3	3	2	2	3	1	3	3	2	2	3	1	3	3	2	2	3	2.9	8.6	8.6	6	5.7	8.6	228500000	0	45031000	64601000	38856000	36300000	43715000	8192800	0	1373200	2666500	1455000
sp|Q3ZCM7|TBB8_HUMAN;tr|A0A075B736|A0A075B736_HUMAN;tr|Q5SQY0|Q5SQY0_HUMAN	sp|Q3ZCM7|TBB8_HUMAN;tr|A0A075B736|A0A075B736_HUMAN;tr|Q5SQY0|Q5SQY0_HUMAN	Tubulin beta-8 chain;Tubulin beta chain	TUBB8	sp|Q3ZCM7|TBB8_HUMAN Tubulin beta-8 chain OS=Homo sapiens OX=9606 GN=TUBB8 PE=1 SV=2;tr|A0A075B736|A0A075B736_HUMAN Tubulin beta chain OS=Homo sapiens OX=9606 GN=TUBB8 PE=1 SV=1;tr|Q5SQY0|Q5SQY0_HUMAN Tubulin beta chain OS=Homo sapiens OX=9606 GN=TUBB8 PE=	3	12	2	2	25.2	49.775	444	2.6562	22	12	12	12	12	12	12	2	2	2	2	2	2	2	2	2	2	2	2	25.2	25.2	25.2	25.2	25.2	25.2	834360000	160520000	180630000	142040000	118010000	104240000	128910000	37926000	7296400	8210400	6456500	5364200
sp|A4D1E9|GTPBA_HUMAN;tr|C9J8R7|C9J8R7_HUMAN;tr|C9JNI1|C9JNI1_HUMAN;tr|F8WBY0|F8WBY0_HUMAN;tr|F8WCN4|F8WCN4_HUMAN;tr|F8WBB5|F8WBB5_HUMAN;tr|C9JEQ8|C9JEQ8_HUMAN	sp|A4D1E9|GTPBA_HUMAN;tr|C9J8R7|C9J8R7_HUMAN;tr|C9JNI1|C9JNI1_HUMAN	GTP-binding protein 10;GTP-binding protein 10 (Fragment)	GTPBP10;	sp|A4D1E9|GTPBA_HUMAN GTP-binding protein 10 OS=Homo sapiens OX=9606 GN=GTPBP10 PE=1 SV=1;tr|C9J8R7|C9J8R7_HUMAN GTP-binding protein 10 (Fragment) OS=Homo sapiens OX=9606 GN=GTPBP10 PE=1 SV=1;tr|C9JNI1|C9JNI1_HUMAN GTP-binding protein 10 (Fragment) OS=Homo	7	7	7	7	23.3	42.932	387	25.587	29	7	6	6	5	4	6	7	6	6	5	4	6	7	6	6	5	4	6	23.3	19.4	19.4	20.7	18.1	20.7	691020000	167200000	140890000	92087000	94874000	94196000	101770000	13173000	3384100	2610800	1225300	2304600
sp|P19105|ML12A_HUMAN;sp|O14950|ML12B_HUMAN;tr|J3QRS3|J3QRS3_HUMAN;sp|P24844|MYL9_HUMAN;tr|J3KTJ1|J3KTJ1_HUMAN	sp|P19105|ML12A_HUMAN;sp|O14950|ML12B_HUMAN;tr|J3QRS3|J3QRS3_HUMAN;sp|P24844|MYL9_HUMAN	Myosin regulatory light chain 12A;Myosin regulatory light chain 12B;Myosin light chain 12A	MYL12A;MYL12B;	sp|P19105|ML12A_HUMAN Myosin regulatory light chain 12A OS=Homo sapiens OX=9606 GN=MYL12A PE=1 SV=2;sp|O14950|ML12B_HUMAN Myosin regulatory light chain 12B OS=Homo sapiens OX=9606 GN=MYL12B PE=1 SV=2;tr|J3QRS3|J3QRS3_HUMAN Myosin light chain 12A OS=Homo sa	5	8	8	8	34.5	19.794	171	39.923	11	8	8	7	8	8	8	8	8	7	8	8	8	8	8	7	8	8	8	34.5	34.5	34.5	34.5	34.5	34.5	6378700000	2124000000	813920000	751280000	1849500000	529740000	310260000	463260000	155510000	58940000	55237000	135950000
sp|Q9GZR2|REXO4_HUMAN;tr|A0A0C4DG22|A0A0C4DG22_HUMAN;tr|A0A0C4DG31|A0A0C4DG31_HUMAN	sp|Q9GZR2|REXO4_HUMAN	RNA exonuclease 4	REXO4	sp|Q9GZR2|REXO4_HUMAN RNA exonuclease 4 OS=Homo sapiens OX=9606 GN=REXO4 PE=1 SV=2	3	9	9	9	25.6	46.671	422	19.161	29	6	9	8	7	7	8	6	9	8	7	7	8	6	9	8	7	7	8	16.8	25.6	22.3	19.7	20.1	23.5	1594400000	276970000	409020000	235020000	278350000	183460000	211570000	21360000	3164300	5562300	4364000	3638700
tr|K7EMH1|K7EMH1_HUMAN;tr|K7ERI7|K7ERI7_HUMAN;tr|K7ELC4|K7ELC4_HUMAN;tr|K7EP65|K7EP65_HUMAN;tr|K7EKS7|K7EKS7_HUMAN;tr|K7EJT5|K7EJT5_HUMAN	tr|K7EMH1|K7EMH1_HUMAN;tr|K7ERI7|K7ERI7_HUMAN;tr|K7ELC4|K7ELC4_HUMAN;tr|K7EP65|K7EP65_HUMAN;tr|K7EKS7|K7EKS7_HUMAN	Large ribosomal subunit protein eL22 (Fragment);Large ribosomal subunit protein eL22;	RPL22;	tr|K7EMH1|K7EMH1_HUMAN Large ribosomal subunit protein eL22 (Fragment) OS=Homo sapiens OX=9606 GN=RPL22 PE=1 SV=1;tr|K7ERI7|K7ERI7_HUMAN Large ribosomal subunit protein eL22 OS=Homo sapiens OX=9606 GN=RPL22 PE=1 SV=1;tr|K7ELC4|K7ELC4_HUMAN Large ribosomal	6	10	1	1	70.8	10.422	89	4.6251	6	9	10	9	9	9	9	1	1	1	1	1	1	1	1	1	1	1	1	67.4	70.8	67.4	67.4	67.4	67.4	153750000	39984000	24341000	24485000	24281000	20357000	20307000	25626000	6664000	4056800	4080900	4046800
sp|Q9UJZ1|STML2_HUMAN;tr|A0A087WYB4|A0A087WYB4_HUMAN;tr|F2Z2I8|F2Z2I8_HUMAN	sp|Q9UJZ1|STML2_HUMAN;tr|A0A087WYB4|A0A087WYB4_HUMAN;tr|F2Z2I8|F2Z2I8_HUMAN	Stomatin-like protein 2, mitochondrial;Stomatin like 2	STOML2;	sp|Q9UJZ1|STML2_HUMAN Stomatin-like protein 2, mitochondrial OS=Homo sapiens OX=9606 GN=STOML2 PE=1 SV=1;tr|A0A087WYB4|A0A087WYB4_HUMAN Stomatin like 2 OS=Homo sapiens OX=9606 GN=STOML2 PE=1 SV=1;tr|F2Z2I8|F2Z2I8_HUMAN Stomatin like 2 OS=Homo sapiens OX=96	3	2	2	2	7.3	38.534	356	3.8809	20	1	1	2	1	0	1	1	1	2	1	0	1	1	1	2	1	0	1	4.5	4.5	7.3	4.5	0	4.5	60323000	13448000	11764000	15330000	12002000	0	7778600	3016100	672390	588220	766480	600120
sp|Q9Y608|LRRF2_HUMAN;tr|C9JSU1|C9JSU1_HUMAN;tr|C9JJC9|C9JJC9_HUMAN;tr|C9JC17|C9JC17_HUMAN;tr|C9J321|C9J321_HUMAN;tr|C9J0U5|C9J0U5_HUMAN	sp|Q9Y608|LRRF2_HUMAN;tr|C9JSU1|C9JSU1_HUMAN	Leucine-rich repeat flightless-interacting protein 2;Leucine-rich repeat flightless-interacting protein 2 (Fragment)	LRRFIP2	sp|Q9Y608|LRRF2_HUMAN Leucine-rich repeat flightless-interacting protein 2 OS=Homo sapiens OX=9606 GN=LRRFIP2 PE=1 SV=1;tr|C9JSU1|C9JSU1_HUMAN Leucine-rich repeat flightless-interacting protein 2 (Fragment) OS=Homo sapiens OX=9606 GN=LRRFIP2 PE=1 SV=1	6	4	4	4	7.5	82.17	721	11.574	46	3	3	2	3	1	1	3	3	2	3	1	1	3	3	2	3	1	1	6.2	5.7	4.4	5.7	2.5	2.5	150450000	38206000	31828000	16810000	45819000	7291000	10492000	1882200	465580	500810	190900	724890
sp|Q00577|PURA_HUMAN;tr|A0A494C0H6|A0A494C0H6_HUMAN	sp|Q00577|PURA_HUMAN	Transcriptional activator protein Pur-alpha	PURA	sp|Q00577|PURA_HUMAN Transcriptional activator protein Pur-alpha OS=Homo sapiens OX=9606 GN=PURA PE=1 SV=2	2	3	3	3	9.6	34.91	322	6.6165	14	3	1	2	2	2	3	3	1	2	2	2	3	3	1	2	2	2	3	9.6	2.8	5.9	6.5	6.5	9.6	293780000	79208000	0	60655000	42298000	36825000	74794000	15335000	3800300	0	4332500	1885100
sp|Q8WTT2|NOC3L_HUMAN	sp|Q8WTT2|NOC3L_HUMAN	Nucleolar complex protein 3 homolog	NOC3L	sp|Q8WTT2|NOC3L_HUMAN Nucleolar complex protein 3 homolog OS=Homo sapiens OX=9606 GN=NOC3L PE=1 SV=1	1	17	17	17	23.2	92.547	800	63.26	40	15	17	16	16	16	16	15	17	16	16	16	16	15	17	16	16	16	16	22.2	23.2	22.4	22.4	22.4	22.4	5093600000	940280000	1157100000	839860000	810310000	654730000	691270000	68040000	11547000	14773000	10686000	11366000
sp|Q8ND61|CC020_HUMAN	sp|Q8ND61|CC020_HUMAN	Uncharacterized protein C3orf20	C3orf20	sp|Q8ND61|CC020_HUMAN Uncharacterized protein C3orf20 OS=Homo sapiens OX=9606 GN=C3orf20 PE=1 SV=2	1	1	1	1	1.5	101.27	904	2.783	43	0	0	1	1	1	1	0	0	1	1	1	1	0	0	1	1	1	1	0	0	1.5	1.5	1.5	1.5	669240000	0	0	208940000	166190000	153390000	140710000	15564000	0	0	4859100	3864800
sp|O75569|PRKRA_HUMAN;tr|A0A7I2YQ87|A0A7I2YQ87_HUMAN;tr|A0A7I2V5H3|A0A7I2V5H3_HUMAN;tr|G5E9Q4|G5E9Q4_HUMAN;tr|A0A7I2V5C2|A0A7I2V5C2_HUMAN;tr|A0A7I2V3L6|A0A7I2V3L6_HUMAN;tr|A0A7I2V2P4|A0A7I2V2P4_HUMAN;tr|F8WEG8|F8WEG8_HUMAN;tr|C9JMM3|C9JMM3_HUMAN;tr|B4DJC7|B4DJC7_HUMAN;tr|A0A7I2V2I8|A0A7I2V2I8_HUMAN;tr|A0A7I2V3J2|A0A7I2V3J2_HUMAN;tr|A0A7I2V315|A0A7I2V315_HUMAN;tr|A0A7I2V593|A0A7I2V593_HUMAN;tr|A0A…	sp|O75569|PRKRA_HUMAN;tr|A0A7I2YQ87|A0A7I2YQ87_HUMAN;tr|A0A7I2V5H3|A0A7I2V5H3_HUMAN;tr|G5E9Q4|G5E9Q4_HUMAN;tr|A0A7I2V5C2|A0A7I2V5C2_HUMAN;tr|A0A7I2V3L6|A0A7I2V3L6_HUMAN	Interferon-inducible double-stranded RNA-dependent protein kinase activator A;Protein activator of interferon induced protein kinase EIF2AK2	PRKRA;	sp|O75569|PRKRA_HUMAN Interferon-inducible double-stranded RNA-dependent protein kinase activator A OS=Homo sapiens OX=9606 GN=PRKRA PE=1 SV=1;tr|A0A7I2YQ87|A0A7I2YQ87_HUMAN Protein activator of interferon induced protein kinase EIF2AK2 OS=Homo sapiens OX=	15	11	11	11	57.8	34.404	313	50.452	15	11	11	11	10	10	8	11	11	11	10	10	8	11	11	11	10	10	8	57.8	57.8	57.8	51.8	51.4	42.2	2152700000	335400000	558580000	347220000	305710000	368170000	237590000	64289000	11588000	17128000	10527000	8413300
sp|Q9BRZ2|TRI56_HUMAN;tr|C9JI91|C9JI91_HUMAN	sp|Q9BRZ2|TRI56_HUMAN;tr|C9JI91|C9JI91_HUMAN	E3 ubiquitin-protein ligase TRIM56;Tripartite motif containing 56 (Fragment)	TRIM56	sp|Q9BRZ2|TRI56_HUMAN E3 ubiquitin-protein ligase TRIM56 OS=Homo sapiens OX=9606 GN=TRIM56 PE=1 SV=3;tr|C9JI91|C9JI91_HUMAN Tripartite motif containing 56 (Fragment) OS=Homo sapiens OX=9606 GN=TRIM56 PE=1 SV=1	2	3	3	3	4.8	81.487	755	9.0028	46	3	3	3	2	3	2	3	3	3	2	3	2	3	3	3	2	3	2	4.8	4.8	4.8	3.2	4.8	2.9	247100000	40111000	65033000	37234000	27178000	44558000	32982000	3827800	672100	981120	521480	209200
tr|H7C1M2|H7C1M2_HUMAN	tr|H7C1M2|H7C1M2_HUMAN	SON DNA and RNA binding protein (Fragment)	SON	tr|H7C1M2|H7C1M2_HUMAN SON DNA and RNA binding protein (Fragment) OS=Homo sapiens OX=9606 GN=SON PE=1 SV=1	1	25	2	0	23.9	159.91	1454	9.2331	56	20	23	20	21	21	23	2	1	2	1	1	1	0	0	0	0	0	0	21.5	22.3	20.4	21.5	20.9	22.6	410690000	70122000	83161000	83218000	57342000	54566000	62277000	7333700	1252200	1485000	1486000	1024000
sp|P62857|RS28_HUMAN	sp|P62857|RS28_HUMAN	Small ribosomal subunit protein eS28	RPS28	sp|P62857|RS28_HUMAN Small ribosomal subunit protein eS28 OS=Homo sapiens OX=9606 GN=RPS28 PE=1 SV=1	1	7	7	7	44.9	7.8409	69	26.519	3	7	7	7	5	7	6	7	7	7	5	7	6	7	7	7	5	7	6	44.9	44.9	44.9	44.9	44.9	44.9	21702000000	4225700000	5310300000	2943800000	871100000	4289600000	4061500000	4940100000	957680000	1146400000	693560000	195190000
tr|A0A0A0MR02|A0A0A0MR02_HUMAN;sp|P45880|VDAC2_HUMAN;tr|Q5JSD2|Q5JSD2_HUMAN;tr|Q5JSD1|Q5JSD1_HUMAN;tr|A2A3S1|A2A3S1_HUMAN	tr|A0A0A0MR02|A0A0A0MR02_HUMAN;sp|P45880|VDAC2_HUMAN;tr|Q5JSD2|Q5JSD2_HUMAN;tr|Q5JSD1|Q5JSD1_HUMAN	Voltage-dependent anion-selective channel protein 2 (Fragment);Voltage-dependent anion-selective channel protein 2;	VDAC2;	tr|A0A0A0MR02|A0A0A0MR02_HUMAN Voltage-dependent anion-selective channel protein 2 (Fragment) OS=Homo sapiens OX=9606 GN=VDAC2 PE=1 SV=1;sp|P45880|VDAC2_HUMAN Voltage-dependent anion-selective channel protein 2 OS=Homo sapiens OX=9606 GN=VDAC2 PE=1 SV=2;tr	5	6	6	6	27.3	30.348	282	22.812	15	6	6	6	6	6	5	6	6	6	6	6	5	6	6	6	6	6	5	27.3	27.3	27.3	27.3	27.3	23.8	1828100000	354310000	343660000	353180000	297480000	233820000	245600000	61031000	13344000	11642000	13280000	7780500
sp|Q9NQ29|LUC7L_HUMAN;tr|A8MYV2|A8MYV2_HUMAN;tr|B8ZZ10|B8ZZ10_HUMAN;tr|B8ZZ09|B8ZZ09_HUMAN;tr|B8ZZ12|B8ZZ12_HUMAN;tr|F8WBC1|F8WBC1_HUMAN;tr|F2Z322|F2Z322_HUMAN	sp|Q9NQ29|LUC7L_HUMAN;tr|A8MYV2|A8MYV2_HUMAN;tr|B8ZZ10|B8ZZ10_HUMAN	Putative RNA-binding protein Luc7-like 1;LUC7 like;LUC7 like (Fragment)	LUC7L;	sp|Q9NQ29|LUC7L_HUMAN Putative RNA-binding protein Luc7-like 1 OS=Homo sapiens OX=9606 GN=LUC7L PE=1 SV=1;tr|A8MYV2|A8MYV2_HUMAN LUC7 like OS=Homo sapiens OX=9606 GN=LUC7L PE=1 SV=1;tr|B8ZZ10|B8ZZ10_HUMAN LUC7 like (Fragment) OS=Homo sapiens OX=9606 GN=LUC	7	15	6	6	31.8	43.727	371	13.55	20	13	14	12	12	13	11	6	6	6	6	6	4	6	6	6	6	6	4	31.3	31.8	31.3	31.3	31.8	26.1	853520000	153140000	203810000	133690000	114610000	152100000	96161000	20818000	3038900	4345400	3002300	2694600
sp|Q13895|BYST_HUMAN;tr|F8WBL2|F8WBL2_HUMAN;tr|H7BY94|H7BY94_HUMAN	sp|Q13895|BYST_HUMAN	Bystin	BYSL	sp|Q13895|BYST_HUMAN Bystin OS=Homo sapiens OX=9606 GN=BYSL PE=1 SV=3	3	9	9	9	22.4	49.601	437	18.951	29	9	9	8	7	8	6	9	9	8	7	8	6	9	9	8	7	8	6	22.4	22.4	20.1	17.8	18.8	16.2	952550000	202850000	204790000	139820000	113980000	161190000	129920000	13702000	2508800	3698100	1804400	1905700
tr|F8VY35|F8VY35_HUMAN;tr|F8W0J6|F8W0J6_HUMAN;tr|F5H4R6|F5H4R6_HUMAN;tr|H0YIV4|H0YIV4_HUMAN;sp|P55209|NP1L1_HUMAN;tr|H0YHC3|H0YHC3_HUMAN;tr|F8W020|F8W020_HUMAN;tr|H0YH88|H0YH88_HUMAN;tr|F8VUX1|F8VUX1_HUMAN;tr|F8W543|F8W543_HUMAN;tr|F8VXI6|F8VXI6_HUMAN;tr|F8VVB5|F8VVB5_HUMAN;tr|B7Z4K9|B7Z4K9_HUMAN	tr|F8VY35|F8VY35_HUMAN;tr|F8W0J6|F8W0J6_HUMAN;tr|F5H4R6|F5H4R6_HUMAN;tr|H0YIV4|H0YIV4_HUMAN;sp|P55209|NP1L1_HUMAN;tr|H0YHC3|H0YHC3_HUMAN;tr|F8W020|F8W020_HUMAN;tr|H0YH88|H0YH88_HUMAN;tr|F8VUX1|F8VUX1_HUMAN;tr|F8W543|F8W543_HUMAN;tr|F8VXI6|F8VXI6_HUMAN;tr|F8VVB5|F8VVB5_HUMAN	Nucleosome assembly protein 1 like 1 (Fragment);Nucleosome assembly protein 1 like 1;	NAP1L1;	tr|F8VY35|F8VY35_HUMAN Nucleosome assembly protein 1 like 1 (Fragment) OS=Homo sapiens OX=9606 GN=NAP1L1 PE=1 SV=1;tr|F8W0J6|F8W0J6_HUMAN Nucleosome assembly protein 1 like 1 OS=Homo sapiens OX=9606 GN=NAP1L1 PE=1 SV=1;tr|F5H4R6|F5H4R6_HUMAN Nucleosome ass	13	10	10	1	50.4	31.02	264	50.33	13	9	9	10	10	10	9	9	9	10	10	10	9	1	1	1	1	1	1	39.4	39.4	50.4	50.4	50.4	44.3	6406000000	1062600000	1583700000	1032300000	785520000	950750000	991090000	224260000	41293000	52822000	37757000	28755000
sp|Q9Y265|RUVB1_HUMAN;tr|H7C4G5|H7C4G5_HUMAN;tr|E7ETR0|E7ETR0_HUMAN;tr|J3QLR1|J3QLR1_HUMAN	sp|Q9Y265|RUVB1_HUMAN	RuvB-like 1	RUVBL1	sp|Q9Y265|RUVB1_HUMAN RuvB-like 1 OS=Homo sapiens OX=9606 GN=RUVBL1 PE=1 SV=1	4	10	10	10	28.5	50.227	456	38.174	24	8	10	9	9	7	6	8	10	9	9	7	6	8	10	9	9	7	6	23.7	28.5	26.1	26.3	21.1	19.3	1143600000	203410000	242300000	210200000	188450000	158170000	141100000	35827000	6513600	7841500	6669900	5872600
tr|F5H6E2|F5H6E2_HUMAN;sp|O00159|MYO1C_HUMAN	tr|F5H6E2|F5H6E2_HUMAN;sp|O00159|MYO1C_HUMAN	Myosin IC;Unconventional myosin-Ic	MYO1C	tr|F5H6E2|F5H6E2_HUMAN Myosin IC OS=Homo sapiens OX=9606 GN=MYO1C PE=1 SV=1;sp|O00159|MYO1C_HUMAN Unconventional myosin-Ic OS=Homo sapiens OX=9606 GN=MYO1C PE=1 SV=4	2	1	1	1	0.9	118.99	1039	2.3658	65	1	1	1	1	1	1	1	1	1	1	1	1	1	1	1	1	1	1	0.9	0.9	0.9	0.9	0.9	0.9	89528000	14624000	26091000	10554000	18636000	10887000	8735500	1377400	224980	401410	162370	286720
tr|A0A6I8PS19|A0A6I8PS19_HUMAN;tr|A0A6I8PL80|A0A6I8PL80_HUMAN;sp|Q9NVN8|GNL3L_HUMAN	tr|A0A6I8PS19|A0A6I8PS19_HUMAN;tr|A0A6I8PL80|A0A6I8PL80_HUMAN;sp|Q9NVN8|GNL3L_HUMAN	G protein nucleolar 3 like;	GNL3L;	tr|A0A6I8PS19|A0A6I8PS19_HUMAN G protein nucleolar 3 like OS=Homo sapiens OX=9606 GN=GNL3L PE=1 SV=1;tr|A0A6I8PL80|A0A6I8PL80_HUMAN G protein nucleolar 3 like OS=Homo sapiens OX=9606 GN=GNL3L PE=1 SV=1;sp|Q9NVN8|GNL3L_HUMAN Guanine nucleotide-binding prote	3	6	6	6	13.8	58.012	516	11.693	32	6	6	6	5	6	6	6	6	6	5	6	6	6	6	6	5	6	6	13.8	13.8	13.8	11.2	13.8	13.8	584670000	111190000	127230000	96280000	53035000	99446000	97486000	16952000	3178600	3634600	2813500	1657300
tr|H7C3V8|H7C3V8_HUMAN;tr|C9JWC4|C9JWC4_HUMAN;sp|Q8NCD3|HJURP_HUMAN	tr|H7C3V8|H7C3V8_HUMAN;tr|C9JWC4|C9JWC4_HUMAN;sp|Q8NCD3|HJURP_HUMAN	Holliday junction recognition protein (Fragment);	HJURP;	tr|H7C3V8|H7C3V8_HUMAN Holliday junction recognition protein (Fragment) OS=Homo sapiens OX=9606 GN=HJURP PE=1 SV=1;tr|C9JWC4|C9JWC4_HUMAN Holliday junction recognition protein (Fragment) OS=Homo sapiens OX=9606 GN=HJURP PE=1 SV=1;sp|Q8NCD3|HJURP_HUMAN Holl	3	1	1	1	4.9	29.296	268	2.7522	12	1	1	1	1	1	1	1	1	1	1	1	1	1	1	1	1	1	1	4.9	4.9	4.9	4.9	4.9	4.9	84717000	12769000	23139000	12581000	13942000	11656000	10629000	7059700	1064100	1928200	1048400	1161800
sp|Q9P2E9|RRBP1_HUMAN;tr|F8W7S5|F8W7S5_HUMAN;tr|A0A087WU26|A0A087WU26_HUMAN;tr|V9GY78|V9GY78_HUMAN;tr|A2A2S5|A2A2S5_HUMAN;tr|A0A9L9PY96|A0A9L9PY96_HUMAN	sp|Q9P2E9|RRBP1_HUMAN;tr|F8W7S5|F8W7S5_HUMAN	Ribosome-binding protein 1;Ribosome binding protein 1	RRBP1	sp|Q9P2E9|RRBP1_HUMAN Ribosome-binding protein 1 OS=Homo sapiens OX=9606 GN=RRBP1 PE=1 SV=5;tr|F8W7S5|F8W7S5_HUMAN Ribosome binding protein 1 OS=Homo sapiens OX=9606 GN=RRBP1 PE=1 SV=1	6	50	50	49	34.8	152.45	1410	177.06	107	41	48	44	38	44	40	41	48	44	38	44	40	40	47	43	37	43	39	31.8	33.8	31	29.5	31.4	30.4	11989000000	2359200000	2428700000	2067800000	964060000	2102000000	2067500000	74730000	15066000	14051000	13400000	5688700
tr|M0QZM1|M0QZM1_HUMAN	tr|M0QZM1|M0QZM1_HUMAN	Heterogeneous nuclear ribonucleoprotein M (Fragment)	HNRNPM	tr|M0QZM1|M0QZM1_HUMAN Heterogeneous nuclear ribonucleoprotein M (Fragment) OS=Homo sapiens OX=9606 GN=HNRNPM PE=1 SV=1	1	25	1	1	76.8	39.933	383	3.4128	33	24	24	23	25	24	22	1	1	1	1	1	1	1	1	1	1	1	1	76.2	76.2	75.2	76.8	76.2	73.4	223950000	37343000	45937000	44678000	40827000	28813000	26355000	6786500	1131600	1392000	1353900	1237200
tr|F8W118|F8W118_HUMAN;tr|F8VV59|F8VV59_HUMAN;tr|B7Z9C2|B7Z9C2_HUMAN;tr|F8VRJ2|F8VRJ2_HUMAN	tr|F8W118|F8W118_HUMAN;tr|F8VV59|F8VV59_HUMAN;tr|B7Z9C2|B7Z9C2_HUMAN;tr|F8VRJ2|F8VRJ2_HUMAN	Nucleosome assembly protein 1 like 1 (Fragment);Nucleosome assembly protein 1 like 1;	NAP1L1;	tr|F8W118|F8W118_HUMAN Nucleosome assembly protein 1 like 1 (Fragment) OS=Homo sapiens OX=9606 GN=NAP1L1 PE=1 SV=1;tr|F8VV59|F8VV59_HUMAN Nucleosome assembly protein 1 like 1 OS=Homo sapiens OX=9606 GN=NAP1L1 PE=1 SV=1;tr|B7Z9C2|B7Z9C2_HUMAN Nucleosome ass	4	10	1	1	60.8	24.694	209	3.3479	11	9	9	10	10	10	9	1	1	1	1	1	1	1	1	1	1	1	1	46.9	46.9	60.8	60.8	60.8	53.1	196060000	38568000	55668000	17768000	27188000	28839000	28029000	17824000	3506200	5060700	1615300	2471600
tr|F8VRR3|F8VRR3_HUMAN;tr|F8VQZ7|F8VQZ7_HUMAN;sp|P50579|MAP2_HUMAN	tr|F8VRR3|F8VRR3_HUMAN;tr|F8VQZ7|F8VQZ7_HUMAN;sp|P50579|MAP2_HUMAN	Methionine aminopeptidase 2	METAP2;	tr|F8VRR3|F8VRR3_HUMAN Methionine aminopeptidase 2 OS=Homo sapiens OX=9606 GN=METAP2 PE=1 SV=1;tr|F8VQZ7|F8VQZ7_HUMAN Methionine aminopeptidase 2 OS=Homo sapiens OX=9606 GN=METAP2 PE=1 SV=1;sp|P50579|MAP2_HUMAN Methionine aminopeptidase 2 OS=Homo sapiens O	3	1	1	1	2.9	48.876	442	2.1708	27	1	1	1	1	1	1	1	1	1	1	1	1	1	1	1	1	1	1	2.9	2.9	2.9	2.9	2.9	2.9	89996000	15618000	18145000	17627000	12684000	12374000	13547000	3333200	578450	672060	652850	469760
sp|Q08J23|NSUN2_HUMAN;tr|A0A140T9Y7|A0A140T9Y7_HUMAN	sp|Q08J23|NSUN2_HUMAN	RNA cytosine C(5)-methyltransferase NSUN2	NSUN2	sp|Q08J23|NSUN2_HUMAN RNA cytosine C(5)-methyltransferase NSUN2 OS=Homo sapiens OX=9606 GN=NSUN2 PE=1 SV=2	2	10	10	10	17.3	86.47	767	34.208	50	9	10	10	10	8	9	9	10	10	10	8	9	9	10	10	10	8	9	15.4	17.3	17.3	17.3	14	15.9	1529000000	274070000	309000000	289750000	234590000	193050000	228580000	22502000	4347600	4350500	4138600	3430200
tr|A0A1B0GUS7|A0A1B0GUS7_HUMAN	tr|A0A1B0GUS7|A0A1B0GUS7_HUMAN	Unc-13 homolog B	UNC13B	tr|A0A1B0GUS7|A0A1B0GUS7_HUMAN Unc-13 homolog B OS=Homo sapiens OX=9606 GN=UNC13B PE=1 SV=1	1	2	2	2	0.9	484.12	4340	2.3638	238	2	1	0	1	1	2	2	1	0	1	1	2	2	1	0	1	1	2	0.9	0.3	0	0.3	0.3	0.9	605890000	136730000	147950000	0	129300000	81782000	110120000	2298100	505570	621650	0	543290
sp|O15504|NUP42_HUMAN;tr|C9JYA1|C9JYA1_HUMAN;tr|B4DT96|B4DT96_HUMAN;tr|F8WC66|F8WC66_HUMAN	sp|O15504|NUP42_HUMAN;tr|C9JYA1|C9JYA1_HUMAN;tr|B4DT96|B4DT96_HUMAN	Nucleoporin NUP42;Nucleoporin NUP42 (Fragment)	NUP42	sp|O15504|NUP42_HUMAN Nucleoporin NUP42 OS=Homo sapiens OX=9606 GN=NUP42 PE=1 SV=1;tr|C9JYA1|C9JYA1_HUMAN Nucleoporin NUP42 (Fragment) OS=Homo sapiens OX=9606 GN=NUP42 PE=1 SV=1;tr|B4DT96|B4DT96_HUMAN Nucleoporin NUP42 OS=Homo sapiens OX=9606 GN=NUP42 PE=1	4	8	8	8	26.2	44.871	423	28.244	21	5	7	7	6	7	6	5	7	7	6	7	6	5	7	7	6	7	6	20.1	24.3	24.3	22	24.3	22	993270000	116380000	267980000	182360000	119630000	186270000	120660000	31704000	2851900	8977100	6216800	3447200
sp|Q9NXF1|TEX10_HUMAN	sp|Q9NXF1|TEX10_HUMAN	Testis-expressed protein 10	TEX10	sp|Q9NXF1|TEX10_HUMAN Testis-expressed protein 10 OS=Homo sapiens OX=9606 GN=TEX10 PE=1 SV=2	1	2	2	2	1.9	105.67	929	5.0632	51	1	2	1	1	1	1	1	2	1	1	1	1	1	2	1	1	1	1	1.2	1.9	1.2	1.2	1.2	1.2	82523000	17046000	15515000	14498000	11452000	12114000	11898000	1618100	334240	304220	284270	224550
sp|Q9H0S4|DDX47_HUMAN;tr|F5H1N9|F5H1N9_HUMAN	sp|Q9H0S4|DDX47_HUMAN;tr|F5H1N9|F5H1N9_HUMAN	Probable ATP-dependent RNA helicase DDX47;RNA helicase (Fragment)	DDX47	sp|Q9H0S4|DDX47_HUMAN Probable ATP-dependent RNA helicase DDX47 OS=Homo sapiens OX=9606 GN=DDX47 PE=1 SV=1;tr|F5H1N9|F5H1N9_HUMAN RNA helicase (Fragment) OS=Homo sapiens OX=9606 GN=DDX47 PE=1 SV=1	2	6	6	6	15.4	50.646	455	19.487	25	6	6	6	6	6	6	6	6	6	6	6	6	6	6	6	6	6	6	15.4	15.4	15.4	15.4	15.4	15.4	908490000	160840000	196960000	159820000	89646000	150180000	151050000	24382000	4086500	5070200	4220300	3023900
tr|A0A8V8TQA1|A0A8V8TQA1_HUMAN;sp|P67775|PP2AA_HUMAN;sp|P62714|PP2AB_HUMAN;tr|A0A8V8TRB3|A0A8V8TRB3_HUMAN;tr|H0YBN9|H0YBN9_HUMAN;tr|A0A8V8TQU8|A0A8V8TQU8_HUMAN;tr|B3KQ51|B3KQ51_HUMAN	tr|A0A8V8TQA1|A0A8V8TQA1_HUMAN;sp|P67775|PP2AA_HUMAN;sp|P62714|PP2AB_HUMAN;tr|A0A8V8TRB3|A0A8V8TRB3_HUMAN;tr|H0YBN9|H0YBN9_HUMAN;tr|A0A8V8TQU8|A0A8V8TQU8_HUMAN;tr|B3KQ51|B3KQ51_HUMAN	Serine/threonine-protein phosphatase;Serine/threonine-protein phosphatase 2A catalytic subunit alpha isoform;	PPP2CA;	tr|A0A8V8TQA1|A0A8V8TQA1_HUMAN Serine/threonine-protein phosphatase OS=Homo sapiens OX=9606 GN=PPP2CA PE=1 SV=1;sp|P67775|PP2AA_HUMAN Serine/threonine-protein phosphatase 2A catalytic subunit alpha isoform OS=Homo sapiens OX=9606 GN=PPP2CA PE=1 SV=1;sp|P62	7	2	2	1	7.5	29.184	252	5.2722	15	2	2	2	2	2	1	2	2	2	2	2	1	1	1	1	1	1	1	7.5	7.5	7.5	7.5	7.5	4.4	260820000	50451000	38789000	59289000	51744000	33645000	26905000	17388000	3363400	2585900	3952600	3449600
sp|Q92665|RT31_HUMAN	sp|Q92665|RT31_HUMAN	Small ribosomal subunit protein mS31	MRPS31	sp|Q92665|RT31_HUMAN Small ribosomal subunit protein mS31 OS=Homo sapiens OX=9606 GN=MRPS31 PE=1 SV=3	1	8	8	8	20.3	45.318	395	32.629	25	7	8	8	7	7	8	7	8	8	7	7	8	7	8	8	7	7	8	20.3	20.3	20.3	18.2	18.2	20.3	1703500000	236810000	415440000	317790000	254430000	215790000	263220000	21794000	3935200	5362200	4301200	1687600
sp|Q14152|EIF3A_HUMAN	sp|Q14152|EIF3A_HUMAN	Eukaryotic translation initiation factor 3 subunit A	EIF3A	sp|Q14152|EIF3A_HUMAN Eukaryotic translation initiation factor 3 subunit A OS=Homo sapiens OX=9606 GN=EIF3A PE=1 SV=1	1	4	4	4	2.8	166.57	1382	7.0092	91	4	4	4	4	4	4	4	4	4	4	4	4	4	4	4	4	4	4	2.8	2.8	2.8	2.8	2.8	2.8	467420000	87577000	83541000	95029000	68451000	64379000	68444000	2982000	588020	542650	619880	469120
tr|C9JW96|C9JW96_HUMAN;sp|P35232|PHB1_HUMAN;tr|E7ESE2|E7ESE2_HUMAN;tr|E9PCW0|E9PCW0_HUMAN;tr|C9JZ20|C9JZ20_HUMAN;tr|A0A8I5KWR0|A0A8I5KWR0_HUMAN	tr|C9JW96|C9JW96_HUMAN;sp|P35232|PHB1_HUMAN;tr|E7ESE2|E7ESE2_HUMAN;tr|E9PCW0|E9PCW0_HUMAN;tr|C9JZ20|C9JZ20_HUMAN	Prohibitin (Fragment);Prohibitin 1;	PHB;PHB1;	tr|C9JW96|C9JW96_HUMAN Prohibitin (Fragment) OS=Homo sapiens OX=9606 GN=PHB PE=1 SV=2;sp|P35232|PHB1_HUMAN Prohibitin 1 OS=Homo sapiens OX=9606 GN=PHB1 PE=1 SV=1;tr|E7ESE2|E7ESE2_HUMAN Prohibitin (Fragment) OS=Homo sapiens OX=9606 GN=PHB PE=1 SV=2;tr|E9PCW	6	4	4	4	17.5	26.891	246	10.714	18	4	4	4	4	4	3	4	4	4	4	4	3	4	4	4	4	4	3	17.5	17.5	17.5	17.5	17.5	12.6	433080000	90105000	67311000	89115000	80384000	59380000	46781000	16980000	3328000	2840700	3647200	2563700
sp|Q9BVQ7|AFG2B_HUMAN	sp|Q9BVQ7|AFG2B_HUMAN	ATPase family gene 2 protein homolog B	AFG2B	sp|Q9BVQ7|AFG2B_HUMAN ATPase family gene 2 protein homolog B OS=Homo sapiens OX=9606 GN=AFG2B PE=1 SV=2	1	5	5	5	13.3	80.709	753	12.394	47	5	4	5	5	5	5	5	4	5	5	5	5	5	4	5	5	5	5	13.3	7.8	13.3	13.3	13.3	13.3	394440000	74761000	73247000	76467000	59699000	55903000	54360000	3432700	654270	731510	731400	422400
tr|A0A7P0Z4F9|A0A7P0Z4F9_HUMAN;tr|A0AAG2U823|A0AAG2U823_HUMAN;tr|A0AAG2U5V6|A0AAG2U5V6_HUMAN;sp|P55265|DSRAD_HUMAN;tr|A0AAG2TPY2|A0AAG2TPY2_HUMAN;tr|A0A3B3IRQ9|A0A3B3IRQ9_HUMAN;tr|A0A7P0Z4K3|A0A7P0Z4K3_HUMAN;tr|A0A3B3ISU1|A0A3B3ISU1_HUMAN;tr|A0A3B3ISX1|A0A3B3ISX1_HUMAN;tr|A0A3B3ITG9|A0A3B3ITG9_HUMAN;tr|A0A7P0TA14|A0A7P0TA14_HUMAN	tr|A0A7P0Z4F9|A0A7P0Z4F9_HUMAN;tr|A0AAG2U823|A0AAG2U823_HUMAN;tr|A0AAG2U5V6|A0AAG2U5V6_HUMAN;sp|P55265|DSRAD_HUMAN;tr|A0AAG2TPY2|A0AAG2TPY2_HUMAN;tr|A0A3B3IRQ9|A0A3B3IRQ9_HUMAN;tr|A0A7P0Z4K3|A0A7P0Z4K3_HUMAN;tr|A0A3B3ISU1|A0A3B3ISU1_HUMAN;tr|A0A3B3ISX1|A0A3B3ISX1_HUMAN	Adenosine deaminase RNA specific;	ADAR;	tr|A0A7P0Z4F9|A0A7P0Z4F9_HUMAN Adenosine deaminase RNA specific OS=Homo sapiens OX=9606 GN=ADAR PE=1 SV=1;tr|A0AAG2U823|A0AAG2U823_HUMAN Adenosine deaminase RNA specific OS=Homo sapiens OX=9606 GN=ADAR PE=4 SV=1;tr|A0AAG2U5V6|A0AAG2U5V6_HUMAN Adenosine dea	11	19	19	19	27.5	101.54	912	62.437	62	19	16	14	16	15	17	19	16	14	16	15	17	19	16	14	16	15	17	27.5	24	20.9	23.9	22	25	4681100000	994180000	953120000	716260000	555300000	657330000	804920000	34133000	7650900	6592200	5423800	3987800
sp|P78346|RPP30_HUMAN;tr|Q5VU11|Q5VU11_HUMAN;tr|Q5VU10|Q5VU10_HUMAN	sp|P78346|RPP30_HUMAN;tr|Q5VU11|Q5VU11_HUMAN;tr|Q5VU10|Q5VU10_HUMAN	Ribonuclease P protein subunit p30;Ribonuclease P/MRP subunit p30 (Fragment);	RPP30;	sp|P78346|RPP30_HUMAN Ribonuclease P protein subunit p30 OS=Homo sapiens OX=9606 GN=RPP30 PE=1 SV=1;tr|Q5VU11|Q5VU11_HUMAN Ribonuclease P/MRP subunit p30 (Fragment) OS=Homo sapiens OX=9606 GN=RPP30 PE=1 SV=1;tr|Q5VU10|Q5VU10_HUMAN Ribonuclease P/MRP subuni	3	9	9	9	40.7	29.321	268	30.833	17	9	9	9	9	9	7	9	9	9	9	9	7	9	9	9	9	9	7	40.7	40.7	40.7	40.7	40.7	37.3	1516800000	274620000	346020000	242300000	200810000	257750000	195350000	41632000	6882300	10402000	6962800	5740700
sp|Q9NQT4|EXOS5_HUMAN;tr|M0R102|M0R102_HUMAN;tr|M0R050|M0R050_HUMAN;tr|M0R289|M0R289_HUMAN	sp|Q9NQT4|EXOS5_HUMAN;tr|M0R102|M0R102_HUMAN;tr|M0R050|M0R050_HUMAN	Exosome complex component RRP46;Exosome component 5	EXOSC5;	sp|Q9NQT4|EXOS5_HUMAN Exosome complex component RRP46 OS=Homo sapiens OX=9606 GN=EXOSC5 PE=1 SV=1;tr|M0R102|M0R102_HUMAN Exosome component 5 OS=Homo sapiens OX=9606 GN=EXOSC5 PE=1 SV=9;tr|M0R050|M0R050_HUMAN Exosome component 5 OS=Homo sapiens OX=9606 GN=E	4	8	8	8	53.2	25.249	235	51.922	12	8	8	7	8	8	8	8	8	7	8	8	8	8	8	7	8	8	8	53.2	53.2	48.1	53.2	53.2	53.2	1944700000	431860000	382980000	290170000	242290000	323240000	274150000	82248000	18180000	13828000	13183000	9771900
sp|Q9Y3Y2|CHTOP_HUMAN;tr|A0A087X1B7|A0A087X1B7_HUMAN;tr|X6R700|X6R700_HUMAN;tr|A0AA34QVV3|A0AA34QVV3_HUMAN;tr|Q5T7Y7|Q5T7Y7_HUMAN	sp|Q9Y3Y2|CHTOP_HUMAN;tr|A0A087X1B7|A0A087X1B7_HUMAN;tr|X6R700|X6R700_HUMAN;tr|A0AA34QVV3|A0AA34QVV3_HUMAN	Chromatin target of PRMT1 protein;Chromatin target of PRMT1	CHTOP;	sp|Q9Y3Y2|CHTOP_HUMAN Chromatin target of PRMT1 protein OS=Homo sapiens OX=9606 GN=CHTOP PE=1 SV=2;tr|A0A087X1B7|A0A087X1B7_HUMAN Chromatin target of PRMT1 OS=Homo sapiens OX=9606 GN=CHTOP PE=1 SV=1;tr|X6R700|X6R700_HUMAN Chromatin target of PRMT1 OS=Homo	5	6	6	6	24.2	26.396	248	26.795	17	6	6	6	6	6	6	6	6	6	6	6	6	6	6	6	6	6	6	24.2	24.2	24.2	24.2	24.2	24.2	7789700000	1420800000	1777800000	1227100000	995440000	1090100000	1278400000	272760000	50741000	65135000	44884000	26101000
sp|P52294|IMA5_HUMAN;tr|C9JYI4|C9JYI4_HUMAN;tr|C9J352|C9J352_HUMAN;tr|C9JWD9|C9JWD9_HUMAN;tr|F2Z3G4|F2Z3G4_HUMAN;tr|C9J4U1|C9J4U1_HUMAN;tr|A0A8V8TLL2|A0A8V8TLL2_HUMAN;tr|A0A8V8TL88|A0A8V8TL88_HUMAN;sp|O60684|IMA7_HUMAN;sp|O15131|IMA6_HUMAN;tr|A0A8V8TMV2|A0A8V8TMV2_HUMAN;tr|Q5TFJ7|Q5TFJ7_HUMAN	sp|P52294|IMA5_HUMAN;tr|C9JYI4|C9JYI4_HUMAN;tr|C9J352|C9J352_HUMAN;tr|C9JWD9|C9JWD9_HUMAN;tr|F2Z3G4|F2Z3G4_HUMAN;tr|C9J4U1|C9J4U1_HUMAN;tr|A0A8V8TLL2|A0A8V8TLL2_HUMAN;tr|A0A8V8TL88|A0A8V8TL88_HUMAN;sp|O60684|IMA7_HUMAN;sp|O15131|IMA6_HUMAN;tr|A0A8V8TMV2|A0A8V8TMV2_HUMAN	Importin subunit alpha-5;Importin subunit alpha-5 (Fragment)	KPNA1;	sp|P52294|IMA5_HUMAN Importin subunit alpha-5 OS=Homo sapiens OX=9606 GN=KPNA1 PE=1 SV=3;tr|C9JYI4|C9JYI4_HUMAN Importin subunit alpha-5 (Fragment) OS=Homo sapiens OX=9606 GN=KPNA1 PE=1 SV=1;tr|C9J352|C9J352_HUMAN Importin subunit alpha-5 (Fragment) OS=Hom	12	4	4	4	8.4	60.221	538	30.111	23	3	4	3	3	3	4	3	4	3	3	3	4	3	4	3	3	3	4	6.7	8.4	6.7	6.7	6.7	8.4	473900000	83840000	106520000	78732000	78462000	68401000	57946000	20604000	3645200	4631400	3423100	3411400
tr|A0A0D9SEM9|A0A0D9SEM9_HUMAN	tr|A0A0D9SEM9|A0A0D9SEM9_HUMAN	DExD-box helicase 39A (Fragment)	DDX39A	tr|A0A0D9SEM9|A0A0D9SEM9_HUMAN DExD-box helicase 39A (Fragment) OS=Homo sapiens OX=9606 GN=DDX39A PE=1 SV=1	1	1	1	1	10.4	10.925	96	2.1517	9	1	1	1	1	1	0	1	1	1	1	1	0	1	1	1	1	1	0	10.4	10.4	10.4	10.4	10.4	0	111480000	35384000	22249000	31270000	0	22580000	0	12387000	3931500	2472100	3474400	0
sp|Q5JVS0|HABP4_HUMAN	sp|Q5JVS0|HABP4_HUMAN	Intracellular hyaluronan-binding protein 4	HABP4	sp|Q5JVS0|HABP4_HUMAN Intracellular hyaluronan-binding protein 4 OS=Homo sapiens OX=9606 GN=HABP4 PE=1 SV=1	1	1	1	1	2.2	45.785	413	2.1232	26	1	1	1	1	1	1	1	1	1	1	1	1	1	1	1	1	1	1	2.2	2.2	2.2	2.2	2.2	2.2	78425000	13258000	17889000	13358000	5089500	12784000	16047000	3016400	509910	688030	513770	195750
sp|P53999|TCP4_HUMAN	sp|P53999|TCP4_HUMAN	Activated RNA polymerase II transcriptional coactivator p15	SUB1	sp|P53999|TCP4_HUMAN Activated RNA polymerase II transcriptional coactivator p15 OS=Homo sapiens OX=9606 GN=SUB1 PE=1 SV=3	1	5	5	5	33.9	14.395	127	17.878	10	3	4	4	5	4	3	3	4	4	5	4	3	3	4	4	5	4	3	23.6	23.6	23.6	33.9	23.6	18.9	326150000	34405000	89149000	61528000	66569000	40563000	33936000	8570600	3440500	2423300	1823500	1817800
sp|O75683|SURF6_HUMAN	sp|O75683|SURF6_HUMAN	Surfeit locus protein 6	SURF6	sp|O75683|SURF6_HUMAN Surfeit locus protein 6 OS=Homo sapiens OX=9606 GN=SURF6 PE=1 SV=3	1	13	13	13	27.7	41.45	361	30.149	17	13	13	10	11	10	9	13	13	10	11	10	9	13	13	10	11	10	9	27.7	27.7	20.2	19.9	19.9	19.7	2438600000	455440000	559230000	369130000	394690000	361280000	298840000	93729000	16899000	20974000	15661000	14205000
sp|P62191|PRS4_HUMAN	sp|P62191|PRS4_HUMAN	26S proteasome regulatory subunit 4	PSMC1	sp|P62191|PRS4_HUMAN 26S proteasome regulatory subunit 4 OS=Homo sapiens OX=9606 GN=PSMC1 PE=1 SV=1	1	1	1	1	2.7	49.184	440	3.2039	27	1	1	1	1	1	1	1	1	1	1	1	1	1	1	1	1	1	1	2.7	2.7	2.7	2.7	2.7	2.7	60382000	11411000	8756100	14088000	8351300	7668400	10107000	2236400	422620	324300	521790	309310
tr|A0A7P0T8Q5|A0A7P0T8Q5_HUMAN;tr|A0A7P0T8A3|A0A7P0T8A3_HUMAN;tr|C9JUP7|C9JUP7_HUMAN;tr|A0A7P0TAW3|A0A7P0TAW3_HUMAN;tr|A0A7I2V540|A0A7I2V540_HUMAN;sp|P55072|TERA_HUMAN;tr|A0A7P0Z4C6|A0A7P0Z4C6_HUMAN;tr|A0A7P0TAQ1|A0A7P0TAQ1_HUMAN;tr|A0A7I2V2Y2|A0A7I2V2Y2_HUMAN;tr|A0A7P0TAY0|A0A7P0TAY0_HUMAN;tr|A0A7I2V5G8|A0A7I2V5G8_HUMAN;tr|A0A7P0TA22|A0A7P0TA22_HUMAN	tr|A0A7P0T8Q5|A0A7P0T8Q5_HUMAN;tr|A0A7P0T8A3|A0A7P0T8A3_HUMAN;tr|C9JUP7|C9JUP7_HUMAN;tr|A0A7P0TAW3|A0A7P0TAW3_HUMAN;tr|A0A7I2V540|A0A7I2V540_HUMAN;sp|P55072|TERA_HUMAN;tr|A0A7P0Z4C6|A0A7P0Z4C6_HUMAN;tr|A0A7P0TAQ1|A0A7P0TAQ1_HUMAN;tr|A0A7I2V2Y2|A0A7I2V2Y2_HUMAN	Transitional endoplasmic reticulum ATPase;	VCP;	tr|A0A7P0T8Q5|A0A7P0T8Q5_HUMAN Transitional endoplasmic reticulum ATPase OS=Homo sapiens OX=9606 GN=VCP PE=1 SV=1;tr|A0A7P0T8A3|A0A7P0T8A3_HUMAN Transitional endoplasmic reticulum ATPase OS=Homo sapiens OX=9606 GN=VCP PE=1 SV=1;tr|C9JUP7|C9JUP7_HUMAN Trans	12	5	5	5	9.3	83.408	754	11.328	45	5	4	5	4	3	4	5	4	5	4	3	4	5	4	5	4	3	4	9.3	6.5	9.3	6.5	4.8	6.5	372900000	67106000	40370000	104070000	61348000	37903000	62105000	6657700	976330	781900	1674000	1204600
tr|Q6P664|Q6P664_HUMAN;tr|Q5T3Q7|Q5T3Q7_HUMAN;sp|Q9H583|HEAT1_HUMAN	tr|Q6P664|Q6P664_HUMAN;tr|Q5T3Q7|Q5T3Q7_HUMAN;sp|Q9H583|HEAT1_HUMAN	HEAT repeat-containing protein 1;	HEATR1;	tr|Q6P664|Q6P664_HUMAN HEAT repeat-containing protein 1 OS=Homo sapiens OX=9606 GN=HEATR1 PE=1 SV=1;tr|Q5T3Q7|Q5T3Q7_HUMAN HEAT repeat-containing protein 1 OS=Homo sapiens OX=9606 GN=HEATR1 PE=1 SV=1;sp|Q9H583|HEAT1_HUMAN HEAT repeat-containing protein 1 O	3	1	1	1	10.8	13.458	120	3.0421	6	1	1	1	1	1	1	1	1	1	1	1	1	1	1	1	1	1	1	10.8	10.8	10.8	10.8	10.8	10.8	91139000	19022000	17420000	15250000	13067000	10259000	16122000	15190000	3170300	2903300	2541600	2177800
sp|O00411|RPOM_HUMAN;tr|K7EMH3|K7EMH3_HUMAN	sp|O00411|RPOM_HUMAN	DNA-directed RNA polymerase, mitochondrial	POLRMT	sp|O00411|RPOM_HUMAN DNA-directed RNA polymerase, mitochondrial OS=Homo sapiens OX=9606 GN=POLRMT PE=1 SV=2	2	9	9	9	11.3	138.62	1230	16.878	70	8	8	8	7	9	8	8	8	8	7	9	8	8	8	8	7	9	8	10.7	11.3	11.3	9.9	11.3	11.3	753920000	128240000	185170000	114190000	78462000	141400000	106460000	2980100	450130	593760	457150	383120
sp|Q9UK61|TASOR_HUMAN;tr|A0A087X0F1|A0A087X0F1_HUMAN	sp|Q9UK61|TASOR_HUMAN;tr|A0A087X0F1|A0A087X0F1_HUMAN	Protein TASOR;Transcription activation suppressor	TASOR	sp|Q9UK61|TASOR_HUMAN Protein TASOR OS=Homo sapiens OX=9606 GN=TASOR PE=1 SV=3;tr|A0A087X0F1|A0A087X0F1_HUMAN Transcription activation suppressor OS=Homo sapiens OX=9606 GN=TASOR PE=1 SV=1	2	7	7	7	4.3	189.03	1670	18.15	98	6	6	6	5	5	6	6	6	6	5	5	6	6	6	6	5	5	6	3.6	3.5	3.5	2.8	2.8	3.5	533470000	120650000	89431000	92480000	66227000	51571000	113110000	5443500	1231100	912560	943670	675790
sp|Q6NW34|NEPRO_HUMAN;tr|E9PFF8|E9PFF8_HUMAN	sp|Q6NW34|NEPRO_HUMAN	Nucleolus and neural progenitor protein	NEPRO	sp|Q6NW34|NEPRO_HUMAN Nucleolus and neural progenitor protein OS=Homo sapiens OX=9606 GN=NEPRO PE=1 SV=3	2	7	7	7	12.2	64.551	567	19.022	38	6	7	6	6	5	7	6	7	6	6	5	7	6	7	6	6	5	7	12.2	12.2	12.2	10.4	8.5	12.2	790740000	153480000	177900000	116820000	102500000	99402000	140630000	15571000	2758500	3867900	2024400	2038600
sp|P48047|ATPO_HUMAN;tr|A0A494C0K9|A0A494C0K9_HUMAN;tr|H7C0C1|H7C0C1_HUMAN;tr|H7C086|H7C086_HUMAN;tr|H7C068|H7C068_HUMAN	sp|P48047|ATPO_HUMAN;tr|A0A494C0K9|A0A494C0K9_HUMAN;tr|H7C0C1|H7C0C1_HUMAN	ATP synthase subunit O, mitochondrial;	ATP5PO;	sp|P48047|ATPO_HUMAN ATP synthase subunit O, mitochondrial OS=Homo sapiens OX=9606 GN=ATP5PO PE=1 SV=1;tr|A0A494C0K9|A0A494C0K9_HUMAN ATP synthase subunit O, mitochondrial OS=Homo sapiens OX=9606 GN=ATP5PO PE=3 SV=1;tr|H7C0C1|H7C0C1_HUMAN ATP synthase subu	5	6	6	6	31.5	23.277	213	13.597	14	6	6	6	6	4	4	6	6	6	6	4	4	6	6	6	6	4	4	31.5	31.5	31.5	31.5	21.6	21.6	717840000	129030000	129960000	147430000	147040000	75997000	88372000	40630000	7373800	6572100	8017200	9132200
sp|P12532|KCRU_HUMAN;tr|C9JSQ1|C9JSQ1_HUMAN;tr|F8WCN3|F8WCN3_HUMAN;tr|C9JJX8|C9JJX8_HUMAN;tr|C9J995|C9J995_HUMAN;tr|C9J8F6|C9J8F6_HUMAN;tr|C9J6W7|C9J6W7_HUMAN;tr|C9JT96|C9JT96_HUMAN;sp|P17540|KCRS_HUMAN	sp|P12532|KCRU_HUMAN;tr|C9JSQ1|C9JSQ1_HUMAN;tr|F8WCN3|F8WCN3_HUMAN	Creatine kinase U-type, mitochondrial;Creatine kinase U-type, mitochondrial (Fragment);	CKMT1A;CKMT1B;	sp|P12532|KCRU_HUMAN Creatine kinase U-type, mitochondrial OS=Homo sapiens OX=9606 GN=CKMT1A PE=1 SV=1;tr|C9JSQ1|C9JSQ1_HUMAN Creatine kinase U-type, mitochondrial (Fragment) OS=Homo sapiens OX=9606 GN=CKMT1B PE=1 SV=1;tr|F8WCN3|F8WCN3_HUMAN Creatine kinas	9	7	7	7	22.8	47.036	417	29.837	27	6	5	6	5	6	6	6	5	6	5	6	6	6	5	6	5	6	6	19.9	17.5	21.8	14.6	19.9	22.8	861100000	161620000	117090000	207830000	119810000	114800000	139950000	15910000	2350800	3018100	4112900	1986000
tr|H0YN26|H0YN26_HUMAN;sp|P39687|AN32A_HUMAN	tr|H0YN26|H0YN26_HUMAN;sp|P39687|AN32A_HUMAN	Acidic leucine-rich nuclear phosphoprotein 32 family member;Acidic leucine-rich nuclear phosphoprotein 32 family member A	ANP32A	tr|H0YN26|H0YN26_HUMAN Acidic leucine-rich nuclear phosphoprotein 32 family member OS=Homo sapiens OX=9606 GN=ANP32A PE=1 SV=1;sp|P39687|AN32A_HUMAN Acidic leucine-rich nuclear phosphoprotein 32 family member A OS=Homo sapiens OX=9606 GN=ANP32A PE=1 SV=1	2	2	2	2	19.2	19.997	177	4.1691	11	1	1	2	0	2	1	1	1	2	0	2	1	1	1	2	0	2	1	7.3	11.9	19.2	0	19.2	7.3	106920000	5841600	17439000	47321000	0	23413000	12901000	9719600	531050	1585400	4301900	0
sp|Q8WVD3|RN138_HUMAN;tr|J3KSI2|J3KSI2_HUMAN;tr|J3QKM8|J3QKM8_HUMAN	sp|Q8WVD3|RN138_HUMAN;tr|J3KSI2|J3KSI2_HUMAN;tr|J3QKM8|J3QKM8_HUMAN	E3 ubiquitin-protein ligase RNF138;E3 ubiquitin-protein ligase RNF138 (Fragment);	RNF138;	sp|Q8WVD3|RN138_HUMAN E3 ubiquitin-protein ligase RNF138 OS=Homo sapiens OX=9606 GN=RNF138 PE=1 SV=1;tr|J3KSI2|J3KSI2_HUMAN E3 ubiquitin-protein ligase RNF138 (Fragment) OS=Homo sapiens OX=9606 GN=RNF138 PE=1 SV=1;tr|J3QKM8|J3QKM8_HUMAN E3 ubiquitin-protei	3	2	2	2	7.8	28.192	245	3.4607	10	2	2	2	2	2	1	2	2	2	2	2	1	2	2	2	2	2	1	7.8	7.8	7.8	7.8	7.8	4.1	180550000	35934000	37588000	28384000	27406000	31587000	19646000	5644100	962540	1803300	1059000	764360
tr|H0YKX5|H0YKX5_HUMAN	tr|H0YKX5|H0YKX5_HUMAN	Tropomyosin alpha-1 chain	TPM1	tr|H0YKX5|H0YKX5_HUMAN Tropomyosin alpha-1 chain OS=Homo sapiens OX=9606 GN=TPM1 PE=1 SV=2	1	14	4	0	45.4	25.084	218	15.014	19	14	11	8	11	8	7	4	2	1	3	1	1	0	0	0	0	0	0	45.4	35.8	32.6	40.8	35.8	28.4	239930000	88245000	28225000	18948000	78165000	14200000	12148000	1783600	1111400	1485500	997280	672210
sp|P39019|RS19_HUMAN;tr|M0R2L9|M0R2L9_HUMAN;tr|M0QYF7|M0QYF7_HUMAN;tr|M0R140|M0R140_HUMAN;tr|A0A075B6E2|A0A075B6E2_HUMAN	sp|P39019|RS19_HUMAN;tr|M0R2L9|M0R2L9_HUMAN;tr|M0QYF7|M0QYF7_HUMAN;tr|M0R140|M0R140_HUMAN	Small ribosomal subunit protein eS19;Ribosomal protein S19 (Fragment);	RPS19;	sp|P39019|RS19_HUMAN Small ribosomal subunit protein eS19 OS=Homo sapiens OX=9606 GN=RPS19 PE=1 SV=2;tr|M0R2L9|M0R2L9_HUMAN Ribosomal protein S19 (Fragment) OS=Homo sapiens OX=9606 GN=RPS19 PE=1 SV=1;tr|M0QYF7|M0QYF7_HUMAN Ribosomal protein S19 (Fragment)	5	16	16	16	64.8	16.06	145	78.27	12	16	16	16	16	16	15	16	16	16	16	16	15	16	16	16	16	16	15	64.8	64.8	64.8	64.8	64.8	64.1	119000000000	19589000000	29447000000	18127000000	6658800000	22991000000	22193000000	7657600000	1225200000	1933200000	1180400000	404190000
sp|Q8NC51|SERB1_HUMAN	sp|Q8NC51|SERB1_HUMAN	SERPINE1 mRNA-binding protein 1	SERBP1	sp|Q8NC51|SERB1_HUMAN SERPINE1 mRNA-binding protein 1 OS=Homo sapiens OX=9606 GN=SERBP1 PE=1 SV=2	1	34	34	34	50	44.965	408	179.39	21	30	33	32	29	32	29	30	33	32	29	32	29	30	33	32	29	32	29	46.6	46.8	50	46.6	46.8	44.9	58869000000	12010000000	13688000000	7500700000	3175800000	11748000000	10746000000	1045300000	222460000	245810000	127490000	59068000
sp|O00401|WASL_HUMAN	sp|O00401|WASL_HUMAN	Actin nucleation-promoting factor WASL	WASL	sp|O00401|WASL_HUMAN Actin nucleation-promoting factor WASL OS=Homo sapiens OX=9606 GN=WASL PE=1 SV=2	1	1	1	1	2.2	54.826	505	2.3184	27	1	1	1	1	1	1	1	1	1	1	1	1	1	1	1	1	1	1	2.2	2.2	2.2	2.2	2.2	2.2	734060000	165730000	162800000	85095000	94073000	102970000	123400000	27187000	6138000	6029500	3151700	3484200
sp|O95707|RPP29_HUMAN;tr|K7EQV2|K7EQV2_HUMAN;tr|K7ERD7|K7ERD7_HUMAN	sp|O95707|RPP29_HUMAN;tr|K7EQV2|K7EQV2_HUMAN;tr|K7ERD7|K7ERD7_HUMAN	Ribonuclease P protein subunit p29;POP4 homolog, ribonuclease P/MRP subunit (Fragment);	POP4;	sp|O95707|RPP29_HUMAN Ribonuclease P protein subunit p29 OS=Homo sapiens OX=9606 GN=POP4 PE=1 SV=2;tr|K7EQV2|K7EQV2_HUMAN POP4 homolog, ribonuclease P/MRP subunit (Fragment) OS=Homo sapiens OX=9606 GN=POP4 PE=1 SV=1;tr|K7ERD7|K7ERD7_HUMAN Ribonuclease P pr	3	3	3	3	16.8	25.424	220	4.6193	12	3	3	2	2	3	3	3	3	2	2	3	3	3	3	2	2	3	3	16.8	16.8	8.6	12.7	16.8	16.8	194980000	38505000	43239000	28033000	17102000	37442000	30659000	11266000	1909900	2610300	2336100	771690
tr|A0A0U1RQF0|A0A0U1RQF0_HUMAN;sp|P49327|FAS_HUMAN	tr|A0A0U1RQF0|A0A0U1RQF0_HUMAN;sp|P49327|FAS_HUMAN	Fatty acid synthase	FASN	tr|A0A0U1RQF0|A0A0U1RQF0_HUMAN Fatty acid synthase OS=Homo sapiens OX=9606 GN=FASN PE=1 SV=1;sp|P49327|FAS_HUMAN Fatty acid synthase OS=Homo sapiens OX=9606 GN=FASN PE=1 SV=3	2	2	2	2	1	273.2	2509	3.2478	138	1	1	2	1	1	1	1	1	2	1	1	1	1	1	2	1	1	1	0.6	0.6	1	0.6	0.6	0.6	394350000	97806000	60272000	63908000	61587000	49687000	61092000	2857600	708740	436750	463100	446280
tr|B4E1E0|B4E1E0_HUMAN;tr|A0A3B3IRI2|A0A3B3IRI2_HUMAN;sp|P17812|PYRG1_HUMAN;tr|A0A3B3ITB8|A0A3B3ITB8_HUMAN;tr|A0A8Q3WL40|A0A8Q3WL40_HUMAN;tr|A0A3B3IRQ8|A0A3B3IRQ8_HUMAN;tr|A0A3B3ITF6|A0A3B3ITF6_HUMAN;tr|A0A8Q3WKZ7|A0A8Q3WKZ7_HUMAN	tr|B4E1E0|B4E1E0_HUMAN;tr|A0A3B3IRI2|A0A3B3IRI2_HUMAN;sp|P17812|PYRG1_HUMAN	CTP synthase;CTP synthase 1	CTPS1	tr|B4E1E0|B4E1E0_HUMAN CTP synthase OS=Homo sapiens OX=9606 GN=CTPS1 PE=1 SV=1;tr|A0A3B3IRI2|A0A3B3IRI2_HUMAN CTP synthase OS=Homo sapiens OX=9606 GN=CTPS1 PE=1 SV=1;sp|P17812|PYRG1_HUMAN CTP synthase 1 OS=Homo sapiens OX=9606 GN=CTPS1 PE=1 SV=2	8	3	3	3	6.7	49.694	435	5.015	27	3	2	3	2	3	2	3	2	3	2	3	2	3	2	3	2	3	2	6.7	5.1	6.7	3.9	6.7	5.1	461450000	108190000	49479000	101860000	54701000	80431000	66797000	17091000	4006900	1832600	3772500	2026000
sp|P62304|RUXE_HUMAN;tr|A6NHK2|A6NHK2_HUMAN	sp|P62304|RUXE_HUMAN;tr|A6NHK2|A6NHK2_HUMAN	Small nuclear ribonucleoprotein E	SNRPE	sp|P62304|RUXE_HUMAN Small nuclear ribonucleoprotein E OS=Homo sapiens OX=9606 GN=SNRPE PE=1 SV=1;tr|A6NHK2|A6NHK2_HUMAN Small nuclear ribonucleoprotein E OS=Homo sapiens OX=9606 GN=SNRPE PE=1 SV=1	2	4	4	4	56.5	10.803	92	26.759	4	4	4	4	4	4	3	4	4	4	4	4	3	4	4	4	4	4	3	56.5	56.5	56.5	56.5	56.5	56.5	3473500000	606120000	803010000	544360000	534270000	469370000	516370000	686160000	121250000	155300000	103940000	107010000
tr|A0A7P0TAE9|A0A7P0TAE9_HUMAN;tr|A0A7P0Z4D6|A0A7P0Z4D6_HUMAN;tr|A0A7P0T840|A0A7P0T840_HUMAN;sp|P27824|CALX_HUMAN;tr|A0A7P0T937|A0A7P0T937_HUMAN;tr|A0A7P0TB65|A0A7P0TB65_HUMAN;tr|A0A7P0T8G1|A0A7P0T8G1_HUMAN;tr|A0A7P0T9L0|A0A7P0T9L0_HUMAN;tr|D6RGY2|D6RGY2_HUMAN;tr|A0A7P0Z484|A0A7P0Z484_HUMAN;tr|A0A7P0TAR9|A0A7P0TAR9_HUMAN;tr|A0A7P0Z4H2|A0A7P0Z4H2_HUMAN;tr|D6RFL1|D6RFL1_HUMAN;tr|A0AAG2TDQ3|A0AAG2TD…	tr|A0A7P0TAE9|A0A7P0TAE9_HUMAN;tr|A0A7P0Z4D6|A0A7P0Z4D6_HUMAN;tr|A0A7P0T840|A0A7P0T840_HUMAN;sp|P27824|CALX_HUMAN;tr|A0A7P0T937|A0A7P0T937_HUMAN;tr|A0A7P0TB65|A0A7P0TB65_HUMAN;tr|A0A7P0T8G1|A0A7P0T8G1_HUMAN;tr|A0A7P0T9L0|A0A7P0T9L0_HUMAN;tr|D6RGY2|D6RGY2_HUMAN;tr|A0A7P0Z484|A0A7P0Z484_HUMAN;tr|A0A7P0TAR9|A0A7P0TAR9_HUMAN;tr|A0A7P0Z4H2|A0A7P0Z4H2_HUMAN	Calnexin;	CANX;	tr|A0A7P0TAE9|A0A7P0TAE9_HUMAN Calnexin OS=Homo sapiens OX=9606 GN=CANX PE=1 SV=1;tr|A0A7P0Z4D6|A0A7P0Z4D6_HUMAN Calnexin OS=Homo sapiens OX=9606 GN=CANX PE=1 SV=1;tr|A0A7P0T840|A0A7P0T840_HUMAN Calnexin OS=Homo sapiens OX=9606 GN=CANX PE=1 SV=1;sp|P27824|	22	3	3	3	5.6	71.295	626	6.0822	41	2	2	3	2	3	3	2	2	3	2	3	3	2	2	3	2	3	3	2.7	4	5.6	4.5	5.6	5.6	283880000	40541000	29118000	89946000	31988000	42546000	49743000	5175200	988800	457160	1831700	364370
sp|P62249|RS16_HUMAN;tr|M0R210|M0R210_HUMAN;tr|M0R3H0|M0R3H0_HUMAN;tr|Q6IPX4|Q6IPX4_HUMAN;tr|M0R1M5|M0R1M5_HUMAN;tr|M0QX76|M0QX76_HUMAN	sp|P62249|RS16_HUMAN;tr|M0R210|M0R210_HUMAN;tr|M0R3H0|M0R3H0_HUMAN;tr|Q6IPX4|Q6IPX4_HUMAN	Small ribosomal subunit protein uS9;40S ribosomal protein S16	RPS16;	sp|P62249|RS16_HUMAN Small ribosomal subunit protein uS9 OS=Homo sapiens OX=9606 GN=RPS16 PE=1 SV=2;tr|M0R210|M0R210_HUMAN 40S ribosomal protein S16 OS=Homo sapiens OX=9606 GN=RPS16 PE=1 SV=1;tr|M0R3H0|M0R3H0_HUMAN 40S ribosomal protein S16 OS=Homo sapiens	6	20	20	20	70.5	16.445	146	69.083	12	18	20	18	17	19	18	18	20	18	17	19	18	18	20	18	17	19	18	69.9	70.5	69.9	69.9	70.5	70.5	111210000000	20929000000	24669000000	16882000000	10716000000	18844000000	19172000000	4708800000	899980000	1005300000	724430000	462500000
tr|H3BR35|H3BR35_HUMAN;sp|P15170|ERF3A_HUMAN;sp|Q8IYD1|ERF3B_HUMAN	tr|H3BR35|H3BR35_HUMAN;sp|P15170|ERF3A_HUMAN;sp|Q8IYD1|ERF3B_HUMAN	Eukaryotic peptide chain release factor GTP-binding subunit (Fragment);Eukaryotic peptide chain release factor GTP-binding subunit ERF3A	GSPT1;	tr|H3BR35|H3BR35_HUMAN Eukaryotic peptide chain release factor GTP-binding subunit (Fragment) OS=Homo sapiens OX=9606 GN=GSPT1 PE=1 SV=1;sp|P15170|ERF3A_HUMAN Eukaryotic peptide chain release factor GTP-binding subunit ERF3A OS=Homo sapiens OX=9606 GN=GSPT	3	4	4	4	9.3	52.832	475	10.748	30	4	3	3	3	3	4	4	3	3	3	3	4	4	3	3	3	3	4	9.3	7.6	7.6	5.5	5.5	9.3	316780000	90257000	36282000	51405000	44241000	36443000	58151000	8459700	2523800	678870	1260900	1474700
sp|Q9UN81|LORF1_HUMAN	sp|Q9UN81|LORF1_HUMAN	LINE-1 retrotransposable element ORF1 protein	L1RE1	sp|Q9UN81|LORF1_HUMAN LINE-1 retrotransposable element ORF1 protein OS=Homo sapiens OX=9606 GN=L1RE1 PE=1 SV=1	1	18	18	18	46.2	40.055	338	87.523	21	17	18	17	16	15	15	17	18	17	16	15	15	17	18	17	16	15	15	46.2	46.2	46.2	45	42.9	40.2	2823200000	455160000	597870000	531770000	405230000	426310000	406840000	101910000	16643000	20953000	19978000	15067000
sp|Q9NPD3|EXOS4_HUMAN;tr|A0A994J4D9|A0A994J4D9_HUMAN;tr|E9PI41|E9PI41_HUMAN;tr|E9PPI9|E9PPI9_HUMAN	sp|Q9NPD3|EXOS4_HUMAN;tr|A0A994J4D9|A0A994J4D9_HUMAN;tr|E9PI41|E9PI41_HUMAN	Exosome complex component RRP41;Exosome component 4;Exosome component 4 (Fragment)	EXOSC4;	sp|Q9NPD3|EXOS4_HUMAN Exosome complex component RRP41 OS=Homo sapiens OX=9606 GN=EXOSC4 PE=1 SV=3;tr|A0A994J4D9|A0A994J4D9_HUMAN Exosome component 4 OS=Homo sapiens OX=9606 PE=3 SV=1;tr|E9PI41|E9PI41_HUMAN Exosome component 4 (Fragment) OS=Homo sapiens OX=	4	8	8	8	31.4	26.383	245	23.735	10	7	8	8	8	8	8	7	8	8	8	8	8	7	8	8	8	8	8	28.2	31.4	31.4	31.4	31.4	31.4	2719700000	466920000	582190000	476900000	349950000	410510000	433240000	169700000	29864000	35640000	27367000	22915000
sp|P40227|TCPZ_HUMAN;sp|Q92526|TCPW_HUMAN	sp|P40227|TCPZ_HUMAN	T-complex protein 1 subunit zeta	CCT6A	sp|P40227|TCPZ_HUMAN T-complex protein 1 subunit zeta OS=Homo sapiens OX=9606 GN=CCT6A PE=1 SV=3	2	5	5	5	12.4	58.024	531	11.336	28	4	4	5	4	4	4	4	4	5	4	4	4	4	4	5	4	4	4	10.5	10.5	12.4	10.5	10.5	10.5	654230000	109020000	90013000	167880000	99628000	103820000	83865000	10693000	1444200	1443300	2694800	2144400
sp|Q15417|CNN3_HUMAN;tr|E9PDU6|E9PDU6_HUMAN	sp|Q15417|CNN3_HUMAN	Calponin-3	CNN3	sp|Q15417|CNN3_HUMAN Calponin-3 OS=Homo sapiens OX=9606 GN=CNN3 PE=1 SV=1	2	3	3	2	9.1	36.413	329	7.369	19	2	3	2	1	3	3	2	3	2	1	3	3	2	2	2	1	2	2	9.1	9.1	9.1	4.9	9.1	9.1	384250000	64583000	105030000	45886000	22138000	60217000	86393000	7859300	786900	3469700	594860	1165200
tr|A0A7I2V599|A0A7I2V599_HUMAN;tr|A0A7I2V2X6|A0A7I2V2X6_HUMAN;sp|P10809|CH60_HUMAN;tr|A0A7I2YQK6|A0A7I2YQK6_HUMAN;tr|A0A7I2V5M1|A0A7I2V5M1_HUMAN;tr|A0A7I2V5K3|A0A7I2V5K3_HUMAN;tr|A0A7I2YQ71|A0A7I2YQ71_HUMAN;tr|A0A7I2V369|A0A7I2V369_HUMAN;tr|E7ESH4|E7ESH4_HUMAN;tr|E7EXB4|E7EXB4_HUMAN;tr|C9JL25|C9JL25_HUMAN;tr|C9JCQ4|C9JCQ4_HUMAN;tr|C9JL19|C9JL19_HUMAN;tr|C9J0S9|C9J0S9_HUMAN	tr|A0A7I2V599|A0A7I2V599_HUMAN;tr|A0A7I2V2X6|A0A7I2V2X6_HUMAN;sp|P10809|CH60_HUMAN;tr|A0A7I2YQK6|A0A7I2YQK6_HUMAN;tr|A0A7I2V5M1|A0A7I2V5M1_HUMAN;tr|A0A7I2V5K3|A0A7I2V5K3_HUMAN;tr|A0A7I2YQ71|A0A7I2YQ71_HUMAN;tr|A0A7I2V369|A0A7I2V369_HUMAN	60 kDa heat shock protein, mitochondrial;	HSPD1;	tr|A0A7I2V599|A0A7I2V599_HUMAN 60 kDa heat shock protein, mitochondrial OS=Homo sapiens OX=9606 GN=HSPD1 PE=1 SV=1;tr|A0A7I2V2X6|A0A7I2V2X6_HUMAN 60 kDa heat shock protein, mitochondrial OS=Homo sapiens OX=9606 GN=HSPD1 PE=1 SV=1;sp|P10809|CH60_HUMAN 60 kD	14	21	21	21	40.6	57.785	537	66.157	34	20	17	20	18	17	18	20	17	20	18	17	18	20	17	20	18	17	18	40	37.2	36.7	34.5	34.3	36.1	4207400000	770470000	528420000	1056300000	661480000	502420000	688400000	91368000	16122000	10169000	23664000	14555000
sp|P26599|PTBP1_HUMAN;tr|A6NLN1|A6NLN1_HUMAN;tr|A0A7I2V621|A0A7I2V621_HUMAN;tr|A0A0U1RRM4|A0A0U1RRM4_HUMAN;tr|A0A0D9SF20|A0A0D9SF20_HUMAN;tr|A0A7I2V4H6|A0A7I2V4H6_HUMAN;tr|A0A6Q8PEX4|A0A6Q8PEX4_HUMAN;tr|K7ES59|K7ES59_HUMAN;tr|K7EKJ7|K7EKJ7_HUMAN;tr|A0A087WUW5|A0A087WUW5_HUMAN;tr|K7ELW5|K7ELW5_HUMAN;sp|O95758|PTBP3_HUMAN;tr|X6R242|X6R242_HUMAN;tr|A0A087WU68|A0A087WU68_HUMAN;tr|K7EK45|K7EK45_HUMAN	sp|P26599|PTBP1_HUMAN;tr|A6NLN1|A6NLN1_HUMAN;tr|A0A7I2V621|A0A7I2V621_HUMAN;tr|A0A0U1RRM4|A0A0U1RRM4_HUMAN;tr|A0A0D9SF20|A0A0D9SF20_HUMAN	Polypyrimidine tract-binding protein 1;	PTBP1;	sp|P26599|PTBP1_HUMAN Polypyrimidine tract-binding protein 1 OS=Homo sapiens OX=9606 GN=PTBP1 PE=1 SV=2;tr|A6NLN1|A6NLN1_HUMAN Polypyrimidine tract-binding protein 1 OS=Homo sapiens OX=9606 GN=PTBP1 PE=1 SV=4;tr|A0A7I2V621|A0A7I2V621_HUMAN Polypyrimidine t	15	15	15	15	37.2	59.632	557	160.63	21	13	14	14	12	14	13	13	14	14	12	14	13	13	14	14	12	14	13	35.2	37.2	37.2	37	37.2	37.2	7221900000	1472300000	1249500000	1317100000	949190000	1019200000	1214600000	131790000	29710000	26021000	27059000	11785000
sp|P13667|PDIA4_HUMAN;tr|A0A499FI48|A0A499FI48_HUMAN;tr|C9JMN9|C9JMN9_HUMAN	sp|P13667|PDIA4_HUMAN;tr|A0A499FI48|A0A499FI48_HUMAN;tr|C9JMN9|C9JMN9_HUMAN	Protein disulfide-isomerase A4;Protein disulfide-isomerase	PDIA4;	sp|P13667|PDIA4_HUMAN Protein disulfide-isomerase A4 OS=Homo sapiens OX=9606 GN=PDIA4 PE=1 SV=2;tr|A0A499FI48|A0A499FI48_HUMAN Protein disulfide-isomerase OS=Homo sapiens OX=9606 GN=PDIA4 PE=1 SV=1;tr|C9JMN9|C9JMN9_HUMAN Protein disulfide-isomerase OS=Homo	3	2	2	2	3.4	72.932	645	5.6676	45	2	1	2	2	1	1	2	1	2	2	1	1	2	1	2	2	1	1	3.4	1.9	3.4	3.4	1.9	1.9	123870000	20586000	8605700	40080000	26052000	12323000	16225000	2752700	457470	191240	890680	578930
sp|P84103|SRSF3_HUMAN;tr|A0A087X2D0|A0A087X2D0_HUMAN	sp|P84103|SRSF3_HUMAN;tr|A0A087X2D0|A0A087X2D0_HUMAN	Serine/arginine-rich splicing factor 3;Serine and arginine rich splicing factor 3	SRSF3	sp|P84103|SRSF3_HUMAN Serine/arginine-rich splicing factor 3 OS=Homo sapiens OX=9606 GN=SRSF3 PE=1 SV=1;tr|A0A087X2D0|A0A087X2D0_HUMAN Serine and arginine rich splicing factor 3 OS=Homo sapiens OX=9606 GN=SRSF3 PE=1 SV=1	2	12	11	11	49.4	19.329	164	66.595	9	11	10	11	11	9	11	10	9	10	10	8	10	10	9	10	10	8	10	49.4	49.4	49.4	46.3	46.3	49.4	18032000000	3042100000	3979300000	3054300000	2507100000	2608100000	2841300000	1319000000	220730000	260820000	231380000	180700000
sp|Q07065|CKAP4_HUMAN	sp|Q07065|CKAP4_HUMAN	Cytoskeleton-associated protein 4	CKAP4	sp|Q07065|CKAP4_HUMAN Cytoskeleton-associated protein 4 OS=Homo sapiens OX=9606 GN=CKAP4 PE=1 SV=2	1	1	1	1	2.3	66.022	602	3.4082	45	1	1	1	1	1	1	1	1	1	1	1	1	1	1	1	1	1	1	2.3	2.3	2.3	2.3	2.3	2.3	99604000	20572000	18162000	16896000	12872000	13819000	17282000	2213400	457150	403610	375470	286050
sp|P21796|VDAC1_HUMAN;tr|C9JI87|C9JI87_HUMAN	sp|P21796|VDAC1_HUMAN	Non-selective voltage-gated ion channel VDAC1	VDAC1	sp|P21796|VDAC1_HUMAN Non-selective voltage-gated ion channel VDAC1 OS=Homo sapiens OX=9606 GN=VDAC1 PE=1 SV=2	2	5	5	5	22.6	30.772	283	14.464	18	5	4	5	4	4	4	5	4	5	4	4	4	5	4	5	4	4	4	22.6	19.8	22.6	19.8	19.8	19.8	709080000	124910000	106620000	163790000	101550000	96498000	115710000	18297000	3555100	2260900	4178500	2526100
sp|Q9H0A0|NAT10_HUMAN;tr|E9PMU0|E9PMU0_HUMAN;tr|E9PJN6|E9PJN6_HUMAN	sp|Q9H0A0|NAT10_HUMAN	RNA cytidine acetyltransferase	NAT10	sp|Q9H0A0|NAT10_HUMAN RNA cytidine acetyltransferase OS=Homo sapiens OX=9606 GN=NAT10 PE=1 SV=2	3	20	20	20	24.5	115.73	1025	69.132	58	17	18	18	18	17	17	17	18	18	18	17	17	17	18	18	18	17	17	20	22.4	22.7	23.2	21.4	21.2	3726100000	500160000	991070000	583750000	544230000	622940000	483950000	36465000	5244100	9127900	5129400	4947700
sp|Q14978|NOLC1_HUMAN;tr|A0A0A0MRM9|A0A0A0MRM9_HUMAN;tr|S4R349|S4R349_HUMAN;tr|S4R402|S4R402_HUMAN;tr|S4R3C2|S4R3C2_HUMAN	sp|Q14978|NOLC1_HUMAN;tr|A0A0A0MRM9|A0A0A0MRM9_HUMAN	Nucleolar and coiled-body phosphoprotein 1;Nucleolar and coiled-body phosphoprotein 1 (Fragment)	NOLC1	sp|Q14978|NOLC1_HUMAN Nucleolar and coiled-body phosphoprotein 1 OS=Homo sapiens OX=9606 GN=NOLC1 PE=1 SV=2;tr|A0A0A0MRM9|A0A0A0MRM9_HUMAN Nucleolar and coiled-body phosphoprotein 1 (Fragment) OS=Homo sapiens OX=9606 GN=NOLC1 PE=1 SV=1	5	16	16	12	23	73.602	699	50.719	42	16	15	15	11	12	12	16	15	15	11	12	12	12	11	11	7	8	8	23	23	19.7	14.7	18.2	16.3	5245100000	730480000	1208300000	982030000	711430000	761530000	851280000	90171000	14162000	17747000	16669000	13631000
sp|P50995|ANX11_HUMAN;tr|E5RIN3|E5RIN3_HUMAN;tr|H0Y6E1|H0Y6E1_HUMAN;sp|P27216|ANX13_HUMAN	sp|P50995|ANX11_HUMAN	Annexin A11	ANXA11	sp|P50995|ANX11_HUMAN Annexin A11 OS=Homo sapiens OX=9606 GN=ANXA11 PE=1 SV=1	4	4	4	4	8.1	54.389	505	8.7388	22	4	1	3	2	1	4	4	1	3	2	1	4	4	1	3	2	1	4	8.1	2.2	5.9	4	2.2	8.1	234200000	99291000	3352900	27744000	7326900	4208000	92276000	10645000	4513200	152400	1261100	333040
tr|E9PDU5|E9PDU5_HUMAN;sp|Q9NNW5|WDR6_HUMAN;tr|A0A087X295|A0A087X295_HUMAN;tr|E9PBK6|E9PBK6_HUMAN	tr|E9PDU5|E9PDU5_HUMAN;sp|Q9NNW5|WDR6_HUMAN;tr|A0A087X295|A0A087X295_HUMAN;tr|E9PBK6|E9PBK6_HUMAN	tRNA (34-2-O)-methyltransferase regulator WDR6;	WDR6;	tr|E9PDU5|E9PDU5_HUMAN tRNA (34-2-O)-methyltransferase regulator WDR6 OS=Homo sapiens OX=9606 GN=WDR6 PE=1 SV=1;sp|Q9NNW5|WDR6_HUMAN tRNA (34-2-O)-methyltransferase regulator WDR6 OS=Homo sapiens OX=9606 GN=WDR6 PE=1 SV=1;tr|A0A087X295|A0A087X295_HUMAN t	4	6	6	6	9.3	116.17	1070	9.6501	51	5	5	5	5	6	5	5	5	5	5	6	5	5	5	5	5	6	5	8.1	8.1	8.1	8.1	9.3	8.1	528830000	96457000	107950000	90000000	50007000	85373000	99043000	4481000	860500	896240	694750	279360
tr|A0A7P0T861|A0A7P0T861_HUMAN;tr|K7EL50|K7EL50_HUMAN;sp|P27797|CALR_HUMAN	tr|A0A7P0T861|A0A7P0T861_HUMAN;tr|K7EL50|K7EL50_HUMAN;sp|P27797|CALR_HUMAN	Calreticulin	CALR	tr|A0A7P0T861|A0A7P0T861_HUMAN Calreticulin OS=Homo sapiens OX=9606 GN=CALR PE=1 SV=1;tr|K7EL50|K7EL50_HUMAN Calreticulin OS=Homo sapiens OX=9606 GN=CALR PE=1 SV=2;sp|P27797|CALR_HUMAN Calreticulin OS=Homo sapiens OX=9606 GN=CALR PE=1 SV=1	3	1	1	1	3.7	40.813	356	2.5857	23	1	1	1	1	0	1	1	1	1	1	0	1	1	1	1	1	0	1	3.7	3.7	3.7	3.7	0	3.7	93596000	10106000	8134200	42867000	17810000	0	14678000	2860500	439390	353660	654920	774350
sp|Q07955|SRSF1_HUMAN;tr|J3KTL2|J3KTL2_HUMAN;tr|J3KSR8|J3KSR8_HUMAN;tr|J3QQV5|J3QQV5_HUMAN;tr|J3KSW7|J3KSW7_HUMAN	sp|Q07955|SRSF1_HUMAN;tr|J3KTL2|J3KTL2_HUMAN	Serine/arginine-rich splicing factor 1	SRSF1	sp|Q07955|SRSF1_HUMAN Serine/arginine-rich splicing factor 1 OS=Homo sapiens OX=9606 GN=SRSF1 PE=1 SV=2;tr|J3KTL2|J3KTL2_HUMAN Serine/arginine-rich splicing factor 1 OS=Homo sapiens OX=9606 GN=SRSF1 PE=1 SV=1	5	18	18	18	50.4	27.744	248	54.675	15	16	18	18	18	18	18	16	18	18	18	18	18	16	18	18	18	18	18	50.4	50.4	50.4	50.4	50.4	50.4	7004900000	1241600000	1374100000	1280200000	1061300000	959270000	1088400000	387920000	66829000	74140000	69459000	60226000
tr|E9PES6|E9PES6_HUMAN;tr|E7ES08|E7ES08_HUMAN;tr|E7EQU1|E7EQU1_HUMAN;sp|O15347|HMGB3_HUMAN	tr|E9PES6|E9PES6_HUMAN;tr|E7ES08|E7ES08_HUMAN;tr|E7EQU1|E7EQU1_HUMAN;sp|O15347|HMGB3_HUMAN	High mobility group box 3 (Fragment);	HMGB3;	tr|E9PES6|E9PES6_HUMAN High mobility group box 3 (Fragment) OS=Homo sapiens OX=9606 GN=HMGB3 PE=1 SV=1;tr|E7ES08|E7ES08_HUMAN High mobility group box 3 (Fragment) OS=Homo sapiens OX=9606 GN=HMGB3 PE=1 SV=1;tr|E7EQU1|E7EQU1_HUMAN High mobility group box 3 (	4	2	2	2	19.6	17.522	153	5.2836	9	2	2	2	2	1	2	2	2	2	2	1	2	2	2	2	2	1	2	19.6	19.6	19.6	19.6	10.5	19.6	134590000	23934000	22717000	28152000	26261000	12320000	21210000	14955000	2659300	2524100	3128000	2917900
sp|Q9Y230|RUVB2_HUMAN;tr|X6R2L4|X6R2L4_HUMAN;tr|M0R0Y3|M0R0Y3_HUMAN;tr|M0R0Z0|M0R0Z0_HUMAN;tr|M0QXZ7|M0QXZ7_HUMAN;tr|M0QXI6|M0QXI6_HUMAN	sp|Q9Y230|RUVB2_HUMAN;tr|X6R2L4|X6R2L4_HUMAN	RuvB-like 2;RuvB-like helicase	RUVBL2	sp|Q9Y230|RUVB2_HUMAN RuvB-like 2 OS=Homo sapiens OX=9606 GN=RUVBL2 PE=1 SV=3;tr|X6R2L4|X6R2L4_HUMAN RuvB-like helicase OS=Homo sapiens OX=9606 GN=RUVBL2 PE=1 SV=1	6	7	7	7	17.5	51.156	463	21.017	29	6	7	7	7	7	6	6	7	7	7	7	6	6	7	7	7	7	6	15.8	17.5	17.5	17.5	17.5	14.9	1205600000	215910000	244440000	209660000	175620000	176410000	183520000	34390000	5886500	6821600	5949500	4988100
sp|Q9BZI7|REN3B_HUMAN	sp|Q9BZI7|REN3B_HUMAN	Regulator of nonsense transcripts 3B	UPF3B	sp|Q9BZI7|REN3B_HUMAN Regulator of nonsense transcripts 3B OS=Homo sapiens OX=9606 GN=UPF3B PE=1 SV=1	1	11	11	11	34	57.761	483	38.226	20	10	11	9	9	11	11	10	11	9	9	11	11	10	11	9	9	11	11	31.7	34	24.6	29.4	34	34	2462400000	522180000	472780000	372920000	214920000	506290000	373270000	45645000	8406500	7876100	7515000	5365500
tr|A0A6Q8PFE7|A0A6Q8PFE7_HUMAN;tr|A0A6Q8PF43|A0A6Q8PF43_HUMAN;tr|A0A6Q8PHJ6|A0A6Q8PHJ6_HUMAN;tr|A0A6Q8PHA6|A0A6Q8PHA6_HUMAN;tr|A0A6Q8PH65|A0A6Q8PH65_HUMAN;tr|A0A6Q8PGY2|A0A6Q8PGY2_HUMAN;tr|A0A6Q8PFK8|A0A6Q8PFK8_HUMAN;sp|P04792|HSPB1_HUMAN;tr|A0A6Q8PGK1|A0A6Q8PGK1_HUMAN	tr|A0A6Q8PFE7|A0A6Q8PFE7_HUMAN;tr|A0A6Q8PF43|A0A6Q8PF43_HUMAN;tr|A0A6Q8PHJ6|A0A6Q8PHJ6_HUMAN;tr|A0A6Q8PHA6|A0A6Q8PHA6_HUMAN;tr|A0A6Q8PH65|A0A6Q8PH65_HUMAN;tr|A0A6Q8PGY2|A0A6Q8PGY2_HUMAN;tr|A0A6Q8PFK8|A0A6Q8PFK8_HUMAN;sp|P04792|HSPB1_HUMAN;tr|A0A6Q8PGK1|A0A6Q8PGK1_HUMAN	Heat shock protein family B (small) member 1;	HSPB1;	tr|A0A6Q8PFE7|A0A6Q8PFE7_HUMAN Heat shock protein family B (small) member 1 OS=Homo sapiens OX=9606 GN=HSPB1 PE=1 SV=1;tr|A0A6Q8PF43|A0A6Q8PF43_HUMAN Heat shock protein family B (small) member 1 OS=Homo sapiens OX=9606 GN=HSPB1 PE=1 SV=1;tr|A0A6Q8PHJ6|A0A6	9	1	1	1	13.1	13.827	122	4.601	9	0	1	1	1	1	1	0	1	1	1	1	1	0	1	1	1	1	1	0	13.1	13.1	13.1	13.1	13.1	100050000	0	18273000	27195000	19995000	17356000	17231000	11117000	0	2030300	3021600	2221700
tr|E5RJW4|E5RJW4_HUMAN;sp|Q9NW64|RBM22_HUMAN	tr|E5RJW4|E5RJW4_HUMAN;sp|Q9NW64|RBM22_HUMAN	RNA binding motif protein 22 (Fragment);Pre-mRNA-splicing factor RBM22	RBM22	tr|E5RJW4|E5RJW4_HUMAN RNA binding motif protein 22 (Fragment) OS=Homo sapiens OX=9606 GN=RBM22 PE=1 SV=1;sp|Q9NW64|RBM22_HUMAN Pre-mRNA-splicing factor RBM22 OS=Homo sapiens OX=9606 GN=RBM22 PE=1 SV=1	2	2	2	2	12.3	20.769	179	6.9273	14	2	2	2	2	2	1	2	2	2	2	2	1	2	2	2	2	2	1	12.3	12.3	12.3	12.3	12.3	6.1	146840000	29433000	20564000	31561000	26821000	21379000	17087000	5838500	1103200	830500	937030	932540
sp|Q9H9L3|I20L2_HUMAN	sp|Q9H9L3|I20L2_HUMAN	Interferon-stimulated 20 kDa exonuclease-like 2	ISG20L2	sp|Q9H9L3|I20L2_HUMAN Interferon-stimulated 20 kDa exonuclease-like 2 OS=Homo sapiens OX=9606 GN=ISG20L2 PE=1 SV=1	1	5	5	5	17	39.153	353	16.478	24	5	4	4	5	4	3	5	4	4	5	4	3	5	4	4	5	4	3	17	13.9	12.5	17	13.9	11.6	745770000	153980000	141380000	118710000	111130000	112670000	107900000	28164000	4949200	5890900	3637800	4495500
sp|Q13901|C1D_HUMAN;tr|J3KPZ4|J3KPZ4_HUMAN	sp|Q13901|C1D_HUMAN;tr|J3KPZ4|J3KPZ4_HUMAN	Nuclear nucleic acid-binding protein C1D	C1D	sp|Q13901|C1D_HUMAN Nuclear nucleic acid-binding protein C1D OS=Homo sapiens OX=9606 GN=C1D PE=1 SV=1;tr|J3KPZ4|J3KPZ4_HUMAN Nuclear nucleic acid-binding protein C1D OS=Homo sapiens OX=9606 GN=C1D PE=1 SV=1	2	2	2	2	12.8	16.019	141	4.4466	5	2	2	2	1	2	2	2	2	2	1	2	2	2	2	2	1	2	2	12.8	12.8	12.8	7.1	12.8	12.8	357710000	68342000	77789000	52457000	17706000	69173000	72245000	36174000	7309700	6625600	7307700	3541100
sp|Q8NDF8|PAPD5_HUMAN;tr|A0A7N4YH79|A0A7N4YH79_HUMAN	sp|Q8NDF8|PAPD5_HUMAN;tr|A0A7N4YH79|A0A7N4YH79_HUMAN	Terminal nucleotidyltransferase 4B	TENT4B	sp|Q8NDF8|PAPD5_HUMAN Terminal nucleotidyltransferase 4B OS=Homo sapiens OX=9606 GN=TENT4B PE=1 SV=2;tr|A0A7N4YH79|A0A7N4YH79_HUMAN Terminal nucleotidyltransferase 4B OS=Homo sapiens OX=9606 GN=TENT4B PE=1 SV=1	2	2	2	2	4.5	63.266	572	6.3533	35	2	2	2	2	2	2	2	2	2	2	2	2	2	2	2	2	2	2	4.5	4.5	4.5	4.5	4.5	4.5	318180000	50011000	78614000	47934000	50650000	37702000	53265000	5025200	838460	1235200	677820	776710
sp|Q9BXP5|SRRT_HUMAN;tr|H7C3A1|H7C3A1_HUMAN;tr|H7C1K0|H7C1K0_HUMAN	sp|Q9BXP5|SRRT_HUMAN;tr|H7C3A1|H7C3A1_HUMAN	Serrate RNA effector molecule homolog;Arsenite-resistance protein 2 (Fragment)	SRRT	sp|Q9BXP5|SRRT_HUMAN Serrate RNA effector molecule homolog OS=Homo sapiens OX=9606 GN=SRRT PE=1 SV=1;tr|H7C3A1|H7C3A1_HUMAN Arsenite-resistance protein 2 (Fragment) OS=Homo sapiens OX=9606 GN=SRRT PE=1 SV=1	3	12	12	12	11.6	100.67	876	34.409	53	12	12	12	11	11	12	12	12	12	11	11	12	12	12	12	11	11	12	11.6	11.6	11.6	10.7	10.7	11.6	2229700000	480090000	333100000	423130000	298650000	296650000	398080000	30994000	6375700	4556700	5940400	4042400
tr|J3QLE5|J3QLE5_HUMAN;sp|P63162|RSMN_HUMAN;sp|P14678|RSMB_HUMAN;tr|J3KRY3|J3KRY3_HUMAN;tr|S4R3P3|S4R3P3_HUMAN	tr|J3QLE5|J3QLE5_HUMAN;sp|P63162|RSMN_HUMAN;sp|P14678|RSMB_HUMAN;tr|J3KRY3|J3KRY3_HUMAN;tr|S4R3P3|S4R3P3_HUMAN	Small nuclear ribonucleoprotein polypeptide N (Fragment);Small nuclear ribonucleoprotein-associated protein N;	SNRPN;	tr|J3QLE5|J3QLE5_HUMAN Small nuclear ribonucleoprotein polypeptide N (Fragment) OS=Homo sapiens OX=9606 GN=SNRPN PE=1 SV=1;sp|P63162|RSMN_HUMAN Small nuclear ribonucleoprotein-associated protein N OS=Homo sapiens OX=9606 GN=SNRPN PE=1 SV=1;sp|P14678|RSMB_H	5	9	9	9	41.4	17.546	169	27.337	11	9	9	9	9	9	9	9	9	9	9	9	9	9	9	9	9	9	9	41.4	41.4	41.4	41.4	41.4	41.4	7045500000	1009100000	1693800000	1203300000	1130800000	976960000	1031500000	433300000	59417000	105490000	77241000	71805000
sp|P78406|RAE1L_HUMAN;tr|E9PQ57|E9PQ57_HUMAN;tr|E9PPG9|E9PPG9_HUMAN;tr|B0QZ36|B0QZ36_HUMAN	sp|P78406|RAE1L_HUMAN;tr|E9PQ57|E9PQ57_HUMAN;tr|E9PPG9|E9PPG9_HUMAN	mRNA export factor RAE1;Rae1 protein homolog	RAE1	sp|P78406|RAE1L_HUMAN mRNA export factor RAE1 OS=Homo sapiens OX=9606 GN=RAE1 PE=1 SV=1;tr|E9PQ57|E9PQ57_HUMAN Rae1 protein homolog OS=Homo sapiens OX=9606 GN=RAE1 PE=1 SV=1;tr|E9PPG9|E9PPG9_HUMAN Rae1 protein homolog OS=Homo sapiens OX=9606 GN=RAE1 PE=1 S	4	7	7	7	25.5	40.968	368	31.549	19	5	5	5	6	5	6	5	5	5	6	5	6	5	5	5	6	5	6	23.1	23.1	23.1	23.4	23.1	25.3	659020000	99577000	158060000	107510000	92860000	106920000	94099000	11827000	1815300	2987000	1633000	1633700
sp|P60866|RS20_HUMAN;tr|A0A7P0S5H5|A0A7P0S5H5_HUMAN;tr|E5RJX2|E5RJX2_HUMAN;tr|E5RIP1|E5RIP1_HUMAN;tr|G3XAN0|G3XAN0_HUMAN	sp|P60866|RS20_HUMAN;tr|A0A7P0S5H5|A0A7P0S5H5_HUMAN;tr|E5RJX2|E5RJX2_HUMAN	Small ribosomal subunit protein uS10;Small ribosomal subunit protein uS10 (Fragment);	RPS20;	sp|P60866|RS20_HUMAN Small ribosomal subunit protein uS10 OS=Homo sapiens OX=9606 GN=RPS20 PE=1 SV=1;tr|A0A7P0S5H5|A0A7P0S5H5_HUMAN Small ribosomal subunit protein uS10 (Fragment) OS=Homo sapiens OX=9606 GN=RPS20 PE=1 SV=1;tr|E5RJX2|E5RJX2_HUMAN Ribosomal	5	14	14	14	67.2	13.373	119	56.828	6	13	14	13	14	14	14	13	14	13	14	14	14	13	14	13	14	14	14	67.2	67.2	67.2	67.2	67.2	67.2	77434000000	15970000000	16296000000	10632000000	6946700000	12249000000	15340000000	4192400000	805960000	878730000	536070000	333260000
sp|Q9NPE3|NOP10_HUMAN;tr|A0A8V8TQT0|A0A8V8TQT0_HUMAN;tr|A0A8V8TQE5|A0A8V8TQE5_HUMAN;tr|A0A8V8TP28|A0A8V8TP28_HUMAN;tr|A0A8V8TPD4|A0A8V8TPD4_HUMAN;tr|A0A8V8TQE9|A0A8V8TQE9_HUMAN;tr|A0A8V8TPK8|A0A8V8TPK8_HUMAN;tr|H0YM60|H0YM60_HUMAN	sp|Q9NPE3|NOP10_HUMAN;tr|A0A8V8TQT0|A0A8V8TQT0_HUMAN;tr|A0A8V8TQE5|A0A8V8TQE5_HUMAN;tr|A0A8V8TP28|A0A8V8TP28_HUMAN;tr|A0A8V8TPD4|A0A8V8TPD4_HUMAN;tr|A0A8V8TQE9|A0A8V8TQE9_HUMAN;tr|A0A8V8TPK8|A0A8V8TPK8_HUMAN	H/ACA ribonucleoprotein complex subunit 3;Nucleolar protein 10;	NOP10;	sp|Q9NPE3|NOP10_HUMAN H/ACA ribonucleoprotein complex subunit 3 OS=Homo sapiens OX=9606 GN=NOP10 PE=1 SV=1;tr|A0A8V8TQT0|A0A8V8TQT0_HUMAN Nucleolar protein 10 OS=Homo sapiens OX=9606 GN=NOP10 PE=1 SV=1;tr|A0A8V8TQE5|A0A8V8TQE5_HUMAN Nucleolar protein 10 OS	8	6	6	6	87.5	7.7059	64	38.487	4	5	6	5	5	5	5	5	6	5	5	5	5	5	6	5	5	5	5	59.4	87.5	59.4	59.4	59.4	59.4	2852800000	421270000	695720000	463350000	526280000	330070000	416130000	315340000	48039000	74654000	50744000	62285000
sp|Q6DKI1|RL7L_HUMAN;tr|R4GMU7|R4GMU7_HUMAN	sp|Q6DKI1|RL7L_HUMAN;tr|R4GMU7|R4GMU7_HUMAN	Ribosomal protein uL30-like;Ribosomal protein L7 like 1 (Fragment)	RPL7L1	sp|Q6DKI1|RL7L_HUMAN Ribosomal protein uL30-like OS=Homo sapiens OX=9606 GN=RPL7L1 PE=1 SV=2;tr|R4GMU7|R4GMU7_HUMAN Ribosomal protein L7 like 1 (Fragment) OS=Homo sapiens OX=9606 GN=RPL7L1 PE=1 SV=2	2	5	5	5	20	29.669	255	16.633	17	5	5	5	5	5	5	5	5	5	5	5	5	5	5	5	5	5	5	20	20	20	20	20	20	551240000	86675000	133360000	84985000	77815000	79146000	89260000	14351000	1427200	3257900	1951200	2217500
tr|A0A494C0Z1|A0A494C0Z1_HUMAN;tr|A0A494C075|A0A494C075_HUMAN;tr|A0A087WYM5|A0A087WYM5_HUMAN;tr|A0A494C0M8|A0A494C0M8_HUMAN;sp|Q9BVV6|TALD3_HUMAN;tr|A0A494C171|A0A494C171_HUMAN	tr|A0A494C0Z1|A0A494C0Z1_HUMAN;tr|A0A494C075|A0A494C075_HUMAN;tr|A0A087WYM5|A0A087WYM5_HUMAN;tr|A0A494C0M8|A0A494C0M8_HUMAN;sp|Q9BVV6|TALD3_HUMAN;tr|A0A494C171|A0A494C171_HUMAN	KIAA0586;KIAA0586 (Fragment)	KIAA0586;	tr|A0A494C0Z1|A0A494C0Z1_HUMAN KIAA0586 OS=Homo sapiens OX=9606 GN=KIAA0586 PE=1 SV=1;tr|A0A494C075|A0A494C075_HUMAN KIAA0586 (Fragment) OS=Homo sapiens OX=9606 GN=KIAA0586 PE=1 SV=1;tr|A0A087WYM5|A0A087WYM5_HUMAN KIAA0586 OS=Homo sapiens OX=9606 GN=KIAA05	6	1	1	1	2.3	64.209	570	2.285	43	1	1	1	1	1	1	1	1	1	1	1	1	1	1	1	1	1	1	2.3	2.3	2.3	2.3	2.3	2.3	584680000	185540000	73243000	64730000	75002000	52598000	133580000	13597000	4314800	1703300	1505300	1744200
sp|Q13601|KRR1_HUMAN	sp|Q13601|KRR1_HUMAN	KRR1 small subunit processome component homolog	KRR1	sp|Q13601|KRR1_HUMAN KRR1 small subunit processome component homolog OS=Homo sapiens OX=9606 GN=KRR1 PE=1 SV=4	1	19	19	19	45.9	43.664	381	85.78	23	19	18	18	18	17	19	19	18	18	18	17	19	19	18	18	18	17	19	45.9	42.8	41.7	45.9	44.4	45.9	5066500000	877990000	1061200000	863930000	806110000	735450000	721800000	145760000	25566000	30186000	26988000	22006000
sp|P62244|RS15A_HUMAN;tr|I3L3P7|I3L3P7_HUMAN;tr|I3L246|I3L246_HUMAN;tr|H3BN98|H3BN98_HUMAN;tr|H3BV27|H3BV27_HUMAN;tr|H3BT37|H3BT37_HUMAN;tr|I3L303|I3L303_HUMAN;tr|H3BVC7|H3BVC7_HUMAN	sp|P62244|RS15A_HUMAN;tr|I3L3P7|I3L3P7_HUMAN;tr|I3L246|I3L246_HUMAN;tr|H3BN98|H3BN98_HUMAN	Small ribosomal subunit protein uS8;40S ribosomal protein S15a	RPS15A;	sp|P62244|RS15A_HUMAN Small ribosomal subunit protein uS8 OS=Homo sapiens OX=9606 GN=RPS15A PE=1 SV=2;tr|I3L3P7|I3L3P7_HUMAN 40S ribosomal protein S15a OS=Homo sapiens OX=9606 GN=RPS15A PE=1 SV=1;tr|I3L246|I3L246_HUMAN 40S ribosomal protein S15a OS=Homo sa	8	13	13	13	70.8	14.839	130	49.067	10	13	13	13	12	13	13	13	13	13	12	13	13	13	13	13	12	13	13	70.8	70.8	70.8	70.8	70.8	70.8	13407000000	2481400000	2746200000	2186100000	1499200000	2097100000	2396700000	813640000	144480000	167180000	141490000	81844000
sp|Q9Y2X3|NOP58_HUMAN;tr|H7BZ72|H7BZ72_HUMAN;tr|F8WED0|F8WED0_HUMAN	sp|Q9Y2X3|NOP58_HUMAN	Nucleolar protein 58	NOP58	sp|Q9Y2X3|NOP58_HUMAN Nucleolar protein 58 OS=Homo sapiens OX=9606 GN=NOP58 PE=1 SV=1	3	14	14	14	32.9	59.578	529	48.214	29	14	14	14	13	12	12	14	14	14	13	12	12	14	14	14	13	12	12	32.9	32.9	32.9	31	28.2	28.2	5792800000	992660000	1197200000	1012300000	915080000	827640000	847940000	127690000	22171000	27362000	22614000	20900000
sp|P32969|RL9_HUMAN;tr|D6RAN4|D6RAN4_HUMAN;tr|A0A2R8Y5Y7|A0A2R8Y5Y7_HUMAN;tr|H0Y9R4|H0Y9R4_HUMAN;tr|H0Y9V9|H0Y9V9_HUMAN	sp|P32969|RL9_HUMAN;tr|D6RAN4|D6RAN4_HUMAN;tr|A0A2R8Y5Y7|A0A2R8Y5Y7_HUMAN	Large ribosomal subunit protein uL6;Large ribosomal subunit protein uL6 (Fragment);	RPL9;	sp|P32969|RL9_HUMAN Large ribosomal subunit protein uL6 OS=Homo sapiens OX=9606 GN=RPL9 PE=1 SV=1;tr|D6RAN4|D6RAN4_HUMAN Large ribosomal subunit protein uL6 (Fragment) OS=Homo sapiens OX=9606 GN=RPL9 PE=1 SV=8;tr|A0A2R8Y5Y7|A0A2R8Y5Y7_HUMAN Large ribosomal	5	21	21	21	81.8	21.863	192	229.63	11	20	21	21	21	20	21	20	21	21	21	20	21	20	21	21	21	20	21	77.6	81.8	81.8	81.8	81.8	81.8	109830000000	19774000000	23707000000	17209000000	14821000000	17303000000	17016000000	4339200000	857420000	1006000000	656150000	539370000
sp|P25205|MCM3_HUMAN;tr|J3KQ69|J3KQ69_HUMAN;tr|A0A499FHX9|A0A499FHX9_HUMAN;tr|Q7Z6P5|Q7Z6P5_HUMAN	sp|P25205|MCM3_HUMAN;tr|J3KQ69|J3KQ69_HUMAN;tr|A0A499FHX9|A0A499FHX9_HUMAN	DNA replication licensing factor MCM3;	MCM3;	sp|P25205|MCM3_HUMAN DNA replication licensing factor MCM3 OS=Homo sapiens OX=9606 GN=MCM3 PE=1 SV=3;tr|J3KQ69|J3KQ69_HUMAN DNA replication licensing factor MCM3 OS=Homo sapiens OX=9606 GN=MCM3 PE=1 SV=3;tr|A0A499FHX9|A0A499FHX9_HUMAN DNA replication licen	4	8	8	8	11.4	90.98	808	20.546	54	6	5	7	5	5	6	6	5	7	5	5	6	6	5	7	5	5	6	9.3	7.4	10.4	7.2	7.3	8.7	681470000	120170000	107170000	149210000	95520000	97360000	112040000	8946900	1429700	1351900	2042300	1227700
sp|Q9Y388|RBMX2_HUMAN;tr|Q5JY83|Q5JY83_HUMAN	sp|Q9Y388|RBMX2_HUMAN	RNA-binding motif protein, X-linked 2	RBMX2	sp|Q9Y388|RBMX2_HUMAN RNA-binding motif protein, X-linked 2 OS=Homo sapiens OX=9606 GN=RBMX2 PE=1 SV=2	2	7	7	7	21.4	37.335	322	22.313	14	6	7	5	6	6	6	6	7	5	6	6	6	6	7	5	6	6	6	18.3	21.4	17.4	18.3	18.9	18.9	1025700000	214580000	227080000	124970000	162920000	147190000	148960000	50517000	10687000	10383000	7395300	7918500
sp|Q9UHB9|SRP68_HUMAN	sp|Q9UHB9|SRP68_HUMAN	Signal recognition particle subunit SRP68	SRP68	sp|Q9UHB9|SRP68_HUMAN Signal recognition particle subunit SRP68 OS=Homo sapiens OX=9606 GN=SRP68 PE=1 SV=2	1	3	3	3	4.9	70.729	627	8.9296	42	3	3	3	3	3	3	3	3	3	3	3	3	3	3	3	3	3	3	4.9	4.9	4.9	4.9	4.9	4.9	406170000	70903000	70312000	83156000	69675000	55174000	56947000	9670700	1688200	1674100	1979900	1658900
sp|O76021|RL1D1_HUMAN;tr|J3QSV6|J3QSV6_HUMAN;tr|I3L3U9|I3L3U9_HUMAN;tr|I3L3C4|I3L3C4_HUMAN;tr|I3L234|I3L234_HUMAN;tr|I3L1A3|I3L1A3_HUMAN	sp|O76021|RL1D1_HUMAN;tr|J3QSV6|J3QSV6_HUMAN	Ribosomal L1 domain-containing protein 1;Ribosomal L1 domain containing 1 (Fragment)	RSL1D1	sp|O76021|RL1D1_HUMAN Ribosomal L1 domain-containing protein 1 OS=Homo sapiens OX=9606 GN=RSL1D1 PE=1 SV=3;tr|J3QSV6|J3QSV6_HUMAN Ribosomal L1 domain containing 1 (Fragment) OS=Homo sapiens OX=9606 GN=RSL1D1 PE=1 SV=1	6	32	32	32	52.4	54.972	490	149.02	26	29	31	29	29	31	27	29	31	29	29	31	27	29	31	29	29	31	27	50.2	52.4	50	52.4	52.4	52.2	31461000000	5319500000	7230400000	4823100000	5484800000	4512600000	4090500000	549610000	86293000	122850000	85365000	96902000
sp|P62269|RS18_HUMAN;tr|J3JS69|J3JS69_HUMAN;tr|A0A0G2JQH2|A0A0G2JQH2_HUMAN;tr|Q5GGW2|Q5GGW2_HUMAN	sp|P62269|RS18_HUMAN	Small ribosomal subunit protein uS13	RPS18	sp|P62269|RS18_HUMAN Small ribosomal subunit protein uS13 OS=Homo sapiens OX=9606 GN=RPS18 PE=1 SV=3	4	35	35	35	76.3	17.718	152	156.59	12	34	35	33	29	33	31	34	35	33	29	33	31	34	35	33	29	33	31	76.3	76.3	76.3	76.3	76.3	76.3	182130000000	33214000000	43037000000	24281000000	11718000000	35463000000	34414000000	12297000000	2172200000	2922300000	1625500000	788350000
sp|O00567|NOP56_HUMAN;tr|A0A494C128|A0A494C128_HUMAN;tr|H0YDU4|H0YDU4_HUMAN;tr|H0Y653|H0Y653_HUMAN;tr|Q5JXT2|Q5JXT2_HUMAN	sp|O00567|NOP56_HUMAN;tr|A0A494C128|A0A494C128_HUMAN	Nucleolar protein 56	NOP56	sp|O00567|NOP56_HUMAN Nucleolar protein 56 OS=Homo sapiens OX=9606 GN=NOP56 PE=1 SV=4;tr|A0A494C128|A0A494C128_HUMAN Nucleolar protein 56 OS=Homo sapiens OX=9606 GN=NOP56 PE=1 SV=1	5	34	34	34	50	66.049	594	117.77	36	30	33	34	29	32	31	30	33	34	29	32	31	30	33	34	29	32	31	48.3	48.7	50	46	48.7	47.3	14133000000	2328100000	3125000000	2345900000	2201400000	2159600000	1973300000	249030000	41034000	53539000	43555000	38809000
sp|Q14498|RBM39_HUMAN;tr|G3XAC6|G3XAC6_HUMAN;tr|A0A0U1RQH7|A0A0U1RQH7_HUMAN;tr|H0Y4X3|H0Y4X3_HUMAN;tr|Q5QP23|Q5QP23_HUMAN;tr|A0A0U1RQW2|A0A0U1RQW2_HUMAN;tr|Q5QP22|Q5QP22_HUMAN;tr|A8MYG5|A8MYG5_HUMAN;tr|F2Z2Z5|F2Z2Z5_HUMAN;sp|Q86U06|RBM23_HUMAN;tr|F8WF24|F8WF24_HUMAN;tr|G3V546|G3V546_HUMAN;tr|G3V5Z6|G3V5Z6_HUMAN;tr|F2Z3E6|F2Z3E6_HUMAN;tr|H0YJJ3|H0YJJ3_HUMAN;tr|F8WF73|F8WF73_HUMAN;tr|G3XAP0|G3XAP0_…	sp|Q14498|RBM39_HUMAN;tr|G3XAC6|G3XAC6_HUMAN;tr|A0A0U1RQH7|A0A0U1RQH7_HUMAN;tr|H0Y4X3|H0Y4X3_HUMAN	RNA-binding protein 39;RNA binding motif protein 39;	RBM39;	sp|Q14498|RBM39_HUMAN RNA-binding protein 39 OS=Homo sapiens OX=9606 GN=RBM39 PE=1 SV=2;tr|G3XAC6|G3XAC6_HUMAN RNA binding motif protein 39 OS=Homo sapiens OX=9606 GN=RBM39 PE=1 SV=1;tr|A0A0U1RQH7|A0A0U1RQH7_HUMAN RNA binding motif protein 39 (Fragment) OS	18	23	23	23	50	59.379	530	163.53	26	20	22	21	20	20	22	20	22	21	20	20	22	20	22	21	20	20	22	44.3	50	46.2	44.9	44.9	46.8	14216000000	2314200000	3468600000	2060200000	1814300000	2237500000	2321100000	384880000	63437000	91701000	56591000	48761000
sp|P31689|DNJA1_HUMAN	sp|P31689|DNJA1_HUMAN	DnaJ homolog subfamily A member 1	DNAJA1	sp|P31689|DNJA1_HUMAN DnaJ homolog subfamily A member 1 OS=Homo sapiens OX=9606 GN=DNAJA1 PE=1 SV=2	1	10	10	10	39.5	44.868	397	29.934	24	8	9	10	10	10	9	8	9	10	10	10	9	8	9	10	10	10	9	26.7	36.8	39.5	39.5	39.5	33.8	1304500000	219180000	248340000	251830000	204760000	175980000	204410000	25140000	5356200	4200700	4888500	3516100
tr|M0R0F0|M0R0F0_HUMAN;sp|P46782|RS5_HUMAN;tr|M0R0R2|M0R0R2_HUMAN;tr|M0QZN2|M0QZN2_HUMAN	tr|M0R0F0|M0R0F0_HUMAN;sp|P46782|RS5_HUMAN;tr|M0R0R2|M0R0R2_HUMAN;tr|M0QZN2|M0QZN2_HUMAN	Small ribosomal subunit protein uS7 (Fragment);Small ribosomal subunit protein uS7;	RPS5;	tr|M0R0F0|M0R0F0_HUMAN Small ribosomal subunit protein uS7 (Fragment) OS=Homo sapiens OX=9606 GN=RPS5 PE=1 SV=1;sp|P46782|RS5_HUMAN Small ribosomal subunit protein uS7 OS=Homo sapiens OX=9606 GN=RPS5 PE=1 SV=4;tr|M0R0R2|M0R0R2_HUMAN Small ribosomal subunit	4	23	23	23	80.5	22.391	200	295.04	10	21	22	20	19	22	21	21	22	20	19	22	21	21	22	20	19	22	21	79.5	80.5	78.5	75.5	80.5	80.5	111310000000	20114000000	26578000000	14682000000	7672800000	21987000000	20274000000	8793800000	1743000000	2084100000	1210300000	578500000
sp|Q9NW13|RBM28_HUMAN;tr|C9JAA9|C9JAA9_HUMAN;tr|C9JE21|C9JE21_HUMAN;tr|H7C5G8|H7C5G8_HUMAN	sp|Q9NW13|RBM28_HUMAN	RNA-binding protein 28	RBM28	sp|Q9NW13|RBM28_HUMAN RNA-binding protein 28 OS=Homo sapiens OX=9606 GN=RBM28 PE=1 SV=3	4	28	28	28	41.5	85.737	759	86.461	44	26	27	24	28	24	22	26	27	24	28	24	22	26	27	24	28	24	22	37.3	40.2	36.8	41.5	34.4	32.3	7076000000	1271100000	1468900000	1158900000	1112700000	1073200000	991250000	97736000	17508000	20341000	14770000	16293000
sp|Q9Y5B9|SP16H_HUMAN;tr|G3V5A4|G3V5A4_HUMAN;tr|G3V401|G3V401_HUMAN;tr|G3V2X0|G3V2X0_HUMAN	sp|Q9Y5B9|SP16H_HUMAN	FACT complex subunit SPT16	SUPT16H	sp|Q9Y5B9|SP16H_HUMAN FACT complex subunit SPT16 OS=Homo sapiens OX=9606 GN=SUPT16H PE=1 SV=1	4	31	31	31	26	119.91	1047	100.23	63	26	29	26	28	29	29	26	29	26	28	29	29	26	29	26	28	29	29	23.9	25.7	23.8	24.6	24.6	25.8	8516500000	1376800000	1770800000	1538900000	1280600000	1247700000	1301700000	64880000	9264300	12088000	13030000	8988900
sp|Q14566|MCM6_HUMAN	sp|Q14566|MCM6_HUMAN	DNA replication licensing factor MCM6	MCM6	sp|Q14566|MCM6_HUMAN DNA replication licensing factor MCM6 OS=Homo sapiens OX=9606 GN=MCM6 PE=1 SV=1	1	1	1	1	1.2	92.888	821	2.8936	57	1	0	1	1	1	1	1	0	1	1	1	1	1	0	1	1	1	1	1.2	0	1.2	1.2	1.2	1.2	89283000	16567000	0	23538000	21302000	13107000	14769000	1566400	290650	0	412960	373710
tr|G3V5S9|G3V5S9_HUMAN;tr|G3V1S4|G3V1S4_HUMAN;sp|Q9Y324|FCF1_HUMAN	tr|G3V5S9|G3V5S9_HUMAN;tr|G3V1S4|G3V1S4_HUMAN;sp|Q9Y324|FCF1_HUMAN	FCF1 rRNA-processing protein;Chromosome 14 open reading frame 111, isoform CRA_a;	FCF1;	tr|G3V5S9|G3V5S9_HUMAN FCF1 rRNA-processing protein OS=Homo sapiens OX=9606 GN=FCF1 PE=1 SV=1;tr|G3V1S4|G3V1S4_HUMAN Chromosome 14 open reading frame 111, isoform CRA_a OS=Homo sapiens OX=9606 GN=FCF1 PE=1 SV=1;sp|Q9Y324|FCF1_HUMAN rRNA-processing protein	3	1	1	1	7.7	21.491	183	3.4703	8	1	1	1	1	1	1	1	1	1	1	1	1	1	1	1	1	1	1	7.7	7.7	7.7	7.7	7.7	7.7	120340000	10819000	33450000	21929000	22160000	17402000	14577000	15042000	1352400	4181200	2741200	2770100
tr|Q5VYW8|Q5VYW8_HUMAN;sp|Q9Y2P8|RCL1_HUMAN	tr|Q5VYW8|Q5VYW8_HUMAN;sp|Q9Y2P8|RCL1_HUMAN	RNA terminal phosphate cyclase like 1;RNA 3-terminal phosphate cyclase-like protein	RCL1	tr|Q5VYW8|Q5VYW8_HUMAN RNA terminal phosphate cyclase like 1 OS=Homo sapiens OX=9606 GN=RCL1 PE=1 SV=1;sp|Q9Y2P8|RCL1_HUMAN RNA 3-terminal phosphate cyclase-like protein OS=Homo sapiens OX=9606 GN=RCL1 PE=1 SV=3	2	1	1	1	6.9	19.887	175	3.6429	11	1	1	1	1	1	1	1	1	1	1	1	1	1	1	1	1	1	1	6.9	6.9	6.9	6.9	6.9	6.9	204400000	36984000	44205000	31226000	30918000	36923000	24146000	7021400	1453300	1673000	1253200	1182500
sp|P60842|IF4A1_HUMAN;tr|J3KT12|J3KT12_HUMAN;tr|J3QS69|J3QS69_HUMAN;tr|E7EQG2|E7EQG2_HUMAN;sp|Q14240|IF4A2_HUMAN;tr|J3QL43|J3QL43_HUMAN;tr|J3QR64|J3QR64_HUMAN;tr|J3KTN0|J3KTN0_HUMAN;tr|J3QLN6|J3QLN6_HUMAN;tr|J3KSZ0|J3KSZ0_HUMAN;tr|J3QKZ9|J3QKZ9_HUMAN;tr|J3KS25|J3KS25_HUMAN;tr|J3KSN7|J3KSN7_HUMAN;tr|J3KS93|J3KS93_HUMAN;tr|E7EMV8|E7EMV8_HUMAN	sp|P60842|IF4A1_HUMAN;tr|J3KT12|J3KT12_HUMAN;tr|J3QS69|J3QS69_HUMAN;tr|E7EQG2|E7EQG2_HUMAN;sp|Q14240|IF4A2_HUMAN;tr|J3QL43|J3QL43_HUMAN	Eukaryotic initiation factor 4A-I;RNA helicase (Fragment)	EIF4A1;	sp|P60842|IF4A1_HUMAN Eukaryotic initiation factor 4A-I OS=Homo sapiens OX=9606 GN=EIF4A1 PE=1 SV=1;tr|J3KT12|J3KT12_HUMAN Eukaryotic initiation factor 4A-I OS=Homo sapiens OX=9606 GN=EIF4A1 PE=1 SV=1;tr|J3QS69|J3QS69_HUMAN RNA helicase (Fragment) OS=Homo	15	13	11	11	40.6	46.153	406	32.193	24	9	9	13	11	11	11	7	7	11	9	9	9	7	7	11	9	9	9	26.8	28.6	40.6	34.7	34.7	32.5	2060100000	312390000	250600000	569490000	368960000	261680000	297000000	69738000	11863000	9574300	16115000	12749000
sp|Q9NQZ2|SAS10_HUMAN	sp|Q9NQZ2|SAS10_HUMAN	Something about silencing protein 10	UTP3	sp|Q9NQZ2|SAS10_HUMAN Something about silencing protein 10 OS=Homo sapiens OX=9606 GN=UTP3 PE=1 SV=1	1	2	2	2	3.5	54.557	479	2.4174	17	2	2	1	2	1	0	2	2	1	2	1	0	2	2	1	2	1	0	3.5	3.5	1.9	3.5	1.7	0	165540000	40012000	46612000	20443000	42042000	16434000	0	9737800	2353700	2741900	1202500	2473000
tr|B7Z6D5|B7Z6D5_HUMAN;sp|Q96GQ7|DDX27_HUMAN;tr|A0A087X059|A0A087X059_HUMAN;tr|A0A087WYH5|A0A087WYH5_HUMAN	tr|B7Z6D5|B7Z6D5_HUMAN;sp|Q96GQ7|DDX27_HUMAN	RNA helicase;Probable ATP-dependent RNA helicase DDX27	DDX27	tr|B7Z6D5|B7Z6D5_HUMAN RNA helicase OS=Homo sapiens OX=9606 GN=DDX27 PE=1 SV=1;sp|Q96GQ7|DDX27_HUMAN Probable ATP-dependent RNA helicase DDX27 OS=Homo sapiens OX=9606 GN=DDX27 PE=1 SV=2	4	27	27	27	38.3	86.604	765	79.979	42	25	26	26	25	25	24	25	26	26	25	25	24	25	26	26	25	25	24	35.3	37.1	38.2	35.6	35.8	34.4	5369400000	941520000	1107600000	899730000	891080000	769640000	759880000	99184000	17057000	19429000	16136000	16398000
sp|P25398|RS12_HUMAN	sp|P25398|RS12_HUMAN	Small ribosomal subunit protein eS12	RPS12	sp|P25398|RS12_HUMAN Small ribosomal subunit protein eS12 OS=Homo sapiens OX=9606 GN=RPS12 PE=1 SV=3	1	17	17	17	82.6	14.515	132	129.41	7	17	15	17	14	16	16	17	15	17	14	16	16	17	15	17	14	16	16	82.6	81.8	82.6	81.8	82.6	82.6	70945000000	13269000000	15711000000	9974700000	5579600000	13242000000	13168000000	4405200000	910730000	986880000	658760000	385010000
tr|A0A7P0TA71|A0A7P0TA71_HUMAN;tr|A0A7P0TA97|A0A7P0TA97_HUMAN;tr|A0A7P0TA35|A0A7P0TA35_HUMAN;tr|I3L4M2|I3L4M2_HUMAN;tr|A0A7P0TB26|A0A7P0TB26_HUMAN;tr|A0A7P0T9D6|A0A7P0T9D6_HUMAN;sp|P07237|PDIA1_HUMAN;tr|A0A7P0T8J3|A0A7P0T8J3_HUMAN;tr|A0A7P0T9U6|A0A7P0T9U6_HUMAN;tr|A0A7P0T8C0|A0A7P0T8C0_HUMAN;tr|A0A7P0T8X1|A0A7P0T8X1_HUMAN;tr|I3L3P5|I3L3P5_HUMAN;tr|I3L0S0|I3L0S0_HUMAN;tr|H7BZ94|H7BZ94_HUMAN;tr|I3L…	tr|A0A7P0TA71|A0A7P0TA71_HUMAN;tr|A0A7P0TA97|A0A7P0TA97_HUMAN;tr|A0A7P0TA35|A0A7P0TA35_HUMAN;tr|I3L4M2|I3L4M2_HUMAN;tr|A0A7P0TB26|A0A7P0TB26_HUMAN;tr|A0A7P0T9D6|A0A7P0T9D6_HUMAN;sp|P07237|PDIA1_HUMAN;tr|A0A7P0T8J3|A0A7P0T8J3_HUMAN;tr|A0A7P0T9U6|A0A7P0T9U6_HUMAN;tr|A0A7P0T8C0|A0A7P0T8C0_HUMAN;tr|A0A7P0T8X1|A0A7P0T8X1_HUMAN;tr|I3L3P5|I3L3P5_HUMAN;tr|I3L0S0|I3L0S0_HUMAN;tr|H7BZ94|H7BZ94_HUMAN;tr|I3L…	Protein disulfide-isomerase;	P4HB;	tr|A0A7P0TA71|A0A7P0TA71_HUMAN Protein disulfide-isomerase OS=Homo sapiens OX=9606 GN=P4HB PE=1 SV=1;tr|A0A7P0TA97|A0A7P0TA97_HUMAN Protein disulfide-isomerase OS=Homo sapiens OX=9606 GN=P4HB PE=1 SV=1;tr|A0A7P0TA35|A0A7P0TA35_HUMAN Protein disulfide-isome	22	2	2	2	2.3	62.031	557	2.9129	43	2	2	2	2	2	1	2	2	2	2	2	1	2	2	2	2	2	1	2.3	2.3	2.3	2.3	2.3	1.1	267660000	50431000	53087000	43379000	49294000	42665000	28808000	1644000	291060	204070	319020	392750
sp|P09001|RM03_HUMAN;tr|H0Y9G6|H0Y9G6_HUMAN;tr|E7ETU7|E7ETU7_HUMAN;tr|D6RC14|D6RC14_HUMAN;tr|E9PF06|E9PF06_HUMAN	sp|P09001|RM03_HUMAN;tr|H0Y9G6|H0Y9G6_HUMAN;tr|E7ETU7|E7ETU7_HUMAN;tr|D6RC14|D6RC14_HUMAN;tr|E9PF06|E9PF06_HUMAN	Large ribosomal subunit protein uL3m;Large ribosomal subunit protein uL3m (Fragment);	MRPL3;	sp|P09001|RM03_HUMAN Large ribosomal subunit protein uL3m OS=Homo sapiens OX=9606 GN=MRPL3 PE=1 SV=1;tr|H0Y9G6|H0Y9G6_HUMAN Large ribosomal subunit protein uL3m (Fragment) OS=Homo sapiens OX=9606 GN=MRPL3 PE=1 SV=1;tr|E7ETU7|E7ETU7_HUMAN Large ribosomal su	5	3	3	3	17.5	38.632	348	4.9658	24	2	2	2	3	2	2	2	2	2	3	2	2	2	2	2	3	2	2	14.9	14.9	14.9	17.5	14.9	14.9	156010000	33598000	36298000	15637000	21554000	21827000	27093000	3716200	762340	732710	487560	539670
sp|Q8NE71|ABCF1_HUMAN;tr|Q5STZ8|Q5STZ8_HUMAN;tr|H0YGW7|H0YGW7_HUMAN;tr|A0A0G2JJB9|A0A0G2JJB9_HUMAN;tr|F5GYK6|F5GYK6_HUMAN;tr|A0A0G2JIC2|A0A0G2JIC2_HUMAN	sp|Q8NE71|ABCF1_HUMAN;tr|Q5STZ8|Q5STZ8_HUMAN;tr|H0YGW7|H0YGW7_HUMAN	ATP-binding cassette sub-family F member 1;ATP binding cassette subfamily F member 1;	ABCF1;	sp|Q8NE71|ABCF1_HUMAN ATP-binding cassette sub-family F member 1 OS=Homo sapiens OX=9606 GN=ABCF1 PE=1 SV=2;tr|Q5STZ8|Q5STZ8_HUMAN ATP binding cassette subfamily F member 1 OS=Homo sapiens OX=9606 GN=ABCF1 PE=1 SV=10;tr|H0YGW7|H0YGW7_HUMAN ATP binding cass	6	11	11	11	16	95.925	845	45.953	44	10	10	10	10	10	11	10	10	10	10	10	11	10	10	10	10	10	11	15	15	15	15	15	16	1784900000	294110000	366640000	317450000	251750000	305160000	249830000	18410000	3610300	3506000	2996100	2080100
sp|Q2TB10|ZN800_HUMAN;tr|C9JLY3|C9JLY3_HUMAN;tr|C9K0M9|C9K0M9_HUMAN;tr|C9JHX9|C9JHX9_HUMAN	sp|Q2TB10|ZN800_HUMAN	Zinc finger protein 800	ZNF800	sp|Q2TB10|ZN800_HUMAN Zinc finger protein 800 OS=Homo sapiens OX=9606 GN=ZNF800 PE=1 SV=1	4	3	3	3	6.9	75.235	664	9.4333	34	3	3	3	3	3	3	3	3	3	3	3	3	3	3	3	3	3	3	6.9	6.9	6.9	6.9	6.9	6.9	334950000	64511000	70774000	48235000	54918000	50589000	45918000	3364600	510690	688440	556100	637850
tr|K7ESE5|K7ESE5_HUMAN;tr|A0A0A0MQS3|A0A0A0MQS3_HUMAN;sp|Q9UNZ5|L10K_HUMAN	tr|K7ESE5|K7ESE5_HUMAN;tr|A0A0A0MQS3|A0A0A0MQS3_HUMAN;sp|Q9UNZ5|L10K_HUMAN	Chromosome 19 open reading frame 53;Chromosome 19 open reading frame 53 (Fragment);	C19orf53;	tr|K7ESE5|K7ESE5_HUMAN Chromosome 19 open reading frame 53 OS=Homo sapiens OX=9606 GN=C19orf53 PE=1 SV=1;tr|A0A0A0MQS3|A0A0A0MQS3_HUMAN Chromosome 19 open reading frame 53 (Fragment) OS=Homo sapiens OX=9606 GN=C19orf53 PE=1 SV=1;sp|Q9UNZ5|L10K_HUMAN Leydig	3	2	2	2	35.7	5.8268	56	3.3589	5	2	1	1	2	1	2	2	1	1	2	1	2	2	1	1	2	1	2	35.7	17.9	17.9	35.7	17.9	35.7	105030000	30380000	14433000	12654000	13203000	16104000	18255000	21006000	6076000	2886600	2530800	2640700
sp|Q96GM8|TOE1_HUMAN	sp|Q96GM8|TOE1_HUMAN	Target of EGR1 protein 1	TOE1	sp|Q96GM8|TOE1_HUMAN Target of EGR1 protein 1 OS=Homo sapiens OX=9606 GN=TOE1 PE=1 SV=1	1	5	5	5	13.9	56.547	510	14.158	26	4	5	5	5	5	5	4	5	5	5	5	5	4	5	5	5	5	5	9.6	13.9	13.9	13.9	13.9	13.9	934380000	126010000	226350000	158840000	125670000	143550000	153960000	22390000	3816300	4981700	3519000	2760900
sp|P62906|RL10A_HUMAN	sp|P62906|RL10A_HUMAN	Large ribosomal subunit protein uL1	RPL10A	sp|P62906|RL10A_HUMAN Large ribosomal subunit protein uL1 OS=Homo sapiens OX=9606 GN=RPL10A PE=1 SV=2	1	19	19	19	63.1	24.831	217	116.95	13	19	19	17	18	19	19	19	19	17	18	19	19	19	19	17	18	19	19	63.1	63.1	55.8	59.4	63.1	63.1	135180000000	24624000000	27530000000	21796000000	20589000000	19910000000	20735000000	4798500000	844730000	1046900000	834280000	739400000
sp|O43818|U3IP2_HUMAN	sp|O43818|U3IP2_HUMAN	U3 small nucleolar RNA-interacting protein 2	RRP9	sp|O43818|U3IP2_HUMAN U3 small nucleolar RNA-interacting protein 2 OS=Homo sapiens OX=9606 GN=RRP9 PE=1 SV=1	1	8	8	8	24.8	51.84	475	32.878	28	8	7	7	6	6	7	8	7	7	6	6	7	8	7	7	6	6	7	24.8	22.9	22.5	14.3	14.3	16.6	982220000	149070000	198290000	189850000	180270000	133480000	131260000	26165000	3813100	5121400	4402100	5271300
tr|F6RFD5|F6RFD5_HUMAN;sp|P60981|DEST_HUMAN	tr|F6RFD5|F6RFD5_HUMAN;sp|P60981|DEST_HUMAN	Destrin	DSTN	tr|F6RFD5|F6RFD5_HUMAN Destrin OS=Homo sapiens OX=9606 GN=DSTN PE=1 SV=1;sp|P60981|DEST_HUMAN Destrin OS=Homo sapiens OX=9606 GN=DSTN PE=1 SV=3	2	3	2	2	22.2	15.397	135	7.2589	10	3	3	3	2	3	3	2	2	2	1	2	2	2	2	2	1	2	2	22.2	22.2	22.2	13.3	22.2	22.2	389690000	79925000	60702000	72466000	33617000	65059000	77917000	38969000	7992500	6070200	7246600	3361700
sp|P62993|GRB2_HUMAN;tr|J3QLF6|J3QLF6_HUMAN	sp|P62993|GRB2_HUMAN;tr|J3QLF6|J3QLF6_HUMAN	Growth factor receptor-bound protein 2;Growth factor receptor bound protein 2 (Fragment)	GRB2	sp|P62993|GRB2_HUMAN Growth factor receptor-bound protein 2 OS=Homo sapiens OX=9606 GN=GRB2 PE=1 SV=1;tr|J3QLF6|J3QLF6_HUMAN Growth factor receptor bound protein 2 (Fragment) OS=Homo sapiens OX=9606 GN=GRB2 PE=1 SV=1	2	2	2	2	8.8	25.206	217	3.2665	19	2	2	2	1	1	2	2	2	2	1	1	2	2	2	2	1	1	2	8.8	8.8	8.8	3.2	3.2	8.8	139050000	18274000	32276000	25377000	14797000	15040000	33281000	4752800	961770	802430	722530	778800
sp|P62314|SMD1_HUMAN;tr|J3QLI9|J3QLI9_HUMAN;tr|J3QLR7|J3QLR7_HUMAN	sp|P62314|SMD1_HUMAN;tr|J3QLI9|J3QLI9_HUMAN	Small nuclear ribonucleoprotein Sm D1;Small nuclear ribonucleoprotein D1 polypeptide	SNRPD1	sp|P62314|SMD1_HUMAN Small nuclear ribonucleoprotein Sm D1 OS=Homo sapiens OX=9606 GN=SNRPD1 PE=1 SV=1;tr|J3QLI9|J3QLI9_HUMAN Small nuclear ribonucleoprotein D1 polypeptide OS=Homo sapiens OX=9606 GN=SNRPD1 PE=1 SV=1	3	5	5	5	58.8	13.281	119	73.414	5	5	5	4	5	5	5	5	5	4	5	5	5	5	5	4	5	5	5	58.8	58.8	42	58.8	58.8	58.8	6299500000	955460000	1588400000	895770000	923730000	935230000	1000800000	385250000	58499000	131300000	43274000	52289000
sp|Q9UJV9|DDX41_HUMAN;tr|A0A499FJW5|A0A499FJW5_HUMAN;tr|H0Y8L8|H0Y8L8_HUMAN;tr|H0YA06|H0YA06_HUMAN;tr|D6RGI7|D6RGI7_HUMAN	sp|Q9UJV9|DDX41_HUMAN	Probable ATP-dependent RNA helicase DDX41	DDX41	sp|Q9UJV9|DDX41_HUMAN Probable ATP-dependent RNA helicase DDX41 OS=Homo sapiens OX=9606 GN=DDX41 PE=1 SV=2	5	18	18	18	39.4	69.837	622	55.613	47	17	17	15	16	17	16	17	17	15	16	17	16	17	17	15	16	17	16	36.8	36.8	31.7	36.2	37.6	36.2	3295300000	657300000	673920000	467890000	409540000	571920000	514740000	40056000	7699500	8001200	6022500	4712100
sp|Q8TED0|UTP15_HUMAN;tr|H0Y8P4|H0Y8P4_HUMAN;tr|D6RF65|D6RF65_HUMAN	sp|Q8TED0|UTP15_HUMAN;tr|H0Y8P4|H0Y8P4_HUMAN	U3 small nucleolar RNA-associated protein 15 homolog;U3 small nucleolar RNA-associated protein 15 homolog (Fragment)	UTP15	sp|Q8TED0|UTP15_HUMAN U3 small nucleolar RNA-associated protein 15 homolog OS=Homo sapiens OX=9606 GN=UTP15 PE=1 SV=3;tr|H0Y8P4|H0Y8P4_HUMAN U3 small nucleolar RNA-associated protein 15 homolog (Fragment) OS=Homo sapiens OX=9606 GN=UTP15 PE=1 SV=1	3	3	3	3	7.7	58.414	518	19.026	34	3	3	3	3	3	2	3	3	3	3	3	2	3	3	3	3	3	2	7.7	7.7	7.7	7.7	7.7	6.4	376500000	58920000	80637000	65886000	58498000	61178000	51382000	7218600	1067600	1657400	1161000	1153600
sp|P49411|EFTU_HUMAN;tr|H3BNU3|H3BNU3_HUMAN	sp|P49411|EFTU_HUMAN	Elongation factor Tu, mitochondrial	TUFM	sp|P49411|EFTU_HUMAN Elongation factor Tu, mitochondrial OS=Homo sapiens OX=9606 GN=TUFM PE=1 SV=3	2	20	20	20	57.1	49.874	455	87.502	32	19	18	18	18	19	18	19	18	18	18	19	18	19	18	18	18	19	18	54.7	54.5	54.9	51.9	56.9	56.9	6952900000	1410000000	1263200000	1119900000	1155500000	977020000	1027300000	94276000	16841000	17390000	15412000	16544000
sp|Q01780|EXOSX_HUMAN;tr|K7EJ37|K7EJ37_HUMAN	sp|Q01780|EXOSX_HUMAN	Exosome complex component 10	EXOSC10	sp|Q01780|EXOSX_HUMAN Exosome complex component 10 OS=Homo sapiens OX=9606 GN=EXOSC10 PE=1 SV=2	2	28	28	28	35.6	100.83	885	107.89	64	27	25	28	25	25	25	27	25	28	25	25	25	27	25	28	25	25	25	34.5	33.4	35.6	33	33	32	7688700000	1423800000	1410000000	1359600000	1006200000	1286100000	1203000000	74585000	12917000	10354000	14145000	11050000
sp|P63261|ACTG_HUMAN;tr|I3L4N8|I3L4N8_HUMAN;tr|A0A804GS07|A0A804GS07_HUMAN;tr|I3L3I0|I3L3I0_HUMAN;tr|I3L1U9|I3L1U9_HUMAN;tr|I3L3R2|I3L3R2_HUMAN;tr|J3KT65|J3KT65_HUMAN;tr|K7EM38|K7EM38_HUMAN;tr|A0A7P0TBL1|A0A7P0TBL1_HUMAN	sp|P63261|ACTG_HUMAN;tr|I3L4N8|I3L4N8_HUMAN;tr|A0A804GS07|A0A804GS07_HUMAN;tr|I3L3I0|I3L3I0_HUMAN;tr|I3L1U9|I3L1U9_HUMAN	Actin, cytoplasmic 2;Actin gamma 1	ACTG1	sp|P63261|ACTG_HUMAN Actin, cytoplasmic 2 OS=Homo sapiens OX=9606 GN=ACTG1 PE=1 SV=1;tr|I3L4N8|I3L4N8_HUMAN Actin gamma 1 OS=Homo sapiens OX=9606 GN=ACTG1 PE=1 SV=9;tr|A0A804GS07|A0A804GS07_HUMAN Actin, cytoplasmic 2 OS=Homo sapiens OX=9606 GN=ACTG1 PE=1 S	9	30	30	1	74.1	41.792	375	169.88	23	28	28	28	29	28	26	28	28	28	29	28	26	1	1	1	1	1	1	73.6	66.1	73.6	74.1	73.6	71.7	84319000000	19129000000	13374000000	13479000000	20537000000	9886100000	7914000000	2147100000	478840000	342960000	337000000	524010000
sp|P82664|RT10_HUMAN	sp|P82664|RT10_HUMAN	Small ribosomal subunit protein uS10m	MRPS10	sp|P82664|RT10_HUMAN Small ribosomal subunit protein uS10m OS=Homo sapiens OX=9606 GN=MRPS10 PE=1 SV=2	1	2	2	2	6	22.999	201	2.5036	15	2	2	2	2	2	2	2	2	2	2	2	2	2	2	2	2	2	2	6	6	6	6	6	6	247830000	36845000	51692000	46560000	51876000	35044000	25815000	16522000	2456300	3446100	3104000	3458400
sp|O95625|ZBT11_HUMAN;tr|A0A994J7A5|A0A994J7A5_HUMAN;tr|A0A8I5KRB5|A0A8I5KRB5_HUMAN;tr|A0A8I5KRR0|A0A8I5KRR0_HUMAN;tr|A0A8I5QKX4|A0A8I5QKX4_HUMAN;tr|A0A8I5KU41|A0A8I5KU41_HUMAN;tr|C9J2L2|C9J2L2_HUMAN	sp|O95625|ZBT11_HUMAN;tr|A0A994J7A5|A0A994J7A5_HUMAN;tr|A0A8I5KRB5|A0A8I5KRB5_HUMAN;tr|A0A8I5KRR0|A0A8I5KRR0_HUMAN;tr|A0A8I5QKX4|A0A8I5QKX4_HUMAN	Zinc finger and BTB domain-containing protein 11;Zinc finger and BTB domain containing 11;	ZBTB11;	sp|O95625|ZBT11_HUMAN Zinc finger and BTB domain-containing protein 11 OS=Homo sapiens OX=9606 GN=ZBTB11 PE=1 SV=2;tr|A0A994J7A5|A0A994J7A5_HUMAN Zinc finger and BTB domain containing 11 OS=Homo sapiens OX=9606 GN=ZBTB11 PE=1 SV=1;tr|A0A8I5KRB5|A0A8I5KRB5_	7	13	13	13	13.4	119.38	1053	32.95	52	12	11	10	12	10	10	12	11	10	12	10	10	12	11	10	12	10	10	12.5	11.8	10.9	12.1	10.4	10.4	1475500000	254150000	298230000	250740000	241980000	220430000	209920000	22692000	3882600	4328400	3367600	4060000
tr|A0A0A0MQW0|A0A0A0MQW0_HUMAN;tr|A0A0A0MR39|A0A0A0MR39_HUMAN;sp|Q9P2K5|MYEF2_HUMAN;tr|A0A0C4DGV1|A0A0C4DGV1_HUMAN;tr|H0YN19|H0YN19_HUMAN;tr|H0YKS1|H0YKS1_HUMAN	tr|A0A0A0MQW0|A0A0A0MQW0_HUMAN;tr|A0A0A0MR39|A0A0A0MR39_HUMAN;sp|Q9P2K5|MYEF2_HUMAN;tr|A0A0C4DGV1|A0A0C4DGV1_HUMAN;tr|H0YN19|H0YN19_HUMAN;tr|H0YKS1|H0YKS1_HUMAN	Myelin expression factor 2	MYEF2;	tr|A0A0A0MQW0|A0A0A0MQW0_HUMAN Myelin expression factor 2 OS=Homo sapiens OX=9606 GN=MYEF2 PE=1 SV=1;tr|A0A0A0MR39|A0A0A0MR39_HUMAN Myelin expression factor 2 OS=Homo sapiens OX=9606 GN=MYEF2 PE=1 SV=1;sp|Q9P2K5|MYEF2_HUMAN Myelin expression factor 2 OS=Ho	6	6	6	6	11.3	61.957	576	15.14	35	5	6	5	5	5	5	5	6	5	5	5	5	5	6	5	5	5	5	9	11.3	9	9.4	9.4	9.4	535810000	83787000	116870000	90969000	86717000	78362000	79105000	8240300	1169500	1616500	1283600	1545000
sp|P56537|IF6_HUMAN;tr|B7ZBH1|B7ZBH1_HUMAN;tr|A0A0U1RQV5|A0A0U1RQV5_HUMAN;tr|F8WD20|F8WD20_HUMAN;tr|A0A0B4J1Y7|A0A0B4J1Y7_HUMAN;tr|F8WDS6|F8WDS6_HUMAN	sp|P56537|IF6_HUMAN;tr|B7ZBH1|B7ZBH1_HUMAN	Eukaryotic translation initiation factor 6;Eukaryotic translation initiation factor 6 (Fragment)	EIF6	sp|P56537|IF6_HUMAN Eukaryotic translation initiation factor 6 OS=Homo sapiens OX=9606 GN=EIF6 PE=1 SV=1;tr|B7ZBH1|B7ZBH1_HUMAN Eukaryotic translation initiation factor 6 (Fragment) OS=Homo sapiens OX=9606 GN=EIF6 PE=1 SV=1	6	6	6	6	42.9	26.599	245	26.481	10	6	6	6	6	6	6	6	6	6	6	6	6	6	6	6	6	6	6	42.9	42.9	42.9	42.9	42.9	42.9	2311200000	408800000	428280000	420750000	354340000	329160000	369910000	143710000	25097000	25702000	28798000	22508000
tr|H7C5L6|H7C5L6_HUMAN;sp|P78362|SRPK2_HUMAN;tr|C9J2M4|C9J2M4_HUMAN;tr|A0A994J591|A0A994J591_HUMAN;tr|H7C521|H7C521_HUMAN;tr|F8WBW4|F8WBW4_HUMAN	tr|H7C5L6|H7C5L6_HUMAN;sp|P78362|SRPK2_HUMAN;tr|C9J2M4|C9J2M4_HUMAN;tr|A0A994J591|A0A994J591_HUMAN	non-specific serine/threonine protein kinase;SRSF protein kinase 2;	SRPK2;	tr|H7C5L6|H7C5L6_HUMAN non-specific serine/threonine protein kinase OS=Homo sapiens OX=9606 GN=SRPK2 PE=1 SV=2;sp|P78362|SRPK2_HUMAN SRSF protein kinase 2 OS=Homo sapiens OX=9606 GN=SRPK2 PE=1 SV=3;tr|C9J2M4|C9J2M4_HUMAN non-specific serine/threonine prote	6	8	5	5	14.1	66.413	588	11.229	26	6	8	8	7	8	7	3	5	5	4	5	4	3	5	5	4	5	4	9.9	14.1	14.1	12.6	14.1	12.6	816530000	105610000	183350000	155400000	107760000	147360000	117040000	28138000	4062100	6355200	5349700	3531000
tr|A0A8Q3SIP9|A0A8Q3SIP9_HUMAN;tr|A0A8Q3WKG3|A0A8Q3WKG3_HUMAN;sp|P82675|RT05_HUMAN;tr|A0A8Q3SHY8|A0A8Q3SHY8_HUMAN;tr|A0A8Q3WKL2|A0A8Q3WKL2_HUMAN	tr|A0A8Q3SIP9|A0A8Q3SIP9_HUMAN;tr|A0A8Q3WKG3|A0A8Q3WKG3_HUMAN;sp|P82675|RT05_HUMAN	Small ribosomal subunit protein uS5m;	MRPS5;	tr|A0A8Q3SIP9|A0A8Q3SIP9_HUMAN Small ribosomal subunit protein uS5m OS=Homo sapiens OX=9606 GN=MRPS5 PE=1 SV=1;tr|A0A8Q3WKG3|A0A8Q3WKG3_HUMAN Small ribosomal subunit protein uS5m OS=Homo sapiens OX=9606 GN=MRPS5 PE=1 SV=2;sp|P82675|RT05_HUMAN Small ribosom	5	16	16	16	46.7	39.895	351	55.787	23	13	11	13	13	12	14	13	11	13	13	12	14	13	11	13	13	12	14	42.7	37.9	42.5	38.5	39.9	44.4	3512900000	526310000	712310000	673080000	562680000	443630000	594870000	94664000	16422000	19722000	19343000	15916000
sp|Q9NX58|LYAR_HUMAN;tr|D6RDJ1|D6RDJ1_HUMAN	sp|Q9NX58|LYAR_HUMAN	Cell growth-regulating nucleolar protein	LYAR	sp|Q9NX58|LYAR_HUMAN Cell growth-regulating nucleolar protein OS=Homo sapiens OX=9606 GN=LYAR PE=1 SV=3	2	24	24	24	52	43.633	379	90.745	21	22	23	23	24	23	24	22	23	23	24	23	24	22	23	23	24	23	24	48.3	51.5	51.5	52	51.5	52	11859000000	2086600000	2569500000	1797300000	2033300000	1777900000	1594200000	234290000	42035000	53066000	29648000	38642000
tr|A6NLM8|A6NLM8_HUMAN;sp|P51571|SSRD_HUMAN	tr|A6NLM8|A6NLM8_HUMAN;sp|P51571|SSRD_HUMAN	Translocon-associated protein subunit delta	SSR4	tr|A6NLM8|A6NLM8_HUMAN Translocon-associated protein subunit delta OS=Homo sapiens OX=9606 GN=SSR4 PE=1 SV=1;sp|P51571|SSRD_HUMAN Translocon-associated protein subunit delta OS=Homo sapiens OX=9606 GN=SSR4 PE=1 SV=1	2	1	1	1	7.4	16.245	148	3.1282	6	1	1	1	1	1	1	1	1	1	1	1	1	1	1	1	1	1	1	7.4	7.4	7.4	7.4	7.4	7.4	134960000	25759000	25665000	22021000	16366000	22203000	22950000	22494000	4293100	4277500	3670100	2727600
sp|P63167|DYL1_HUMAN;sp|Q96FJ2|DYL2_HUMAN;tr|F8VXL2|F8VXL2_HUMAN;tr|F8VRV5|F8VRV5_HUMAN;tr|F8VXI7|F8VXI7_HUMAN	sp|P63167|DYL1_HUMAN;sp|Q96FJ2|DYL2_HUMAN	Dynein light chain 1, cytoplasmic;Dynein light chain 2, cytoplasmic	DYNLL1;DYNLL2	sp|P63167|DYL1_HUMAN Dynein light chain 1, cytoplasmic OS=Homo sapiens OX=9606 GN=DYNLL1 PE=1 SV=1;sp|Q96FJ2|DYL2_HUMAN Dynein light chain 2, cytoplasmic OS=Homo sapiens OX=9606 GN=DYNLL2 PE=1 SV=1	5	5	5	5	64	10.366	89	15.331	5	4	5	5	5	5	5	4	5	5	5	5	5	4	5	5	5	5	5	51.7	64	64	64	64	64	1480000000	271510000	266060000	267730000	223230000	219230000	232250000	118020000	23533000	21884000	22835000	17899000
sp|Q15050|RRS1_HUMAN	sp|Q15050|RRS1_HUMAN	Ribosome biogenesis regulatory protein homolog	RRS1	sp|Q15050|RRS1_HUMAN Ribosome biogenesis regulatory protein homolog OS=Homo sapiens OX=9606 GN=RRS1 PE=1 SV=2	1	19	19	19	54	41.193	365	121.06	22	16	16	18	17	15	14	16	16	18	17	15	14	16	16	18	17	15	14	42.7	39.2	51	48.5	45.5	38.6	5432900000	859000000	1167100000	929240000	882370000	800860000	794360000	137780000	21068000	30226000	21687000	23721000
sp|Q8NHQ9|DDX55_HUMAN;tr|F5H5U2|F5H5U2_HUMAN;tr|E7EX41|E7EX41_HUMAN;tr|F5H2I2|F5H2I2_HUMAN;tr|F5H735|F5H735_HUMAN	sp|Q8NHQ9|DDX55_HUMAN;tr|F5H5U2|F5H5U2_HUMAN	ATP-dependent RNA helicase DDX55;ATP-dependent RNA helicase	DDX55	sp|Q8NHQ9|DDX55_HUMAN ATP-dependent RNA helicase DDX55 OS=Homo sapiens OX=9606 GN=DDX55 PE=1 SV=3;tr|F5H5U2|F5H5U2_HUMAN ATP-dependent RNA helicase OS=Homo sapiens OX=9606 GN=DDX55 PE=1 SV=1	5	25	25	25	49	68.546	600	91.725	38	22	23	22	22	22	23	22	23	22	22	22	23	22	23	22	22	22	23	46.3	46.3	44	43	44	47.7	4889800000	761500000	1069600000	828320000	726340000	754190000	749910000	54670000	8199200	11647000	9571000	7461600
sp|O95816|BAG2_HUMAN	sp|O95816|BAG2_HUMAN	BAG family molecular chaperone regulator 2	BAG2	sp|O95816|BAG2_HUMAN BAG family molecular chaperone regulator 2 OS=Homo sapiens OX=9606 GN=BAG2 PE=1 SV=1	1	2	2	2	9.5	23.772	211	5.8616	16	2	1	1	2	2	1	2	1	1	2	2	1	2	1	1	2	2	1	9.5	5.2	5.2	9.5	9.5	5.2	131640000	38796000	17858000	14931000	29281000	21538000	9234200	8227400	2424700	1116100	933200	1830100
sp|O43290|SNUT1_HUMAN;tr|E9PQI8|E9PQI8_HUMAN	sp|O43290|SNUT1_HUMAN	U4/U6.U5 tri-snRNP-associated protein 1	SART1	sp|O43290|SNUT1_HUMAN U4/U6.U5 tri-snRNP-associated protein 1 OS=Homo sapiens OX=9606 GN=SART1 PE=1 SV=1	2	7	7	7	9.2	90.254	800	18.366	42	7	7	7	7	6	6	7	7	7	7	6	6	7	7	7	7	6	6	9.2	9.2	9.2	9.2	7.8	7.8	619290000	106900000	126220000	103640000	89655000	96304000	96580000	10862000	1974900	1995600	1762700	1625100
sp|Q8WYQ5|DGCR8_HUMAN;tr|C9JSD5|C9JSD5_HUMAN;tr|A0A994J7P0|A0A994J7P0_HUMAN;tr|A0A994J4Y2|A0A994J4Y2_HUMAN	sp|Q8WYQ5|DGCR8_HUMAN;tr|C9JSD5|C9JSD5_HUMAN;tr|A0A994J7P0|A0A994J7P0_HUMAN;tr|A0A994J4Y2|A0A994J4Y2_HUMAN	Microprocessor complex subunit DGCR8;DGCR8 microprocessor complex subunit;	DGCR8;	sp|Q8WYQ5|DGCR8_HUMAN Microprocessor complex subunit DGCR8 OS=Homo sapiens OX=9606 GN=DGCR8 PE=1 SV=1;tr|C9JSD5|C9JSD5_HUMAN DGCR8 microprocessor complex subunit OS=Homo sapiens OX=9606 GN=DGCR8 PE=1 SV=1;tr|A0A994J7P0|A0A994J7P0_HUMAN DGCR8 microprocessor	4	2	2	2	3.4	86.044	773	6.6473	41	2	2	2	2	2	2	2	2	2	2	2	2	2	2	2	2	2	2	3.4	3.4	3.4	3.4	3.4	3.4	258670000	49252000	56738000	34535000	26737000	39087000	52322000	6309100	1201300	1383900	842310	652120
tr|H0YJZ6|H0YJZ6_HUMAN;tr|A0A8Q3WLJ5|A0A8Q3WLJ5_HUMAN;tr|A0A8Q3SJI0|A0A8Q3SJI0_HUMAN;tr|A0A7I2YBM0|A0A7I2YBM0_HUMAN;tr|A0A8Q3WLH8|A0A8Q3WLH8_HUMAN;sp|Q9UPY3|DICER_HUMAN;tr|A0A6Q8PFV4|A0A6Q8PFV4_HUMAN;tr|A0A6Q8PHG6|A0A6Q8PHG6_HUMAN	tr|H0YJZ6|H0YJZ6_HUMAN;tr|A0A8Q3WLJ5|A0A8Q3WLJ5_HUMAN;tr|A0A8Q3SJI0|A0A8Q3SJI0_HUMAN;tr|A0A7I2YBM0|A0A7I2YBM0_HUMAN;tr|A0A8Q3WLH8|A0A8Q3WLH8_HUMAN;sp|Q9UPY3|DICER_HUMAN;tr|A0A6Q8PFV4|A0A6Q8PFV4_HUMAN	Endoribonuclease Dicer	DICER1;	tr|H0YJZ6|H0YJZ6_HUMAN Endoribonuclease Dicer OS=Homo sapiens OX=9606 GN=DICER1 PE=1 SV=2;tr|A0A8Q3WLJ5|A0A8Q3WLJ5_HUMAN Endoribonuclease Dicer OS=Homo sapiens OX=9606 GN=DICER1 PE=1 SV=1;tr|A0A8Q3SJI0|A0A8Q3SJI0_HUMAN Endoribonuclease Dicer OS=Homo sapien	8	5	5	5	3.7	195.09	1715	14.552	105	5	5	4	4	4	5	5	5	4	4	4	5	5	5	4	4	4	5	3.7	3.7	3	3.2	3	3.7	591530000	109570000	122510000	89254000	99611000	72606000	97985000	3378900	628970	693050	565540	408380
sp|Q13428|TCOF_HUMAN;tr|H0Y8Y7|H0Y8Y7_HUMAN;tr|H0YA99|H0YA99_HUMAN;tr|A0A2R8Y4M7|A0A2R8Y4M7_HUMAN;tr|A0A2R8Y857|A0A2R8Y857_HUMAN	sp|Q13428|TCOF_HUMAN	Treacle protein	TCOF1	sp|Q13428|TCOF_HUMAN Treacle protein OS=Homo sapiens OX=9606 GN=TCOF1 PE=1 SV=3	5	15	15	0	13.5	152.1	1488	43.503	84	13	13	14	11	11	12	13	13	14	11	11	12	0	0	0	0	0	0	10.3	10.2	13.4	8.6	9.2	9.5	2276600000	402570000	395640000	437480000	358280000	293020000	389610000	19999000	3338400	3482800	3762000	3269100
sp|Q9NY12|GAR1_HUMAN	sp|Q9NY12|GAR1_HUMAN	H/ACA ribonucleoprotein complex subunit 1	GAR1	sp|Q9NY12|GAR1_HUMAN H/ACA ribonucleoprotein complex subunit 1 OS=Homo sapiens OX=9606 GN=GAR1 PE=1 SV=1	1	8	8	8	33.2	22.348	217	19.748	13	8	8	8	8	7	8	8	8	8	8	7	8	8	8	8	8	7	8	33.2	33.2	33.2	33.2	33.2	33.2	4117200000	700040000	885410000	648220000	699030000	568970000	615510000	132050000	19600000	26374000	22674000	24241000
tr|A0A087X1N3|A0A087X1N3_HUMAN;sp|O75818|RPP40_HUMAN;tr|F8WC38|F8WC38_HUMAN;tr|X6RLL4|X6RLL4_HUMAN	tr|A0A087X1N3|A0A087X1N3_HUMAN;sp|O75818|RPP40_HUMAN;tr|F8WC38|F8WC38_HUMAN	Ribonuclease P 40kDa subunit, isoform CRA_c;Ribonuclease P protein subunit p40;	RPP40;	tr|A0A087X1N3|A0A087X1N3_HUMAN Ribonuclease P 40kDa subunit, isoform CRA_c OS=Homo sapiens OX=9606 GN=RPP40 PE=1 SV=1;sp|O75818|RPP40_HUMAN Ribonuclease P protein subunit p40 OS=Homo sapiens OX=9606 GN=RPP40 PE=1 SV=3;tr|F8WC38|F8WC38_HUMAN Ribonuclease P/	4	3	3	3	10	36.783	321	5.2947	18	3	2	3	2	1	3	3	2	3	2	1	3	3	2	3	2	1	3	10	7.8	10	7.2	5	10	361580000	82313000	51174000	62654000	45780000	23935000	95720000	20088000	4572900	2843000	3480800	2543300
sp|P36578|RL4_HUMAN;tr|H3BM89|H3BM89_HUMAN;tr|H3BTP7|H3BTP7_HUMAN;tr|H3BU31|H3BU31_HUMAN	sp|P36578|RL4_HUMAN;tr|H3BM89|H3BM89_HUMAN	Large ribosomal subunit protein uL4	RPL4	sp|P36578|RL4_HUMAN Large ribosomal subunit protein uL4 OS=Homo sapiens OX=9606 GN=RPL4 PE=1 SV=5;tr|H3BM89|H3BM89_HUMAN Large ribosomal subunit protein uL4 OS=Homo sapiens OX=9606 GN=RPL4 PE=1 SV=1	4	61	61	61	64.6	47.697	427	323.31	27	59	60	58	60	59	60	59	60	58	60	59	60	59	60	58	60	59	60	64.6	64.6	64.6	64.6	64.6	64.4	464490000000	83654000000	95256000000	72984000000	71114000000	70885000000	70602000000	9862900000	1722800000	1954400000	1573300000	1563200000
sp|P17987|TCPA_HUMAN;tr|E7ERF2|E7ERF2_HUMAN;tr|F5H282|F5H282_HUMAN;tr|E7EQR6|E7EQR6_HUMAN;tr|F5GZI8|F5GZI8_HUMAN;tr|F5H136|F5H136_HUMAN;tr|F5GYL4|F5GYL4_HUMAN;tr|F5H726|F5H726_HUMAN;tr|F5H676|F5H676_HUMAN;tr|F5H7Y1|F5H7Y1_HUMAN;tr|F5GZ03|F5GZ03_HUMAN	sp|P17987|TCPA_HUMAN;tr|E7ERF2|E7ERF2_HUMAN;tr|F5H282|F5H282_HUMAN;tr|E7EQR6|E7EQR6_HUMAN	T-complex protein 1 subunit alpha	TCP1;	sp|P17987|TCPA_HUMAN T-complex protein 1 subunit alpha OS=Homo sapiens OX=9606 GN=TCP1 PE=1 SV=1;tr|E7ERF2|E7ERF2_HUMAN T-complex protein 1 subunit alpha OS=Homo sapiens OX=9606 GN=TCP1 PE=1 SV=1;tr|F5H282|F5H282_HUMAN T-complex protein 1 subunit alpha OS=	11	8	8	8	18.9	60.343	556	21.975	35	7	6	8	8	6	7	7	6	8	8	6	7	7	6	8	8	6	7	16.7	14.9	18.9	18.9	14.9	17.1	1472300000	319700000	178200000	300440000	278870000	183680000	211410000	32889000	6709700	4047600	6865400	6858800
sp|P11388|TOP2A_HUMAN;tr|J3KTB7|J3KTB7_HUMAN;tr|A0A8V8TN33|A0A8V8TN33_HUMAN;tr|E9PCY5|E9PCY5_HUMAN;tr|A0A8V8TPE3|A0A8V8TPE3_HUMAN	sp|P11388|TOP2A_HUMAN	DNA topoisomerase 2-alpha	TOP2A	sp|P11388|TOP2A_HUMAN DNA topoisomerase 2-alpha OS=Homo sapiens OX=9606 GN=TOP2A PE=1 SV=3	5	7	7	6	4.3	174.38	1531	13.394	93	6	6	5	6	5	5	6	6	5	6	5	5	5	5	4	5	4	4	3.7	3.5	2.9	4.3	2.9	2.9	677350000	138820000	138270000	90184000	192910000	66482000	50678000	6369300	1404200	1267000	879620	1684400
sp|Q9NX24|NHP2_HUMAN;tr|D6RC52|D6RC52_HUMAN;tr|D6RCB9|D6RCB9_HUMAN;tr|J3QSY4|J3QSY4_HUMAN	sp|Q9NX24|NHP2_HUMAN;tr|D6RC52|D6RC52_HUMAN;tr|D6RCB9|D6RCB9_HUMAN;tr|J3QSY4|J3QSY4_HUMAN	H/ACA ribonucleoprotein complex subunit 2;H/ACA ribonucleoprotein complex subunit 2 (Fragment);	NHP2;	sp|Q9NX24|NHP2_HUMAN H/ACA ribonucleoprotein complex subunit 2 OS=Homo sapiens OX=9606 GN=NHP2 PE=1 SV=1;tr|D6RC52|D6RC52_HUMAN H/ACA ribonucleoprotein complex subunit 2 (Fragment) OS=Homo sapiens OX=9606 GN=NHP2 PE=1 SV=1;tr|D6RCB9|D6RCB9_HUMAN H/ACA ribo	4	8	8	8	83	17.201	153	34.237	7	8	7	8	7	6	5	8	7	8	7	6	5	8	7	8	7	6	5	83	70.6	83	75.8	75.2	54.2	2569900000	453470000	502340000	437350000	450810000	319990000	405950000	44599000	7440900	7507800	10111000	6398400
tr|E9PR30|E9PR30_HUMAN;sp|P62861|RS30_HUMAN	tr|E9PR30|E9PR30_HUMAN;sp|P62861|RS30_HUMAN	FAU ubiquitin like and ribosomal protein S30 fusion;Ubiquitin-like FUBI-ribosomal protein eS30 fusion protein	FAU	tr|E9PR30|E9PR30_HUMAN FAU ubiquitin like and ribosomal protein S30 fusion OS=Homo sapiens OX=9606 GN=FAU PE=1 SV=1;sp|P62861|RS30_HUMAN Ubiquitin-like FUBI-ribosomal protein eS30 fusion protein OS=Homo sapiens OX=9606 GN=FAU PE=1 SV=2	2	4	4	4	12.2	10.905	98	10.729	6	4	4	4	4	4	4	4	4	4	4	4	4	4	4	4	4	4	4	12.2	12.2	12.2	12.2	12.2	12.2	9843300000	1675600000	2231300000	1427800000	1721900000	1431700000	1354900000	1174800000	187340000	276690000	176520000	201770000
tr|A0A6Q8PFA6|A0A6Q8PFA6_HUMAN;tr|A0A6Q8PH57|A0A6Q8PH57_HUMAN;tr|A0A6Q8PGH7|A0A6Q8PGH7_HUMAN;sp|O00139|KIF2A_HUMAN;tr|A0A6Q8PG37|A0A6Q8PG37_HUMAN;tr|D6R9M0|D6R9M0_HUMAN;tr|A0A6Q8PGG1|A0A6Q8PGG1_HUMAN;tr|H0Y8H2|H0Y8H2_HUMAN;sp|Q99661|KIF2C_HUMAN;tr|H0Y5Z9|H0Y5Z9_HUMAN	tr|A0A6Q8PFA6|A0A6Q8PFA6_HUMAN;tr|A0A6Q8PH57|A0A6Q8PH57_HUMAN;tr|A0A6Q8PGH7|A0A6Q8PGH7_HUMAN;sp|O00139|KIF2A_HUMAN;tr|A0A6Q8PG37|A0A6Q8PG37_HUMAN;tr|D6R9M0|D6R9M0_HUMAN;tr|A0A6Q8PGG1|A0A6Q8PGG1_HUMAN	Kinesin-like protein;Kinesin-like protein (Fragment)	KIF2A;	tr|A0A6Q8PFA6|A0A6Q8PFA6_HUMAN Kinesin-like protein OS=Homo sapiens OX=9606 GN=KIF2A PE=1 SV=1;tr|A0A6Q8PH57|A0A6Q8PH57_HUMAN Kinesin-like protein OS=Homo sapiens OX=9606 GN=KIF2A PE=1 SV=1;tr|A0A6Q8PGH7|A0A6Q8PGH7_HUMAN Kinesin-like protein (Fragment) OS=	10	15	15	15	25.5	78.042	687	41.452	45	13	14	13	10	12	13	13	14	13	10	12	13	13	14	13	10	12	13	23	24.5	21.3	17.2	20.8	22.7	2479500000	443280000	458670000	441270000	248530000	417280000	470510000	37818000	5873200	6453800	7349200	3890700
sp|Q08945|SSRP1_HUMAN;tr|E9PMD4|E9PMD4_HUMAN;tr|A0A0U1RRK2|A0A0U1RRK2_HUMAN;tr|E9PPZ7|E9PPZ7_HUMAN	sp|Q08945|SSRP1_HUMAN	FACT complex subunit SSRP1	SSRP1	sp|Q08945|SSRP1_HUMAN FACT complex subunit SSRP1 OS=Homo sapiens OX=9606 GN=SSRP1 PE=1 SV=1	4	25	25	25	39.5	81.074	709	105.23	40	20	22	25	23	23	22	20	22	25	23	23	22	20	22	25	23	23	22	28.9	30.3	39.5	36.7	39.4	37.9	6411100000	881450000	1346200000	1245000000	1170600000	959720000	808110000	95463000	14803000	21375000	18288000	16188000
tr|H0Y799|H0Y799_HUMAN;tr|A0A140T9X8|A0A140T9X8_HUMAN;tr|E9PIQ3|E9PIQ3_HUMAN;tr|U3KQA6|U3KQA6_HUMAN;tr|A0A0G2JHL0|A0A0G2JHL0_HUMAN;tr|A0A140T9F7|A0A140T9F7_HUMAN;tr|A0A140T9V2|A0A140T9V2_HUMAN;sp|P25440|BRD2_HUMAN;tr|H0Y6K2|H0Y6K2_HUMAN;tr|A0A140T9E9|A0A140T9E9_HUMAN;tr|A0A0G2JK44|A0A0G2JK44_HUMAN	tr|H0Y799|H0Y799_HUMAN;tr|A0A140T9X8|A0A140T9X8_HUMAN;tr|E9PIQ3|E9PIQ3_HUMAN;tr|U3KQA6|U3KQA6_HUMAN;tr|A0A0G2JHL0|A0A0G2JHL0_HUMAN;tr|A0A140T9F7|A0A140T9F7_HUMAN;tr|A0A140T9V2|A0A140T9V2_HUMAN;sp|P25440|BRD2_HUMAN;tr|H0Y6K2|H0Y6K2_HUMAN;tr|A0A140T9E9|A0A140T9E9_HUMAN;tr|A0A0G2JK44|A0A0G2JK44_HUMAN	Bromodomain containing 2 (Fragment);	BRD2;	tr|H0Y799|H0Y799_HUMAN Bromodomain containing 2 (Fragment) OS=Homo sapiens OX=9606 GN=BRD2 PE=1 SV=1;tr|A0A140T9X8|A0A140T9X8_HUMAN Bromodomain containing 2 (Fragment) OS=Homo sapiens OX=9606 GN=BRD2 PE=1 SV=1;tr|E9PIQ3|E9PIQ3_HUMAN Bromodomain containing	11	1	1	1	7.8	32.065	296	3.5187	12	1	1	1	1	1	1	1	1	1	1	1	1	1	1	1	1	1	1	7.8	7.8	7.8	7.8	7.8	7.8	94341000	21581000	16072000	13426000	13612000	13555000	16095000	7861800	1798400	1339400	1118900	1134300
tr|A0A2R8Y7R2|A0A2R8Y7R2_HUMAN;tr|E9PFT6|E9PFT6_HUMAN;sp|P68871|HBB_HUMAN;sp|P02042|HBD_HUMAN;tr|F8W6P5|F8W6P5_HUMAN;tr|E9PEW8|E9PEW8_HUMAN;tr|A0AA75LVZ2|A0AA75LVZ2_HUMAN;sp|P69892|HBG2_HUMAN;sp|P69891|HBG1_HUMAN;sp|P02100|HBE_HUMAN;tr|A0A2R8Y7X9|A0A2R8Y7X9_HUMAN	tr|A0A2R8Y7R2|A0A2R8Y7R2_HUMAN;tr|E9PFT6|E9PFT6_HUMAN;sp|P68871|HBB_HUMAN;sp|P02042|HBD_HUMAN;tr|F8W6P5|F8W6P5_HUMAN;tr|E9PEW8|E9PEW8_HUMAN;tr|A0AA75LVZ2|A0AA75LVZ2_HUMAN;sp|P69892|HBG2_HUMAN;sp|P69891|HBG1_HUMAN;sp|P02100|HBE_HUMAN;tr|A0A2R8Y7X9|A0A2R8Y7X9_HUMAN	Hemoglobin subunit beta;Hemoglobin subunit delta	HBB;HBD;	tr|A0A2R8Y7R2|A0A2R8Y7R2_HUMAN Hemoglobin subunit beta OS=Homo sapiens OX=9606 GN=HBB PE=1 SV=1;tr|E9PFT6|E9PFT6_HUMAN Hemoglobin subunit delta OS=Homo sapiens OX=9606 GN=HBD PE=1 SV=1;sp|P68871|HBB_HUMAN Hemoglobin subunit beta OS=Homo sapiens OX=9606 GN=	11	2	2	2	17.1	12.176	111	4.1408	9	2	2	2	2	1	1	2	2	2	2	1	1	2	2	2	2	1	1	17.1	17.1	17.1	17.1	9	9	624910000	94764000	102380000	141080000	154910000	59144000	72638000	69435000	10529000	11375000	15675000	17212000
sp|Q96SB4|SRPK1_HUMAN;tr|H3BLV9|H3BLV9_HUMAN;tr|D6RBF8|D6RBF8_HUMAN;tr|A8MPP7|A8MPP7_HUMAN;tr|A8MPY5|A8MPY5_HUMAN;sp|Q9UPE1|SRPK3_HUMAN;tr|E7ETV6|E7ETV6_HUMAN;tr|H7C2I2|H7C2I2_HUMAN;tr|D6RBM8|D6RBM8_HUMAN	sp|Q96SB4|SRPK1_HUMAN;tr|H3BLV9|H3BLV9_HUMAN	SRSF protein kinase 1;non-specific serine/threonine protein kinase (Fragment)	SRPK1	sp|Q96SB4|SRPK1_HUMAN SRSF protein kinase 1 OS=Homo sapiens OX=9606 GN=SRPK1 PE=1 SV=2;tr|H3BLV9|H3BLV9_HUMAN non-specific serine/threonine protein kinase (Fragment) OS=Homo sapiens OX=9606 GN=SRPK1 PE=1 SV=1	9	17	17	14	27.6	74.324	655	54.356	32	16	16	15	16	17	15	16	16	15	16	17	15	13	13	12	13	14	12	25.3	27.6	24.3	24.3	27.6	22.4	7968800000	1320900000	1710200000	1278700000	1000800000	1496800000	1161300000	162820000	27057000	30613000	27589000	21660000
sp|Q9H6S0|YTDC2_HUMAN;tr|D6RA70|D6RA70_HUMAN;tr|D6R9T8|D6R9T8_HUMAN;tr|D6RF50|D6RF50_HUMAN	sp|Q9H6S0|YTDC2_HUMAN;tr|D6RA70|D6RA70_HUMAN	3-5 RNA helicase YTHDC2;RNA helicase	YTHDC2	sp|Q9H6S0|YTDC2_HUMAN 3-5 RNA helicase YTHDC2 OS=Homo sapiens OX=9606 GN=YTHDC2 PE=1 SV=2;tr|D6RA70|D6RA70_HUMAN RNA helicase OS=Homo sapiens OX=9606 GN=YTHDC2 PE=1 SV=1	4	41	41	41	31	160.25	1430	128.82	91	35	37	39	39	37	39	35	37	39	39	37	39	35	37	39	39	37	39	25.7	27.4	29.1	28.3	27	29.6	9743400000	1576700000	1953100000	1738400000	1417200000	1502800000	1555200000	79566000	12444000	15687000	14797000	11160000
sp|O60841|IF2P_HUMAN	sp|O60841|IF2P_HUMAN	Eukaryotic translation initiation factor 5B	EIF5B	sp|O60841|IF2P_HUMAN Eukaryotic translation initiation factor 5B OS=Homo sapiens OX=9606 GN=EIF5B PE=1 SV=4	1	5	5	5	5.6	138.83	1220	16.928	59	4	5	4	5	5	3	4	5	4	5	5	3	4	5	4	5	5	3	4.9	5.6	4.9	5.6	5.6	4.3	535900000	88242000	107080000	94409000	78087000	99178000	68905000	3817400	506090	932550	685870	593160
sp|P61160|ARP2_HUMAN	sp|P61160|ARP2_HUMAN	Actin-related protein 2	ACTR2	sp|P61160|ARP2_HUMAN Actin-related protein 2 OS=Homo sapiens OX=9606 GN=ACTR2 PE=1 SV=1	1	2	2	2	5.8	44.76	394	4.4226	21	2	1	1	2	1	2	2	1	1	2	1	2	2	1	1	2	1	2	5.8	3	2.8	5.8	3	5.8	95452000	29615000	5724600	16252000	28215000	2674900	12971000	4545300	1410200	272600	773910	1343600
sp|P09661|RU2A_HUMAN;tr|H0YMA0|H0YMA0_HUMAN;tr|H0YKK0|H0YKK0_HUMAN;tr|H0YLR3|H0YLR3_HUMAN	sp|P09661|RU2A_HUMAN;tr|H0YMA0|H0YMA0_HUMAN;tr|H0YKK0|H0YKK0_HUMAN	U2 small nuclear ribonucleoprotein A;Small nuclear ribonucleoprotein polypeptide A (Fragment);	SNRPA1;	sp|P09661|RU2A_HUMAN U2 small nuclear ribonucleoprotein A OS=Homo sapiens OX=9606 GN=SNRPA1 PE=1 SV=2;tr|H0YMA0|H0YMA0_HUMAN Small nuclear ribonucleoprotein polypeptide A (Fragment) OS=Homo sapiens OX=9606 GN=SNRPA1 PE=1 SV=1;tr|H0YKK0|H0YKK0_HUMAN Small	4	19	19	19	62	28.415	255	72.859	14	17	18	15	15	16	16	17	18	15	15	16	16	17	18	15	15	16	16	62	62	56.9	56.1	56.9	56.9	4489100000	803440000	917660000	705220000	677230000	616260000	769330000	132510000	21022000	22812000	20616000	23357000
sp|O15511|ARPC5_HUMAN	sp|O15511|ARPC5_HUMAN	Actin-related protein 2/3 complex subunit 5	ARPC5	sp|O15511|ARPC5_HUMAN Actin-related protein 2/3 complex subunit 5 OS=Homo sapiens OX=9606 GN=ARPC5 PE=1 SV=3	1	1	1	1	7.9	16.32	151	3.0209	12	1	0	1	1	1	1	1	0	1	1	1	1	1	0	1	1	1	1	7.9	0	7.9	7.9	7.9	7.9	108790000	0	0	30619000	44536000	16399000	17231000	9065500	0	0	2551600	3711400
sp|Q14520|HABP2_HUMAN	sp|Q14520|HABP2_HUMAN	Hyaluronan-binding protein 2	HABP2	sp|Q14520|HABP2_HUMAN Hyaluronan-binding protein 2 OS=Homo sapiens OX=9606 GN=HABP2 PE=1 SV=1	1	4	4	4	2.5	62.671	560	12.371	27	4	4	4	4	4	4	4	4	4	4	4	4	4	4	4	4	4	4	2.5	2.5	2.5	2.5	2.5	2.5	1777500000	269540000	347750000	342710000	323340000	310470000	183730000	13312000	869670	2859300	2862200	2647500
sp|P46777|RL5_HUMAN;tr|A0A2R8Y6J3|A0A2R8Y6J3_HUMAN;tr|A0A2R8Y4A2|A0A2R8Y4A2_HUMAN;tr|Q5T7N0|Q5T7N0_HUMAN;tr|R4GNJ2|R4GNJ2_HUMAN	sp|P46777|RL5_HUMAN;tr|A0A2R8Y6J3|A0A2R8Y6J3_HUMAN	Large ribosomal subunit protein uL18;Large ribosomal subunit protein uL18 (Fragment)	RPL5	sp|P46777|RL5_HUMAN Large ribosomal subunit protein uL18 OS=Homo sapiens OX=9606 GN=RPL5 PE=1 SV=3;tr|A0A2R8Y6J3|A0A2R8Y6J3_HUMAN Large ribosomal subunit protein uL18 (Fragment) OS=Homo sapiens OX=9606 GN=RPL5 PE=1 SV=1	5	45	45	45	68.7	34.362	297	222.77	17	43	44	43	44	45	42	43	44	43	44	45	42	43	44	43	44	45	42	65.3	65.7	65.7	65.7	68.7	65.3	233790000000	40694000000	51029000000	34533000000	31583000000	37048000000	38902000000	5633700000	955480000	1166400000	846000000	830330000
sp|P16615|AT2A2_HUMAN;tr|H7C5W9|H7C5W9_HUMAN	sp|P16615|AT2A2_HUMAN;tr|H7C5W9|H7C5W9_HUMAN	Sarcoplasmic/endoplasmic reticulum calcium ATPase 2;P-type Ca(2+) transporter (Fragment)	ATP2A2	sp|P16615|AT2A2_HUMAN Sarcoplasmic/endoplasmic reticulum calcium ATPase 2 OS=Homo sapiens OX=9606 GN=ATP2A2 PE=1 SV=1;tr|H7C5W9|H7C5W9_HUMAN P-type Ca(2+) transporter (Fragment) OS=Homo sapiens OX=9606 GN=ATP2A2 PE=1 SV=1	2	2	2	2	3.3	114.76	1042	5.4145	52	1	2	1	1	1	1	1	2	1	1	1	1	1	2	1	1	1	1	2	3.3	2	2	2	2	76857000	17568000	12198000	11728000	11500000	9874000	13990000	1478000	337840	234580	225530	221160
sp|Q9BZE4|GTPB4_HUMAN;tr|Q5T3R7|Q5T3R7_HUMAN	sp|Q9BZE4|GTPB4_HUMAN	GTP-binding protein 4	GTPBP4	sp|Q9BZE4|GTPB4_HUMAN GTP-binding protein 4 OS=Homo sapiens OX=9606 GN=GTPBP4 PE=1 SV=3	2	41	41	41	58.2	73.964	634	127.99	44	39	41	36	36	36	39	39	41	36	36	36	39	39	41	36	36	36	39	57.1	58.2	52.1	51.3	50.6	58.2	12672000000	2119400000	2670900000	2050300000	1791100000	1894100000	2146700000	177390000	29699000	37644000	30314000	23811000
sp|Q9NUD5|ZCHC3_HUMAN	sp|Q9NUD5|ZCHC3_HUMAN	Zinc finger CCHC domain-containing protein 3	ZCCHC3	sp|Q9NUD5|ZCHC3_HUMAN Zinc finger CCHC domain-containing protein 3 OS=Homo sapiens OX=9606 GN=ZCCHC3 PE=1 SV=2	1	11	11	11	29.3	43.547	403	28.125	28	10	10	10	8	11	10	10	10	10	8	11	10	10	10	10	8	11	10	28.3	25.8	26.3	23.8	29.3	26.3	1388600000	202460000	349710000	197180000	128440000	286150000	224680000	22659000	4094600	5303400	3093500	2171800
sp|Q7L0Y3|TM10C_HUMAN;tr|C9JVB6|C9JVB6_HUMAN	sp|Q7L0Y3|TM10C_HUMAN;tr|C9JVB6|C9JVB6_HUMAN	tRNA methyltransferase 10 homolog C;tRNA (guanine(9)-N(1))-methyltransferase (Fragment)	TRMT10C	sp|Q7L0Y3|TM10C_HUMAN tRNA methyltransferase 10 homolog C OS=Homo sapiens OX=9606 GN=TRMT10C PE=1 SV=2;tr|C9JVB6|C9JVB6_HUMAN tRNA (guanine(9)-N(1))-methyltransferase (Fragment) OS=Homo sapiens OX=9606 GN=TRMT10C PE=1 SV=1	2	11	11	11	28	47.346	403	26.549	29	11	10	11	11	10	10	11	10	11	11	10	10	11	10	11	11	10	10	28	27.8	28	28	24.8	24.8	1885100000	342230000	381000000	293940000	230900000	278870000	358130000	35559000	5983500	7453000	5557100	4272000
sp|Q96B26|EXOS8_HUMAN;tr|A0A8I5QJI7|A0A8I5QJI7_HUMAN;tr|A0A8I5KRX4|A0A8I5KRX4_HUMAN;tr|A0A8I5KRG4|A0A8I5KRG4_HUMAN;tr|A0A8I5KVC8|A0A8I5KVC8_HUMAN;tr|A0A8I5KNS0|A0A8I5KNS0_HUMAN;tr|H7C581|H7C581_HUMAN	sp|Q96B26|EXOS8_HUMAN;tr|A0A8I5QJI7|A0A8I5QJI7_HUMAN;tr|A0A8I5KRX4|A0A8I5KRX4_HUMAN;tr|A0A8I5KRG4|A0A8I5KRG4_HUMAN;tr|A0A8I5KVC8|A0A8I5KVC8_HUMAN	Exosome complex component RRP43;Ribosomal RNA-processing protein 43;	EXOSC8;	sp|Q96B26|EXOS8_HUMAN Exosome complex component RRP43 OS=Homo sapiens OX=9606 GN=EXOSC8 PE=1 SV=1;tr|A0A8I5QJI7|A0A8I5QJI7_HUMAN Ribosomal RNA-processing protein 43 OS=Homo sapiens OX=9606 GN=EXOSC8 PE=1 SV=1;tr|A0A8I5KRX4|A0A8I5KRX4_HUMAN Ribosomal RNA-pr	7	4	4	4	17	30.039	276	11.007	15	4	4	4	3	3	4	4	4	4	3	3	4	4	4	4	3	3	4	17	17	17	13.4	13.4	17	1478900000	282510000	303740000	211540000	173370000	200370000	307330000	82068000	14518000	15714000	10665000	11558000
sp|Q96EY1|DNJA3_HUMAN	sp|Q96EY1|DNJA3_HUMAN	DnaJ homolog subfamily A member 3, mitochondrial	DNAJA3	sp|Q96EY1|DNJA3_HUMAN DnaJ homolog subfamily A member 3, mitochondrial OS=Homo sapiens OX=9606 GN=DNAJA3 PE=1 SV=2	1	4	4	4	11.2	52.488	480	12.332	24	4	3	4	4	4	4	4	3	4	4	4	4	4	3	4	4	4	4	11.2	8.8	11.2	11.2	11.2	11.2	662040000	133570000	140920000	82339000	75201000	111690000	118320000	17124000	2982300	3404000	2729700	2311500
tr|H7C2P7|H7C2P7_HUMAN;tr|A0AAG2SUK6|A0AAG2SUK6_HUMAN;sp|Q16540|RM23_HUMAN;tr|A6NJD9|A6NJD9_HUMAN;tr|A8MVT4|A8MVT4_HUMAN;tr|A8MYK1|A8MYK1_HUMAN	tr|H7C2P7|H7C2P7_HUMAN;tr|A0AAG2SUK6|A0AAG2SUK6_HUMAN;sp|Q16540|RM23_HUMAN;tr|A6NJD9|A6NJD9_HUMAN;tr|A8MVT4|A8MVT4_HUMAN;tr|A8MYK1|A8MYK1_HUMAN	Large ribosomal subunit protein uL23m (Fragment);Uncharacterized protein;	MRPL23;	tr|H7C2P7|H7C2P7_HUMAN Large ribosomal subunit protein uL23m (Fragment) OS=Homo sapiens OX=9606 GN=MRPL23 PE=1 SV=1;tr|A0AAG2SUK6|A0AAG2SUK6_HUMAN Uncharacterized protein OS=Homo sapiens OX=9606 PE=4 SV=1;sp|Q16540|RM23_HUMAN Large ribosomal subunit protei	6	1	1	1	18.6	13.669	118	10.868	8	1	1	1	1	1	1	1	1	1	1	1	1	1	1	1	1	1	1	18.6	18.6	18.6	18.6	18.6	18.6	269300000	34572000	55839000	54735000	51003000	38605000	34545000	33662000	4321500	6979900	6841900	6375400
sp|Q15024|EXOS7_HUMAN	sp|Q15024|EXOS7_HUMAN	Exosome complex component RRP42	EXOSC7	sp|Q15024|EXOS7_HUMAN Exosome complex component RRP42 OS=Homo sapiens OX=9606 GN=EXOSC7 PE=1 SV=3	1	6	6	6	23.7	31.821	291	27.797	20	6	6	6	6	6	6	6	6	6	6	6	6	6	6	6	6	6	6	23.7	23.7	23.7	23.7	23.7	23.7	1653300000	281230000	336270000	273320000	227460000	305400000	229650000	46176000	7839600	8764200	7538300	5874200
tr|A0A7P0T8R3|A0A7P0T8R3_HUMAN;tr|A0A7P0T885|A0A7P0T885_HUMAN;tr|A0A7P0TBC2|A0A7P0TBC2_HUMAN;tr|A0A7P0TAY2|A0A7P0TAY2_HUMAN;tr|A0A7P0T917|A0A7P0T917_HUMAN;tr|A0A087WT78|A0A087WT78_HUMAN;tr|A0A7P0TAE1|A0A7P0TAE1_HUMAN;tr|H0YIV0|H0YIV0_HUMAN;sp|P14625|ENPL_HUMAN;tr|A0A7P0T823|A0A7P0T823_HUMAN;tr|A0A7P0TAT8|A0A7P0TAT8_HUMAN;tr|F8W026|F8W026_HUMAN;tr|A0A7P0Z405|A0A7P0Z405_HUMAN	tr|A0A7P0T8R3|A0A7P0T8R3_HUMAN;tr|A0A7P0T885|A0A7P0T885_HUMAN;tr|A0A7P0TBC2|A0A7P0TBC2_HUMAN;tr|A0A7P0TAY2|A0A7P0TAY2_HUMAN;tr|A0A7P0T917|A0A7P0T917_HUMAN;tr|A0A087WT78|A0A087WT78_HUMAN;tr|A0A7P0TAE1|A0A7P0TAE1_HUMAN;tr|H0YIV0|H0YIV0_HUMAN;sp|P14625|ENPL_HUMAN;tr|A0A7P0T823|A0A7P0T823_HUMAN;tr|A0A7P0TAT8|A0A7P0TAT8_HUMAN;tr|F8W026|F8W026_HUMAN;tr|A0A7P0Z405|A0A7P0Z405_HUMAN	Endoplasmin;Heat shock protein 90 beta family member 1	HSP90B1;	tr|A0A7P0T8R3|A0A7P0T8R3_HUMAN Endoplasmin OS=Homo sapiens OX=9606 GN=HSP90B1 PE=1 SV=1;tr|A0A7P0T885|A0A7P0T885_HUMAN Endoplasmin OS=Homo sapiens OX=9606 GN=HSP90B1 PE=1 SV=1;tr|A0A7P0TBC2|A0A7P0TBC2_HUMAN Heat shock protein 90 beta family member 1 OS=Hom	13	5	3	3	17.9	27.924	251	4.5359	15	4	3	5	4	3	4	2	1	3	2	1	2	2	1	3	2	1	2	14.3	8.8	17.9	14.3	8.8	14.3	151770000	27272000	10440000	44060000	31608000	14538000	23855000	6702400	1262500	696030	1417000	1396200
tr|E7EMV2|E7EMV2_HUMAN;tr|E7ESP9|E7ESP9_HUMAN;sp|P07197|NFM_HUMAN	tr|E7EMV2|E7EMV2_HUMAN;tr|E7ESP9|E7ESP9_HUMAN;sp|P07197|NFM_HUMAN	Neurofilament medium polypeptide	NEFM;	tr|E7EMV2|E7EMV2_HUMAN Neurofilament medium polypeptide OS=Homo sapiens OX=9606 GN=NEFM PE=1 SV=1;tr|E7ESP9|E7ESP9_HUMAN Neurofilament medium polypeptide OS=Homo sapiens OX=9606 GN=NEFM PE=1 SV=1;sp|P07197|NFM_HUMAN Neurofilament medium polypeptide OS=Homo	3	6	4	4	10.3	78.881	698	8.0732	46	4	6	5	6	5	5	3	4	4	4	3	3	3	4	4	4	3	3	7.6	10.3	9.9	10.3	8	6.9	370790000	38187000	88215000	73363000	78782000	42507000	49732000	4645400	576210	970590	726410	908280
sp|P68363|TBA1B_HUMAN;sp|P68366|TBA4A_HUMAN;tr|F8VVB9|F8VVB9_HUMAN;tr|F8VQQ4|F8VQQ4_HUMAN;tr|F8VRZ4|F8VRZ4_HUMAN;tr|F8VS66|F8VS66_HUMAN;tr|C9JDS9|C9JDS9_HUMAN;tr|F8VX09|F8VX09_HUMAN;tr|F8VWV9|F8VWV9_HUMAN;sp|A6NHL2|TBAL3_HUMAN;tr|C9JJQ8|C9JJQ8_HUMAN;tr|C9JQ00|C9JQ00_HUMAN;tr|C9JEV8|C9JEV8_HUMAN;tr|F8VRK0|F8VRK0_HUMAN;tr|C9JDL2|C9JDL2_HUMAN;tr|C9K0S6|C9K0S6_HUMAN;tr|A0A7P0Z4A1|A0A7P0Z4A1_HUMAN;tr|…	sp|P68363|TBA1B_HUMAN;sp|P68366|TBA4A_HUMAN	Tubulin alpha-1B chain;Tubulin alpha-4A chain	TUBA1B;TUBA4A	sp|P68363|TBA1B_HUMAN Tubulin alpha-1B chain OS=Homo sapiens OX=9606 GN=TUBA1B PE=1 SV=1;sp|P68366|TBA4A_HUMAN Tubulin alpha-4A chain OS=Homo sapiens OX=9606 GN=TUBA4A PE=1 SV=1	20	29	29	3	71.6	50.151	451	198.94	23	28	28	28	28	29	28	28	28	28	28	29	28	2	2	2	3	3	3	67.6	67.6	67.6	70.1	71.6	70.1	32027000000	5655000000	5773600000	5826100000	5533200000	4261700000	4977200000	773950000	137290000	134860000	143430000	131250000
sp|P49674|KC1E_HUMAN;tr|H0Y5S9|H0Y5S9_HUMAN;tr|H0Y682|H0Y682_HUMAN;tr|H7C0Y5|H7C0Y5_HUMAN;tr|H7C3J2|H7C3J2_HUMAN;tr|H0Y645|H0Y645_HUMAN;tr|B0QY35|B0QY35_HUMAN;tr|B0QY34|B0QY34_HUMAN;tr|A0A669KBC0|A0A669KBC0_HUMAN;sp|P48730|KC1D_HUMAN;tr|H7BYT1|H7BYT1_HUMAN	sp|P49674|KC1E_HUMAN;tr|H0Y5S9|H0Y5S9_HUMAN;tr|H0Y682|H0Y682_HUMAN	Casein kinase I isoform epsilon;Casein kinase 1 epsilon (Fragment);	CSNK1E;	sp|P49674|KC1E_HUMAN Casein kinase I isoform epsilon OS=Homo sapiens OX=9606 GN=CSNK1E PE=1 SV=1;tr|H0Y5S9|H0Y5S9_HUMAN Casein kinase 1 epsilon (Fragment) OS=Homo sapiens OX=9606 GN=CSNK1E PE=1 SV=1;tr|H0Y682|H0Y682_HUMAN Casein kinase 1 epsilon (Fragment)	11	3	3	3	9.1	47.315	416	7.5119	22	3	3	3	3	3	3	3	3	3	3	3	3	3	3	3	3	3	3	9.1	9.1	9.1	9.1	9.1	9.1	419210000	70779000	81772000	73253000	47226000	74365000	71819000	13601000	2505400	2352200	2784200	1431300
sp|Q8N567|ZCHC9_HUMAN	sp|Q8N567|ZCHC9_HUMAN	Zinc finger CCHC domain-containing protein 9	ZCCHC9	sp|Q8N567|ZCHC9_HUMAN Zinc finger CCHC domain-containing protein 9 OS=Homo sapiens OX=9606 GN=ZCCHC9 PE=1 SV=2	1	2	2	2	8.9	30.477	271	4.1635	19	2	2	2	2	2	2	2	2	2	2	2	2	2	2	2	2	2	2	8.9	8.9	8.9	8.9	8.9	8.9	197460000	29081000	37942000	39315000	36830000	30404000	23882000	10392000	1530600	1997000	2069200	1938400
sp|O14617|AP3D1_HUMAN;tr|A0A8V8TQW4|A0A8V8TQW4_HUMAN	sp|O14617|AP3D1_HUMAN;tr|A0A8V8TQW4|A0A8V8TQW4_HUMAN	AP-3 complex subunit delta-1;AP-3 complex subunit delta	AP3D1	sp|O14617|AP3D1_HUMAN AP-3 complex subunit delta-1 OS=Homo sapiens OX=9606 GN=AP3D1 PE=1 SV=1;tr|A0A8V8TQW4|A0A8V8TQW4_HUMAN AP-3 complex subunit delta OS=Homo sapiens OX=9606 GN=AP3D1 PE=1 SV=1	2	3	3	3	3.5	130.16	1153	8.5459	58	3	2	2	2	2	2	3	2	2	2	2	2	3	2	2	2	2	2	3.5	2.3	2.3	2.7	2.7	2.3	203600000	64576000	18741000	26292000	39015000	42623000	12353000	613400	361250	323110	252150	672680
tr|H3BS42|H3BS42_HUMAN;sp|Q9H5H4|ZN768_HUMAN	tr|H3BS42|H3BS42_HUMAN;sp|Q9H5H4|ZN768_HUMAN	Zinc finger protein 768	ZNF768	tr|H3BS42|H3BS42_HUMAN Zinc finger protein 768 OS=Homo sapiens OX=9606 GN=ZNF768 PE=1 SV=2;sp|Q9H5H4|ZN768_HUMAN Zinc finger protein 768 OS=Homo sapiens OX=9606 GN=ZNF768 PE=1 SV=2	2	16	16	16	33.8	56.668	509	42.808	38	16	15	15	16	16	14	16	15	15	16	16	14	16	15	15	16	16	14	33.8	32.2	30.8	33.8	33.8	29.1	5004700000	956720000	1013500000	724110000	779470000	821540000	709410000	83910000	16135000	14826000	12672000	13221000
sp|P83881|RL36A_HUMAN;tr|H0Y5B4|H0Y5B4_HUMAN;tr|H7BZ11|H7BZ11_HUMAN;tr|J3KQN4|J3KQN4_HUMAN;tr|R4GN19|R4GN19_HUMAN;tr|H7BY91|H7BY91_HUMAN;tr|H0Y3V9|H0Y3V9_HUMAN	sp|P83881|RL36A_HUMAN;tr|H0Y5B4|H0Y5B4_HUMAN;tr|H7BZ11|H7BZ11_HUMAN;tr|J3KQN4|J3KQN4_HUMAN	Large ribosomal subunit protein eL42;Ribosomal protein L36a;RPL36A-HNRNPH2 readthrough	RPL36A;	sp|P83881|RL36A_HUMAN Large ribosomal subunit protein eL42 OS=Homo sapiens OX=9606 GN=RPL36A PE=1 SV=2;tr|H0Y5B4|H0Y5B4_HUMAN Ribosomal protein L36a OS=Homo sapiens OX=9606 GN=RPL36A PE=3 SV=2;tr|H7BZ11|H7BZ11_HUMAN RPL36A-HNRNPH2 readthrough OS=Homo sapie	7	13	13	4	44.3	12.441	106	79.322	6	11	10	11	12	13	12	11	10	11	12	13	12	3	3	3	3	4	3	42.5	43.4	42.5	43.4	44.3	43.4	40723000000	3827500000	11132000000	6956800000	2812200000	9566700000	6428100000	5839800000	450680000	1586000000	1102600000	310630000
sp|Q92615|LAR4B_HUMAN;tr|A0A8I5KWN8|A0A8I5KWN8_HUMAN;tr|A0A8I5KVU2|A0A8I5KVU2_HUMAN;tr|X6RCG6|X6RCG6_HUMAN;tr|V9GYI5|V9GYI5_HUMAN;tr|B5MCU2|B5MCU2_HUMAN;tr|A0A087X183|A0A087X183_HUMAN;tr|A0A8I5KUR6|A0A8I5KUR6_HUMAN;tr|H0Y641|H0Y641_HUMAN;tr|A0A8I5KSR3|A0A8I5KSR3_HUMAN;tr|H0Y4V9|H0Y4V9_HUMAN	sp|Q92615|LAR4B_HUMAN;tr|A0A8I5KWN8|A0A8I5KWN8_HUMAN;tr|A0A8I5KVU2|A0A8I5KVU2_HUMAN	La-related protein 4B;La ribonucleoprotein 4B (Fragment);La ribonucleoprotein 4B	LARP4B;	sp|Q92615|LAR4B_HUMAN La-related protein 4B OS=Homo sapiens OX=9606 GN=LARP4B PE=1 SV=3;tr|A0A8I5KWN8|A0A8I5KWN8_HUMAN La ribonucleoprotein 4B (Fragment) OS=Homo sapiens OX=9606 GN=LARP4B PE=1 SV=1;tr|A0A8I5KVU2|A0A8I5KVU2_HUMAN La ribonucleoprotein 4B OS=	11	3	2	2	3.8	80.551	738	4.0287	39	3	3	3	3	3	3	2	2	2	2	2	2	2	2	2	2	2	2	3.8	3.8	3.8	3.8	3.8	3.8	222730000	23010000	55766000	41087000	27029000	39831000	36012000	3974500	376500	1084900	785220	432680
sp|Q9UHK0|NUFP1_HUMAN	sp|Q9UHK0|NUFP1_HUMAN	FMR1-interacting protein NUFIP1	NUFIP1	sp|Q9UHK0|NUFP1_HUMAN FMR1-interacting protein NUFIP1 OS=Homo sapiens OX=9606 GN=NUFIP1 PE=1 SV=2	1	4	4	4	8.7	56.299	495	7.3895	24	4	2	4	4	4	4	4	2	4	4	4	4	4	2	4	4	4	4	8.7	4.2	8.7	8.7	8.7	8.7	396690000	85820000	50595000	77030000	70934000	58038000	54277000	12349000	3058800	1304700	2531000	2255600
tr|I3L2C7|I3L2C7_HUMAN;sp|P57678|GEMI4_HUMAN	tr|I3L2C7|I3L2C7_HUMAN;sp|P57678|GEMI4_HUMAN	Gem nuclear organelle associated protein 4;Gem-associated protein 4	GEMIN4	tr|I3L2C7|I3L2C7_HUMAN Gem nuclear organelle associated protein 4 OS=Homo sapiens OX=9606 GN=GEMIN4 PE=1 SV=1;sp|P57678|GEMI4_HUMAN Gem-associated protein 4 OS=Homo sapiens OX=9606 GN=GEMIN4 PE=1 SV=2	2	1	1	1	1.1	118.82	1047	2.6271	62	1	1	1	1	1	1	1	1	1	1	1	1	1	1	1	1	1	1	1.1	1.1	1.1	1.1	1.1	1.1	98919000	13545000	19198000	20476000	19080000	12870000	13749000	1595500	218470	309640	330270	307750
sp|Q9BTE3|MCMBP_HUMAN	sp|Q9BTE3|MCMBP_HUMAN	Mini-chromosome maintenance complex-binding protein	MCMBP	sp|Q9BTE3|MCMBP_HUMAN Mini-chromosome maintenance complex-binding protein OS=Homo sapiens OX=9606 GN=MCMBP PE=1 SV=2	1	2	2	2	3.3	72.979	642	3.331	38	2	2	2	1	2	1	2	2	2	1	2	1	2	2	2	1	2	1	3.3	3.3	3.3	1.7	3.3	1.6	216340000	41658000	42797000	31936000	9524400	50439000	39989000	5693200	1096300	1126200	840420	250640
sp|Q96GA3|LTV1_HUMAN;tr|A0A075B6Q4|A0A075B6Q4_HUMAN	sp|Q96GA3|LTV1_HUMAN	Protein LTV1 homolog	LTV1	sp|Q96GA3|LTV1_HUMAN Protein LTV1 homolog OS=Homo sapiens OX=9606 GN=LTV1 PE=1 SV=1	2	13	13	13	34.9	54.854	475	44.238	24	13	12	12	12	11	9	13	12	12	12	11	9	13	12	12	12	11	9	34.9	32.6	27.4	34.7	27.2	22.3	2661900000	443170000	524520000	464150000	369450000	420340000	440310000	44830000	6481300	7839600	7122700	6943600
sp|P49458|SRP09_HUMAN;tr|Q6P2S0|Q6P2S0_HUMAN;tr|Q659G3|Q659G3_HUMAN;tr|E9PE20|E9PE20_HUMAN	sp|P49458|SRP09_HUMAN;tr|Q6P2S0|Q6P2S0_HUMAN;tr|Q659G3|Q659G3_HUMAN;tr|E9PE20|E9PE20_HUMAN	Signal recognition particle 9 kDa protein;	SRP9;	sp|P49458|SRP09_HUMAN Signal recognition particle 9 kDa protein OS=Homo sapiens OX=9606 GN=SRP9 PE=1 SV=2;tr|Q6P2S0|Q6P2S0_HUMAN Signal recognition particle 9 kDa protein OS=Homo sapiens OX=9606 GN=SRP9 PE=1 SV=1;tr|Q659G3|Q659G3_HUMAN Signal recognition p	4	7	7	7	60.5	10.112	86	14.75	7	6	6	7	5	6	6	6	6	7	5	6	6	6	6	7	5	6	6	58.1	58.1	60.5	53.5	60.5	58.1	7018000000	1358300000	1398000000	1018000000	869390000	1121700000	1252600000	992430000	193040000	197460000	141430000	124200000
tr|A0A8C8MQ70|A0A8C8MQ70_HUMAN;tr|A0A8C8KGQ8|A0A8C8KGQ8_HUMAN;sp|Q5T6F2|UBAP2_HUMAN	tr|A0A8C8MQ70|A0A8C8MQ70_HUMAN;tr|A0A8C8KGQ8|A0A8C8KGQ8_HUMAN;sp|Q5T6F2|UBAP2_HUMAN	Ubiquitin associated protein 2;	UBAP2;	tr|A0A8C8MQ70|A0A8C8MQ70_HUMAN Ubiquitin associated protein 2 OS=Homo sapiens OX=9606 GN=UBAP2 PE=1 SV=1;tr|A0A8C8KGQ8|A0A8C8KGQ8_HUMAN Ubiquitin associated protein 2 OS=Homo sapiens OX=9606 GN=UBAP2 PE=1 SV=1;sp|Q5T6F2|UBAP2_HUMAN Ubiquitin-associated pro	3	1	1	1	1.8	111.69	1066	4.8912	33	1	1	1	1	1	1	1	1	1	1	1	1	1	1	1	1	1	1	1.8	1.8	1.8	1.8	1.8	1.8	99529000	26384000	13088000	14048000	10471000	15394000	20143000	3016000	799520	396610	425700	317300
sp|P06748|NPM_HUMAN;tr|A0A7I2YQC0|A0A7I2YQC0_HUMAN;tr|A0A7I2V5S2|A0A7I2V5S2_HUMAN;tr|E5RI98|E5RI98_HUMAN;tr|A0A7I2V5J8|A0A7I2V5J8_HUMAN;tr|A0A7I2V2X9|A0A7I2V2X9_HUMAN;tr|A0A7I2V3U2|A0A7I2V3U2_HUMAN;tr|A0A7I2V4G8|A0A7I2V4G8_HUMAN;tr|A0A7I2V433|A0A7I2V433_HUMAN;tr|A0A7I2V3G5|A0A7I2V3G5_HUMAN;tr|A0A7I2V579|A0A7I2V579_HUMAN;tr|E5RGW4|E5RGW4_HUMAN	sp|P06748|NPM_HUMAN;tr|A0A7I2YQC0|A0A7I2YQC0_HUMAN;tr|A0A7I2V5S2|A0A7I2V5S2_HUMAN;tr|E5RI98|E5RI98_HUMAN;tr|A0A7I2V5J8|A0A7I2V5J8_HUMAN	Nucleophosmin;	NPM1;	sp|P06748|NPM_HUMAN Nucleophosmin OS=Homo sapiens OX=9606 GN=NPM1 PE=1 SV=2;tr|A0A7I2YQC0|A0A7I2YQC0_HUMAN Nucleophosmin OS=Homo sapiens OX=9606 GN=NPM1 PE=1 SV=1;tr|A0A7I2V5S2|A0A7I2V5S2_HUMAN Nucleophosmin OS=Homo sapiens OX=9606 GN=NPM1 PE=1 SV=1;tr|E5R	12	24	24	24	60.9	32.575	294	228.04	17	24	22	21	21	23	19	24	22	21	21	23	19	24	22	21	21	23	19	60.9	56.8	52.7	52.7	60.9	52.7	93453000000	13508000000	24099000000	12638000000	11793000000	18633000000	12783000000	4158700000	614920000	1062200000	597050000	506880000
sp|P12236|ADT3_HUMAN;sp|P12235|ADT1_HUMAN;tr|V9GYG0|V9GYG0_HUMAN	sp|P12236|ADT3_HUMAN;sp|P12235|ADT1_HUMAN	ADP/ATP translocase 3;ADP/ATP translocase 1	SLC25A6;SLC25A4	sp|P12236|ADT3_HUMAN ADP/ATP translocase 3 OS=Homo sapiens OX=9606 GN=SLC25A6 PE=1 SV=4;sp|P12235|ADT1_HUMAN ADP/ATP translocase 1 OS=Homo sapiens OX=9606 GN=SLC25A4 PE=1 SV=4	3	16	5	5	46.6	32.866	298	10.817	22	15	14	15	14	14	15	5	5	5	5	5	5	5	5	5	5	5	5	46.3	43.6	46.3	43.6	43.6	44	663430000	108660000	119290000	128690000	93541000	93986000	119270000	18441000	2986400	3137500	3731200	2712300
sp|P31942|HNRH3_HUMAN	sp|P31942|HNRH3_HUMAN	Heterogeneous nuclear ribonucleoprotein H3	HNRNPH3	sp|P31942|HNRH3_HUMAN Heterogeneous nuclear ribonucleoprotein H3 OS=Homo sapiens OX=9606 GN=HNRNPH3 PE=1 SV=2	1	18	16	16	57.2	36.926	346	144.75	20	18	17	16	17	17	15	16	15	14	15	15	13	16	15	14	15	15	13	57.2	57.2	49.7	57.2	57.2	51.2	27990000000	5740500000	4484200000	4820200000	4225300000	3753100000	4966400000	828660000	158110000	122290000	154430000	123560000
tr|A0A8V8TMX5|A0A8V8TMX5_HUMAN;tr|A0A8V8TMF7|A0A8V8TMF7_HUMAN;tr|A0A8V8TNX0|A0A8V8TNX0_HUMAN;sp|Q9UK59|DBR1_HUMAN;tr|A0A8V8TP85|A0A8V8TP85_HUMAN;tr|F8WAY1|F8WAY1_HUMAN;tr|A0A8V8TMH0|A0A8V8TMH0_HUMAN	tr|A0A8V8TMX5|A0A8V8TMX5_HUMAN;tr|A0A8V8TMF7|A0A8V8TMF7_HUMAN;tr|A0A8V8TNX0|A0A8V8TNX0_HUMAN;sp|Q9UK59|DBR1_HUMAN;tr|A0A8V8TP85|A0A8V8TP85_HUMAN;tr|F8WAY1|F8WAY1_HUMAN;tr|A0A8V8TMH0|A0A8V8TMH0_HUMAN	Debranching RNA lariats 1;	DBR1;	tr|A0A8V8TMX5|A0A8V8TMX5_HUMAN Debranching RNA lariats 1 OS=Homo sapiens OX=9606 GN=DBR1 PE=1 SV=1;tr|A0A8V8TMF7|A0A8V8TMF7_HUMAN Debranching RNA lariats 1 OS=Homo sapiens OX=9606 GN=DBR1 PE=1 SV=1;tr|A0A8V8TNX0|A0A8V8TNX0_HUMAN Debranching RNA lariats 1 O	7	2	2	2	9.1	37.932	330	21.732	21	2	2	2	2	2	2	2	2	2	2	2	2	2	2	2	2	2	2	9.1	9.1	9.1	9.1	9.1	9.1	341380000	81754000	54255000	47438000	41228000	26805000	89904000	7336300	1944100	1139800	959830	1002500
sp|Q5RKV6|EXOS6_HUMAN	sp|Q5RKV6|EXOS6_HUMAN	Exosome complex component MTR3	EXOSC6	sp|Q5RKV6|EXOS6_HUMAN Exosome complex component MTR3 OS=Homo sapiens OX=9606 GN=EXOSC6 PE=1 SV=1	1	10	10	10	41.5	28.235	272	32.672	14	10	10	10	10	10	8	10	10	10	10	10	8	10	10	10	10	10	8	41.5	41.5	41.5	41.5	41.5	34.6	3765700000	688360000	687370000	647430000	532720000	678890000	530960000	239960000	43706000	43631000	42009000	34222000
sp|Q9NVP1|DDX18_HUMAN;tr|H7C452|H7C452_HUMAN	sp|Q9NVP1|DDX18_HUMAN	ATP-dependent RNA helicase DDX18	DDX18	sp|Q9NVP1|DDX18_HUMAN ATP-dependent RNA helicase DDX18 OS=Homo sapiens OX=9606 GN=DDX18 PE=1 SV=2	2	29	29	29	43.7	75.406	670	111.32	38	24	27	27	26	27	26	24	27	27	26	27	26	24	27	27	26	27	26	36.9	41.5	36.3	39.4	40.6	40.9	12121000000	1969100000	2465200000	2072700000	2071900000	1837600000	1704300000	225380000	37578000	45923000	39281000	37293000
sp|O60264|SMCA5_HUMAN	sp|O60264|SMCA5_HUMAN	SWI/SNF-related matrix-associated actin-dependent regulator of chromatin subfamily A member 5	SMARCA5	sp|O60264|SMCA5_HUMAN SWI/SNF-related matrix-associated actin-dependent regulator of chromatin subfamily A member 5 OS=Homo sapiens OX=9606 GN=SMARCA5 PE=1 SV=1	1	8	8	5	8	121.9	1052	13.486	64	6	6	7	8	5	5	6	6	7	8	5	5	3	3	4	5	3	2	6	5.8	7	8	4.9	4.8	571650000	93766000	102700000	110350000	143060000	67650000	54122000	6219300	1114100	1124900	1189600	1558000
tr|A0A0A0MRM8|A0A0A0MRM8_HUMAN;tr|A0A1Y0BRN3|A0A1Y0BRN3_HUMAN;tr|A0A590UK71|A0A590UK71_HUMAN;tr|A0A5F9ZI03|A0A5F9ZI03_HUMAN;tr|A0A590UJY4|A0A590UJY4_HUMAN;tr|A0A590UK86|A0A590UK86_HUMAN;tr|A0A590UK22|A0A590UK22_HUMAN;tr|A0A590UKB0|A0A590UKB0_HUMAN;tr|A0A590UJ75|A0A590UJ75_HUMAN;tr|A0A0D9SGC1|A0A0D9SGC1_HUMAN;tr|A0A590UJ40|A0A590UJ40_HUMAN;sp|Q9UM54|MYO6_HUMAN;tr|A0A590UJW9|A0A590UJW9_HUMAN	tr|A0A0A0MRM8|A0A0A0MRM8_HUMAN;tr|A0A1Y0BRN3|A0A1Y0BRN3_HUMAN;tr|A0A590UK71|A0A590UK71_HUMAN;tr|A0A5F9ZI03|A0A5F9ZI03_HUMAN;tr|A0A590UJY4|A0A590UJY4_HUMAN;tr|A0A590UK86|A0A590UK86_HUMAN;tr|A0A590UK22|A0A590UK22_HUMAN;tr|A0A590UKB0|A0A590UKB0_HUMAN;tr|A0A590UJ75|A0A590UJ75_HUMAN;tr|A0A0D9SGC1|A0A0D9SGC1_HUMAN;tr|A0A590UJ40|A0A590UJ40_HUMAN;sp|Q9UM54|MYO6_HUMAN	Unconventional myosin-VI;Myosin VI	MYO6;	tr|A0A0A0MRM8|A0A0A0MRM8_HUMAN Unconventional myosin-VI OS=Homo sapiens OX=9606 GN=MYO6 PE=1 SV=1;tr|A0A1Y0BRN3|A0A1Y0BRN3_HUMAN Unconventional myosin-VI OS=Homo sapiens OX=9606 GN=MYO6 PE=1 SV=1;tr|A0A590UK71|A0A590UK71_HUMAN Myosin VI OS=Homo sapiens OX=	13	4	4	4	6.1	145.01	1253	12.003	74	4	3	3	4	2	1	4	3	3	4	2	1	4	3	3	4	2	1	6.1	4.9	4.9	6.1	3.7	2.3	427950000	104890000	70697000	54095000	154810000	23228000	20238000	838850	395780	472750	328750	443070
sp|Q8IZL8|PELP1_HUMAN;tr|C9JFV4|C9JFV4_HUMAN;tr|E7EV54|E7EV54_HUMAN;tr|I3L445|I3L445_HUMAN;tr|I3L4P1|I3L4P1_HUMAN;tr|I3L1P4|I3L1P4_HUMAN;tr|I3L4M7|I3L4M7_HUMAN	sp|Q8IZL8|PELP1_HUMAN;tr|C9JFV4|C9JFV4_HUMAN;tr|E7EV54|E7EV54_HUMAN;tr|I3L445|I3L445_HUMAN	Proline-, glutamic acid- and leucine-rich protein 1;	PELP1;	sp|Q8IZL8|PELP1_HUMAN Proline-, glutamic acid- and leucine-rich protein 1 OS=Homo sapiens OX=9606 GN=PELP1 PE=1 SV=2;tr|C9JFV4|C9JFV4_HUMAN Proline-, glutamic acid- and leucine-rich protein 1 OS=Homo sapiens OX=9606 GN=PELP1 PE=1 SV=2;tr|E7EV54|E7EV54_HUMA	7	7	7	7	7.4	119.7	1130	17.057	41	4	4	6	6	6	7	4	4	6	6	6	7	4	4	6	6	6	7	3.6	3.6	6.3	6	6	7.4	653750000	84587000	107040000	159200000	106290000	81283000	115360000	8741500	1230300	1554800	2133000	1414700
sp|O00264|PGRC1_HUMAN;tr|U3KQM0|U3KQM0_HUMAN;sp|O15173|PGRC2_HUMAN	sp|O00264|PGRC1_HUMAN	Membrane-associated progesterone receptor component 1	PGRMC1	sp|O00264|PGRC1_HUMAN Membrane-associated progesterone receptor component 1 OS=Homo sapiens OX=9606 GN=PGRMC1 PE=1 SV=3	3	4	4	4	16.4	21.671	195	10.762	10	3	4	3	4	4	4	3	4	3	4	4	4	3	4	3	4	4	4	12.3	16.4	12.3	16.4	16.4	16.4	529410000	93774000	94900000	95408000	79851000	77491000	87989000	30043000	4316500	5407400	4827200	4827000
sp|P18124|RL7_HUMAN;tr|A8MUD9|A8MUD9_HUMAN;tr|C9JIJ5|C9JIJ5_HUMAN;tr|C9JZ88|C9JZ88_HUMAN	sp|P18124|RL7_HUMAN;tr|A8MUD9|A8MUD9_HUMAN	Large ribosomal subunit protein uL30	RPL7	sp|P18124|RL7_HUMAN Large ribosomal subunit protein uL30 OS=Homo sapiens OX=9606 GN=RPL7 PE=1 SV=1;tr|A8MUD9|A8MUD9_HUMAN Large ribosomal subunit protein uL30 OS=Homo sapiens OX=9606 GN=RPL7 PE=1 SV=1	4	42	42	42	75	29.225	248	171.89	16	39	39	39	39	39	40	39	39	39	39	39	40	39	39	39	39	39	40	74.6	74.6	71.4	71.4	71.4	71.8	247680000000	40850000000	51841000000	40210000000	38557000000	38739000000	37478000000	7881100000	1346500000	1739700000	1265500000	1205100000
sp|P17844|DDX5_HUMAN;tr|J3KTA4|J3KTA4_HUMAN;tr|A0A7I2V2S0|A0A7I2V2S0_HUMAN;tr|A0A7I2V507|A0A7I2V507_HUMAN;tr|A0A0G2JLI4|A0A0G2JLI4_HUMAN;tr|A0A7I2V5F5|A0A7I2V5F5_HUMAN;tr|J3QRQ7|J3QRQ7_HUMAN;tr|J3KRZ1|J3KRZ1_HUMAN;tr|J3QSF1|J3QSF1_HUMAN;tr|J3QR02|J3QR02_HUMAN;tr|J3KTQ4|J3KTQ4_HUMAN;tr|X6RLV5|X6RLV5_HUMAN;tr|J3QKN9|J3QKN9_HUMAN;tr|J3QRN5|J3QRN5_HUMAN;tr|J3QR62|J3QR62_HUMAN;tr|J3QLG9|J3QLG9_HUMAN;t…	sp|P17844|DDX5_HUMAN;tr|J3KTA4|J3KTA4_HUMAN;tr|A0A7I2V2S0|A0A7I2V2S0_HUMAN;tr|A0A7I2V507|A0A7I2V507_HUMAN;tr|A0A0G2JLI4|A0A0G2JLI4_HUMAN;tr|A0A7I2V5F5|A0A7I2V5F5_HUMAN	Probable ATP-dependent RNA helicase DDX5;	DDX5;	sp|P17844|DDX5_HUMAN Probable ATP-dependent RNA helicase DDX5 OS=Homo sapiens OX=9606 GN=DDX5 PE=1 SV=1;tr|J3KTA4|J3KTA4_HUMAN Probable ATP-dependent RNA helicase DDX5 OS=Homo sapiens OX=9606 GN=DDX5 PE=1 SV=1;tr|A0A7I2V2S0|A0A7I2V2S0_HUMAN RNA helicase OS	17	59	58	46	68.2	69.147	614	230.34	36	57	58	55	58	55	56	56	57	54	57	54	55	44	45	42	45	43	43	66.8	66.8	67.1	67.1	65.5	64.2	94366000000	16805000000	19396000000	14433000000	13985000000	13673000000	16073000000	1623500000	281170000	330930000	259230000	253560000
sp|Q08170|SRSF4_HUMAN;tr|A0A0D9SEM4|A0A0D9SEM4_HUMAN	sp|Q08170|SRSF4_HUMAN;tr|A0A0D9SEM4|A0A0D9SEM4_HUMAN	Serine/arginine-rich splicing factor 4;Serine and arginine rich splicing factor 4 (Fragment)	SRSF4	sp|Q08170|SRSF4_HUMAN Serine/arginine-rich splicing factor 4 OS=Homo sapiens OX=9606 GN=SRSF4 PE=1 SV=2;tr|A0A0D9SEM4|A0A0D9SEM4_HUMAN Serine and arginine rich splicing factor 4 (Fragment) OS=Homo sapiens OX=9606 GN=SRSF4 PE=1 SV=1	2	9	6	6	16.2	56.678	494	12.168	20	9	9	9	8	9	8	6	6	6	5	6	5	6	6	6	5	6	5	16.2	16.2	16.2	13.8	16.2	14.4	1005100000	181140000	179970000	178050000	190470000	154240000	121210000	46390000	8549200	8087900	8257700	8921800
tr|A0A7P0TBA9|A0A7P0TBA9_HUMAN;sp|P19525|E2AK2_HUMAN;tr|A0A7P0TAL9|A0A7P0TAL9_HUMAN;tr|A0A7P0Z4M0|A0A7P0Z4M0_HUMAN	tr|A0A7P0TBA9|A0A7P0TBA9_HUMAN;sp|P19525|E2AK2_HUMAN;tr|A0A7P0TAL9|A0A7P0TAL9_HUMAN;tr|A0A7P0Z4M0|A0A7P0Z4M0_HUMAN	Eukaryotic translation initiation factor 2 alpha kinase 2;Interferon-induced, double-stranded RNA-activated protein kinase	EIF2AK2	tr|A0A7P0TBA9|A0A7P0TBA9_HUMAN Eukaryotic translation initiation factor 2 alpha kinase 2 OS=Homo sapiens OX=9606 GN=EIF2AK2 PE=1 SV=1;sp|P19525|E2AK2_HUMAN Interferon-induced, double-stranded RNA-activated protein kinase OS=Homo sapiens OX=9606 GN=EIF2AK2	4	19	19	19	33.5	61.011	541	87.039	24	19	19	18	17	19	17	19	19	18	17	19	17	19	19	18	17	19	17	33.5	33.5	31.6	33.3	33.5	31.6	4994600000	867960000	1013100000	796520000	759530000	827540000	729930000	87308000	15608000	16636000	15386000	14288000
tr|A0A7I2V634|A0A7I2V634_HUMAN;tr|A0A7I2V4A4|A0A7I2V4A4_HUMAN;tr|A0A7I2YQS6|A0A7I2YQS6_HUMAN;tr|A0A7I2V612|A0A7I2V612_HUMAN;tr|A0A7I2V373|A0A7I2V373_HUMAN;tr|A0A7I2V2S1|A0A7I2V2S1_HUMAN;tr|A0A7I2V4Q3|A0A7I2V4Q3_HUMAN;tr|A0A7I2V610|A0A7I2V610_HUMAN;tr|A0A7I2V3E3|A0A7I2V3E3_HUMAN;tr|A0A7I2V2P6|A0A7I2V2P6_HUMAN;tr|A0A7I2YQV5|A0A7I2YQV5_HUMAN;tr|A0A3B3ISG5|A0A3B3ISG5_HUMAN;sp|P14735|IDE_HUMAN	tr|A0A7I2V634|A0A7I2V634_HUMAN;tr|A0A7I2V4A4|A0A7I2V4A4_HUMAN;tr|A0A7I2YQS6|A0A7I2YQS6_HUMAN;tr|A0A7I2V612|A0A7I2V612_HUMAN;tr|A0A7I2V373|A0A7I2V373_HUMAN;tr|A0A7I2V2S1|A0A7I2V2S1_HUMAN;tr|A0A7I2V4Q3|A0A7I2V4Q3_HUMAN;tr|A0A7I2V610|A0A7I2V610_HUMAN;tr|A0A7I2V3E3|A0A7I2V3E3_HUMAN;tr|A0A7I2V2P6|A0A7I2V2P6_HUMAN;tr|A0A7I2YQV5|A0A7I2YQV5_HUMAN;tr|A0A3B3ISG5|A0A3B3ISG5_HUMAN;sp|P14735|IDE_HUMAN	Insulin degrading enzyme	IDE;	tr|A0A7I2V634|A0A7I2V634_HUMAN Insulin degrading enzyme OS=Homo sapiens OX=9606 GN=IDE PE=1 SV=1;tr|A0A7I2V4A4|A0A7I2V4A4_HUMAN Insulin degrading enzyme OS=Homo sapiens OX=9606 GN=IDE PE=1 SV=1;tr|A0A7I2YQS6|A0A7I2YQS6_HUMAN Insulin degrading enzyme OS=Hom	13	1	1	1	3.1	43.614	384	2.1725	24	1	1	1	1	1	1	1	1	1	1	1	1	1	1	1	1	1	1	3.1	3.1	3.1	3.1	3.1	3.1	804050000	136520000	146980000	147520000	100750000	125400000	146870000	9341300	1723400	1593300	1772800	1207700
tr|I3L3Z8|I3L3Z8_HUMAN;tr|A0A994J491|A0A994J491_HUMAN;sp|Q6P2Q9|PRP8_HUMAN;tr|A0A994J6S8|A0A994J6S8_HUMAN;tr|A0A994J6E8|A0A994J6E8_HUMAN	tr|I3L3Z8|I3L3Z8_HUMAN;tr|A0A994J491|A0A994J491_HUMAN;sp|Q6P2Q9|PRP8_HUMAN;tr|A0A994J6S8|A0A994J6S8_HUMAN;tr|A0A994J6E8|A0A994J6E8_HUMAN	Pre-mRNA processing factor 8;	PRPF8;	tr|I3L3Z8|I3L3Z8_HUMAN Pre-mRNA processing factor 8 OS=Homo sapiens OX=9606 GN=PRPF8 PE=1 SV=2;tr|A0A994J491|A0A994J491_HUMAN Pre-mRNA processing factor 8 OS=Homo sapiens OX=9606 GN=PRPF8 PE=1 SV=1;sp|Q6P2Q9|PRP8_HUMAN Pre-mRNA-processing-splicing factor 8	5	4	4	4	1.6	266.36	2275	6.2299	143	4	3	4	4	2	4	4	3	4	4	2	4	4	3	4	4	2	4	1.6	1.2	1.6	1.6	0.9	1.6	384040000	78425000	64171000	63262000	46556000	38079000	93545000	2273600	449990	448740	373120	258000
sp|P62913|RL11_HUMAN;tr|Q5VVC8|Q5VVC8_HUMAN	sp|P62913|RL11_HUMAN;tr|Q5VVC8|Q5VVC8_HUMAN	Large ribosomal subunit protein uL5	RPL11	sp|P62913|RL11_HUMAN Large ribosomal subunit protein uL5 OS=Homo sapiens OX=9606 GN=RPL11 PE=1 SV=2;tr|Q5VVC8|Q5VVC8_HUMAN Large ribosomal subunit protein uL5 OS=Homo sapiens OX=9606 GN=RPL11 PE=1 SV=2	2	22	22	22	83.7	20.252	178	120.81	10	22	22	22	22	22	20	22	22	22	22	22	20	22	22	22	22	22	20	83.7	83.7	83.7	83.7	83.7	80.9	137280000000	23411000000	27391000000	22779000000	19433000000	22600000000	21662000000	12056000000	2075800000	2330000000	1967200000	1715300000
sp|P05388|RLA0_HUMAN;tr|F8VWS0|F8VWS0_HUMAN;tr|F8VU65|F8VU65_HUMAN;tr|F8VPE8|F8VPE8_HUMAN;tr|F8VW21|F8VW21_HUMAN;tr|G3V210|G3V210_HUMAN;tr|F8VQY6|F8VQY6_HUMAN;tr|F8VRK7|F8VRK7_HUMAN;sp|Q8NHW5|RLA0L_HUMAN;tr|F8VZS0|F8VZS0_HUMAN;tr|F8VWV4|F8VWV4_HUMAN;tr|F8VS58|F8VS58_HUMAN;tr|F8W1K8|F8W1K8_HUMAN	sp|P05388|RLA0_HUMAN;tr|F8VWS0|F8VWS0_HUMAN;tr|F8VU65|F8VU65_HUMAN;tr|F8VPE8|F8VPE8_HUMAN;tr|F8VW21|F8VW21_HUMAN;tr|G3V210|G3V210_HUMAN;tr|F8VQY6|F8VQY6_HUMAN;tr|F8VRK7|F8VRK7_HUMAN;sp|Q8NHW5|RLA0L_HUMAN;tr|F8VZS0|F8VZS0_HUMAN;tr|F8VWV4|F8VWV4_HUMAN	Large ribosomal subunit protein uL10;60S acidic ribosomal protein P0;	RPLP0;	sp|P05388|RLA0_HUMAN Large ribosomal subunit protein uL10 OS=Homo sapiens OX=9606 GN=RPLP0 PE=1 SV=1;tr|F8VWS0|F8VWS0_HUMAN 60S acidic ribosomal protein P0 OS=Homo sapiens OX=9606 GN=RPLP0 PE=1 SV=1;tr|F8VU65|F8VU65_HUMAN Large ribosomal subunit protein uL	13	25	25	25	66.6	34.273	317	203.25	18	24	24	23	25	24	25	24	24	23	25	24	25	24	24	23	25	24	25	58.4	58.4	66.2	66.6	58.4	66.6	159990000000	25513000000	33317000000	26924000000	21904000000	26138000000	26194000000	5727700000	964350000	1132700000	919190000	824950000
sp|P31939|PUR9_HUMAN	sp|P31939|PUR9_HUMAN	Bifunctional purine biosynthesis protein ATIC	ATIC	sp|P31939|PUR9_HUMAN Bifunctional purine biosynthesis protein ATIC OS=Homo sapiens OX=9606 GN=ATIC PE=1 SV=3	1	1	1	1	1.9	64.615	592	2.3015	38	1	1	1	1	1	1	1	1	1	1	1	1	1	1	1	1	1	1	1.9	1.9	1.9	1.9	1.9	1.9	60115000	9513500	6143800	16552000	10573000	8156000	9176600	1582000	250360	161680	435580	278240
tr|E7EPN9|E7EPN9_HUMAN;sp|Q9Y520|PRC2C_HUMAN;tr|H7C5N8|H7C5N8_HUMAN;tr|A0A2R8Y7F4|A0A2R8Y7F4_HUMAN;tr|A0A2R8YET2|A0A2R8YET2_HUMAN;tr|A0A2R8Y424|A0A2R8Y424_HUMAN	tr|E7EPN9|E7EPN9_HUMAN;sp|Q9Y520|PRC2C_HUMAN	Proline rich coiled-coil 2C;Protein PRRC2C	PRRC2C	tr|E7EPN9|E7EPN9_HUMAN Proline rich coiled-coil 2C OS=Homo sapiens OX=9606 GN=PRRC2C PE=1 SV=1;sp|Q9Y520|PRC2C_HUMAN Protein PRRC2C OS=Homo sapiens OX=9606 GN=PRRC2C PE=1 SV=4	6	31	31	30	14	308.77	2819	86.072	128	28	27	28	25	27	27	28	27	28	25	27	27	27	26	27	25	26	26	12.9	12.6	12.6	11.7	12.7	12.3	6708700000	1171400000	1340500000	1082500000	729600000	1287000000	1097700000	28445000	4778900	5318800	4704000	3039200
tr|X1WI27|X1WI27_HUMAN;tr|A0A8I5KVW7|A0A8I5KVW7_HUMAN	tr|X1WI27|X1WI27_HUMAN;tr|A0A8I5KVW7|A0A8I5KVW7_HUMAN	GPI mannosyltransferase 2	PIGV	tr|X1WI27|X1WI27_HUMAN GPI mannosyltransferase 2 OS=Homo sapiens OX=9606 GN=PIGV PE=1 SV=8;tr|A0A8I5KVW7|A0A8I5KVW7_HUMAN GPI mannosyltransferase 2 OS=Homo sapiens OX=9606 GN=PIGV PE=1 SV=1	2	1	1	1	2.2	55.791	503	2.1159	10	1	1	1	1	1	1	1	1	1	1	1	1	1	1	1	1	1	1	2.2	2.2	2.2	2.2	2.2	2.2	624600000	100460000	144570000	89545000	112680000	93375000	83961000	62460000	10046000	14457000	8954500	11268000
sp|Q8WUA2|PPIL4_HUMAN	sp|Q8WUA2|PPIL4_HUMAN	Peptidyl-prolyl cis-trans isomerase-like 4	PPIL4	sp|Q8WUA2|PPIL4_HUMAN Peptidyl-prolyl cis-trans isomerase-like 4 OS=Homo sapiens OX=9606 GN=PPIL4 PE=1 SV=1	1	3	3	3	11.2	57.224	492	13.248	29	3	3	3	2	2	3	3	3	3	2	2	3	3	3	3	2	2	3	11.2	11.2	11.2	8.3	8.3	11.2	331950000	63918000	57585000	56223000	29101000	44986000	80136000	2366100	735790	458720	583240	1003500
tr|E5RJU9|E5RJU9_HUMAN;sp|Q86UE4|LYRIC_HUMAN;tr|H0YB56|H0YB56_HUMAN;tr|H0YBE0|H0YBE0_HUMAN	tr|E5RJU9|E5RJU9_HUMAN;sp|Q86UE4|LYRIC_HUMAN	Metadherin;Protein LYRIC	MTDH	tr|E5RJU9|E5RJU9_HUMAN Metadherin OS=Homo sapiens OX=9606 GN=MTDH PE=1 SV=1;sp|Q86UE4|LYRIC_HUMAN Protein LYRIC OS=Homo sapiens OX=9606 GN=MTDH PE=1 SV=2	4	11	11	11	22.1	57.521	526	36.09	24	10	11	11	9	10	10	10	11	11	9	10	10	10	11	11	9	10	10	22.1	22.1	22.1	20.5	21.5	21.5	1691600000	337100000	327110000	240880000	148290000	322660000	315580000	38059000	6328400	7265500	6080500	3552600
sp|Q5T3I0|GPTC4_HUMAN;tr|A0A0A0MRK1|A0A0A0MRK1_HUMAN;tr|E9PAV9|E9PAV9_HUMAN;tr|A0AAG2UW91|A0AAG2UW91_HUMAN;tr|E9PPY4|E9PPY4_HUMAN;tr|F2Z3C6|F2Z3C6_HUMAN;tr|A0AA34QVU8|A0AA34QVU8_HUMAN;tr|F8W895|F8W895_HUMAN	sp|Q5T3I0|GPTC4_HUMAN;tr|A0A0A0MRK1|A0A0A0MRK1_HUMAN;tr|E9PAV9|E9PAV9_HUMAN;tr|A0AAG2UW91|A0AAG2UW91_HUMAN;tr|E9PPY4|E9PPY4_HUMAN;tr|F2Z3C6|F2Z3C6_HUMAN;tr|A0AA34QVU8|A0AA34QVU8_HUMAN	G patch domain-containing protein 4;	GPATCH4;	sp|Q5T3I0|GPTC4_HUMAN G patch domain-containing protein 4 OS=Homo sapiens OX=9606 GN=GPATCH4 PE=1 SV=2;tr|A0A0A0MRK1|A0A0A0MRK1_HUMAN G patch domain-containing protein 4 OS=Homo sapiens OX=9606 GN=GPATCH4 PE=1 SV=1;tr|E9PAV9|E9PAV9_HUMAN G patch domain-con	8	8	8	8	22.2	50.381	446	23.498	30	8	7	7	6	7	7	8	7	7	6	7	7	8	7	7	6	7	7	22.2	20.4	18.2	16.4	18.2	18.2	1397200000	270670000	256910000	219700000	171360000	216150000	262420000	22316000	4533700	2161100	4377300	1926300
sp|Q9ULX3|NOB1_HUMAN;tr|H3BUR4|H3BUR4_HUMAN	sp|Q9ULX3|NOB1_HUMAN;tr|H3BUR4|H3BUR4_HUMAN	RNA-binding protein NOB1;NIN1 (RPN12) binding protein 1 homolog	NOB1	sp|Q9ULX3|NOB1_HUMAN RNA-binding protein NOB1 OS=Homo sapiens OX=9606 GN=NOB1 PE=1 SV=1;tr|H3BUR4|H3BUR4_HUMAN NIN1 (RPN12) binding protein 1 homolog OS=Homo sapiens OX=9606 GN=NOB1 PE=1 SV=1	2	8	8	8	22.8	46.674	412	26.782	25	8	8	8	8	8	8	8	8	8	8	8	8	8	8	8	8	8	8	22.8	22.8	22.8	22.8	22.8	22.8	1408900000	241460000	294700000	217380000	193630000	234390000	227380000	31765000	4868500	6541600	5013400	4041200
sp|Q99832|TCPH_HUMAN;tr|F8WAM2|F8WAM2_HUMAN	sp|Q99832|TCPH_HUMAN;tr|F8WAM2|F8WAM2_HUMAN	T-complex protein 1 subunit eta;T-complex protein 1 subunit eta (Fragment)	CCT7	sp|Q99832|TCPH_HUMAN T-complex protein 1 subunit eta OS=Homo sapiens OX=9606 GN=CCT7 PE=1 SV=2;tr|F8WAM2|F8WAM2_HUMAN T-complex protein 1 subunit eta (Fragment) OS=Homo sapiens OX=9606 GN=CCT7 PE=1 SV=1	2	4	4	4	8.8	59.366	543	10.697	35	4	4	4	4	4	3	4	4	4	4	4	3	4	4	4	4	4	3	8.8	8.8	8.8	8.8	8.8	5.7	460580000	83771000	57253000	105120000	83843000	64365000	66226000	11236000	1703100	1293300	2510300	2184100
tr|F8WDL7|F8WDL7_HUMAN	tr|F8WDL7|F8WDL7_HUMAN	Nucleolus and neural progenitor protein	NEPRO	tr|F8WDL7|F8WDL7_HUMAN Nucleolus and neural progenitor protein OS=Homo sapiens OX=9606 GN=NEPRO PE=1 SV=1	1	1	1	1	10.6	12.485	113	2.6819	7	1	1	1	1	1	1	1	1	1	1	1	1	1	1	1	1	1	1	10.6	10.6	10.6	10.6	10.6	10.6	80875000	12245000	17527000	13442000	11644000	15601000	10415000	11554000	1749200	2503900	1920300	1663400
sp|P49207|RL34_HUMAN	sp|P49207|RL34_HUMAN	Large ribosomal subunit protein eL34	RPL34	sp|P49207|RL34_HUMAN Large ribosomal subunit protein eL34 OS=Homo sapiens OX=9606 GN=RPL34 PE=1 SV=3	1	16	16	16	50.4	13.293	117	46.341	6	16	14	14	15	15	15	16	14	14	15	15	15	16	14	14	15	15	15	50.4	50.4	49.6	50.4	50.4	49.6	118370000000	18851000000	22985000000	21415000000	19790000000	15534000000	19801000000	17486000000	2725900000	3237700000	3319500000	2938100000
sp|P62316|SMD2_HUMAN;tr|K7EJB5|K7EJB5_HUMAN;tr|K7ERG4|K7ERG4_HUMAN	sp|P62316|SMD2_HUMAN	Small nuclear ribonucleoprotein Sm D2	SNRPD2	sp|P62316|SMD2_HUMAN Small nuclear ribonucleoprotein Sm D2 OS=Homo sapiens OX=9606 GN=SNRPD2 PE=1 SV=1	3	13	13	13	70.3	13.527	118	59.248	8	13	13	12	13	12	12	13	13	12	13	12	12	13	13	12	13	12	12	70.3	70.3	70.3	70.3	63.6	70.3	8395200000	1315500000	1628200000	1542100000	1449000000	1207100000	1253400000	774240000	123890000	153020000	147290000	129280000
tr|A0A3B3IUD7|A0A3B3IUD7_HUMAN;sp|Q14690|RRP5_HUMAN;tr|S4R3Q4|S4R3Q4_HUMAN	tr|A0A3B3IUD7|A0A3B3IUD7_HUMAN;sp|Q14690|RRP5_HUMAN	Programmed cell death 11;Protein RRP5 homolog	PDCD11	tr|A0A3B3IUD7|A0A3B3IUD7_HUMAN Programmed cell death 11 OS=Homo sapiens OX=9606 GN=PDCD11 PE=1 SV=1;sp|Q14690|RRP5_HUMAN Protein RRP5 homolog OS=Homo sapiens OX=9606 GN=PDCD11 PE=1 SV=3	3	40	40	40	31.7	208.83	1872	142.65	117	35	34	35	36	36	34	35	34	35	36	36	34	35	34	35	36	36	34	27.1	26.1	27.5	27.8	28.2	26.8	7598400000	1256700000	1559500000	1241900000	1383200000	1142000000	1015200000	30927000	4710900	6242100	5183100	5923900
tr|H0Y720|H0Y720_HUMAN;sp|Q9UPQ9|TNR6B_HUMAN	tr|H0Y720|H0Y720_HUMAN;sp|Q9UPQ9|TNR6B_HUMAN	Trinucleotide repeat containing adaptor 6B (Fragment);Trinucleotide repeat-containing gene 6B protein	TNRC6B	tr|H0Y720|H0Y720_HUMAN Trinucleotide repeat containing adaptor 6B (Fragment) OS=Homo sapiens OX=9606 GN=TNRC6B PE=1 SV=1;sp|Q9UPQ9|TNR6B_HUMAN Trinucleotide repeat-containing gene 6B protein OS=Homo sapiens OX=9606 GN=TNRC6B PE=1 SV=4	2	2	2	2	2.3	148.57	1391	5.698	76	1	2	0	1	2	2	1	2	0	1	2	2	1	2	0	1	2	2	1.4	2.3	0	0.9	2.3	2.3	123060000	21945000	31321000	0	4414400	31422000	33955000	472600	94754	105730	0	58084
sp|Q9BYN8|RT26_HUMAN	sp|Q9BYN8|RT26_HUMAN	Small ribosomal subunit protein mS26	MRPS26	sp|Q9BYN8|RT26_HUMAN Small ribosomal subunit protein mS26 OS=Homo sapiens OX=9606 GN=MRPS26 PE=1 SV=1	1	11	11	11	31.7	24.211	205	27.223	15	9	10	11	11	9	10	9	10	11	11	9	10	9	10	11	11	9	10	27.3	31.2	31.7	31.7	30.2	31.2	3418600000	524680000	701850000	597680000	685950000	468610000	439840000	118920000	19121000	20470000	26392000	24321000
sp|P08621|RU17_HUMAN;tr|M0QYR1|M0QYR1_HUMAN;tr|M0QX04|M0QX04_HUMAN	sp|P08621|RU17_HUMAN	U1 small nuclear ribonucleoprotein 70 kDa	SNRNP70	sp|P08621|RU17_HUMAN U1 small nuclear ribonucleoprotein 70 kDa OS=Homo sapiens OX=9606 GN=SNRNP70 PE=1 SV=2	3	13	13	13	26.5	51.556	437	37.531	19	12	13	12	13	12	12	12	13	12	13	12	12	12	13	12	13	12	12	26.3	26.5	26.3	26.5	26.3	26.3	6047700000	872910000	1377300000	976090000	1054600000	804210000	962620000	167230000	21582000	40085000	28727000	30468000
sp|P82914|RT15_HUMAN	sp|P82914|RT15_HUMAN	Small ribosomal subunit protein uS15m	MRPS15	sp|P82914|RT15_HUMAN Small ribosomal subunit protein uS15m OS=Homo sapiens OX=9606 GN=MRPS15 PE=1 SV=1	1	9	9	9	26.5	29.842	257	14.565	18	8	8	8	9	9	8	8	8	8	9	9	8	8	8	8	9	9	8	22.6	22.6	22.6	26.5	26.5	26.5	1928100000	332590000	337260000	358670000	354680000	302260000	242630000	107120000	18477000	18737000	19926000	19704000
sp|P46087|NOP2_HUMAN;tr|F5H5X6|F5H5X6_HUMAN;tr|F5GWB7|F5GWB7_HUMAN;tr|F5H709|F5H709_HUMAN;tr|F5GYR3|F5GYR3_HUMAN;tr|F5H359|F5H359_HUMAN;tr|F5H8G6|F5H8G6_HUMAN	sp|P46087|NOP2_HUMAN	28S rRNA (cytosine(4447)-C(5))-methyltransferase	NOP2	sp|P46087|NOP2_HUMAN 28S rRNA (cytosine(4447)-C(5))-methyltransferase OS=Homo sapiens OX=9606 GN=NOP2 PE=1 SV=2	7	37	37	37	39.3	89.301	812	132.09	40	36	36	35	33	34	34	36	36	35	33	34	34	36	36	35	33	34	34	38.5	38.5	38.5	36.7	36.7	36.6	25999000000	4084800000	5182400000	4599900000	4426000000	3942300000	3764000000	422560000	71810000	89397000	74385000	66324000
sp|P61964|WDR5_HUMAN;tr|V9GZ59|V9GZ59_HUMAN;tr|V9GYQ5|V9GYQ5_HUMAN	sp|P61964|WDR5_HUMAN	WD repeat-containing protein 5	WDR5	sp|P61964|WDR5_HUMAN WD repeat-containing protein 5 OS=Homo sapiens OX=9606 GN=WDR5 PE=1 SV=1	3	11	11	11	50	36.588	334	28.578	23	9	10	9	10	10	10	9	10	9	10	10	10	9	10	9	10	10	10	36.5	40.4	38	47.6	47.6	47.6	3153100000	498720000	686420000	495860000	508920000	482120000	481050000	50316000	10561000	11643000	6775800	7425200
sp|P78527|PRKDC_HUMAN;tr|A0A8V8TMR1|A0A8V8TMR1_HUMAN	sp|P78527|PRKDC_HUMAN;tr|A0A8V8TMR1|A0A8V8TMR1_HUMAN	DNA-dependent protein kinase catalytic subunit;non-specific serine/threonine protein kinase	PRKDC	sp|P78527|PRKDC_HUMAN DNA-dependent protein kinase catalytic subunit OS=Homo sapiens OX=9606 GN=PRKDC PE=1 SV=3;tr|A0A8V8TMR1|A0A8V8TMR1_HUMAN non-specific serine/threonine protein kinase OS=Homo sapiens OX=9606 GN=PRKDC PE=1 SV=1	2	5	5	5	1.5	469.08	4128	9.9813	245	5	4	5	5	5	5	5	4	5	5	5	5	5	4	5	5	5	5	1.5	1.2	1.5	1.5	1.5	1.5	368900000	78477000	42681000	75472000	76899000	41264000	54105000	914620	220380	87864	180540	186370
sp|O15381|NVL_HUMAN;tr|E7EWK7|E7EWK7_HUMAN;tr|E9PH71|E9PH71_HUMAN;tr|E9PGD8|E9PGD8_HUMAN;tr|F8WF01|F8WF01_HUMAN;tr|C9JP83|C9JP83_HUMAN;tr|C9J6P7|C9J6P7_HUMAN;tr|A0A087WV72|A0A087WV72_HUMAN	sp|O15381|NVL_HUMAN	Nuclear valosin-containing protein-like	NVL	sp|O15381|NVL_HUMAN Nuclear valosin-containing protein-like OS=Homo sapiens OX=9606 GN=NVL PE=1 SV=1	8	22	22	22	28.4	95.05	856	63.423	52	16	19	20	17	20	21	16	19	20	17	20	21	16	19	20	17	20	21	23.9	24.5	27.2	23.2	26.5	28	3313400000	454970000	720030000	591080000	458440000	530150000	558730000	41520000	6288900	7510700	7537300	6249800
tr|H7BYY1|H7BYY1_HUMAN;tr|F5H7S3|F5H7S3_HUMAN;tr|B7Z596|B7Z596_HUMAN;tr|H0YKJ4|H0YKJ4_HUMAN;tr|H0YK48|H0YK48_HUMAN;tr|A0A494BZZ2|A0A494BZZ2_HUMAN;tr|H0YL42|H0YL42_HUMAN;tr|H0YN06|H0YN06_HUMAN	tr|H7BYY1|H7BYY1_HUMAN;tr|F5H7S3|F5H7S3_HUMAN;tr|B7Z596|B7Z596_HUMAN;tr|H0YKJ4|H0YKJ4_HUMAN;tr|H0YK48|H0YK48_HUMAN;tr|A0A494BZZ2|A0A494BZZ2_HUMAN;tr|H0YL42|H0YL42_HUMAN	Tropomyosin alpha-1 chain	TPM1;	tr|H7BYY1|H7BYY1_HUMAN Tropomyosin alpha-1 chain OS=Homo sapiens OX=9606 GN=TPM1 PE=1 SV=1;tr|F5H7S3|F5H7S3_HUMAN Tropomyosin alpha-1 chain OS=Homo sapiens OX=9606 GN=TPM1 PE=1 SV=2;tr|B7Z596|B7Z596_HUMAN Tropomyosin alpha-1 chain OS=Homo sapiens OX=9606 G	8	14	9	3	48.4	28.747	248	23.118	21	14	12	9	11	9	9	9	7	5	7	6	5	3	2	2	3	2	2	48.4	39.5	33.5	40.7	34.7	31.9	1768500000	598010000	192990000	151560000	494750000	141000000	190230000	75210000	24572000	8051100	5992100	21618000
sp|Q9Y3D5|RT18C_HUMAN;tr|H0YAG5|H0YAG5_HUMAN;tr|D6RCM2|D6RCM2_HUMAN	sp|Q9Y3D5|RT18C_HUMAN;tr|H0YAG5|H0YAG5_HUMAN;tr|D6RCM2|D6RCM2_HUMAN	Small ribosomal subunit protein bS18m;Mitochondrial ribosomal protein S18C (Fragment);	MRPS18C;	sp|Q9Y3D5|RT18C_HUMAN Small ribosomal subunit protein bS18m OS=Homo sapiens OX=9606 GN=MRPS18C PE=1 SV=1;tr|H0YAG5|H0YAG5_HUMAN Mitochondrial ribosomal protein S18C (Fragment) OS=Homo sapiens OX=9606 GN=MRPS18C PE=1 SV=1;tr|D6RCM2|D6RCM2_HUMAN Mitochondria	3	3	3	3	33.8	15.85	142	17.433	8	3	3	3	3	3	3	3	3	3	3	3	3	3	3	3	3	3	3	33.8	33.8	33.8	33.8	33.8	33.8	1152600000	196680000	224750000	192490000	241740000	159940000	137000000	92772000	15595000	16100000	16928000	19728000
sp|Q9H8H2|DDX31_HUMAN	sp|Q9H8H2|DDX31_HUMAN	ATP-dependent DNA helicase DDX31	DDX31	sp|Q9H8H2|DDX31_HUMAN ATP-dependent DNA helicase DDX31 OS=Homo sapiens OX=9606 GN=DDX31 PE=1 SV=2	1	16	16	16	26.3	94.086	851	53.363	52	13	16	15	15	14	14	13	16	15	15	14	14	13	16	15	15	14	14	22.1	26.3	25.5	25.3	24.4	24.4	2436100000	340610000	535020000	421290000	384870000	386020000	368260000	26959000	3513500	6051500	4622000	4028700
tr|A0A804CF45|A0A804CF45_HUMAN;sp|O14654|IRS4_HUMAN	tr|A0A804CF45|A0A804CF45_HUMAN;sp|O14654|IRS4_HUMAN	Insulin receptor substrate 4	IRS4	tr|A0A804CF45|A0A804CF45_HUMAN Insulin receptor substrate 4 OS=Homo sapiens OX=9606 GN=IRS4 PE=1 SV=1;sp|O14654|IRS4_HUMAN Insulin receptor substrate 4 OS=Homo sapiens OX=9606 GN=IRS4 PE=1 SV=1	2	12	12	12	9.6	133.68	1256	33.105	65	9	12	9	9	11	11	9	12	9	9	11	11	9	12	9	9	11	11	6.9	9.6	6.5	7.2	9	8.6	1755800000	299630000	374120000	260820000	224940000	285630000	310700000	16875000	2412000	3807500	2487600	1988000
sp|Q9BRP1|PDD2L_HUMAN	sp|Q9BRP1|PDD2L_HUMAN	Programmed cell death protein 2-like	PDCD2L	sp|Q9BRP1|PDD2L_HUMAN Programmed cell death protein 2-like OS=Homo sapiens OX=9606 GN=PDCD2L PE=1 SV=1	1	2	2	2	8.9	39.416	358	3.7824	17	2	2	2	2	2	2	2	2	2	2	2	2	2	2	2	2	2	2	8.9	8.9	8.9	8.9	8.9	8.9	189940000	39447000	32391000	29231000	28480000	28008000	32379000	6327400	1225000	1134000	1019800	897570
sp|P46779|RL28_HUMAN;tr|H0YKD8|H0YKD8_HUMAN;tr|H0YMF4|H0YMF4_HUMAN;tr|H0YLP6|H0YLP6_HUMAN	sp|P46779|RL28_HUMAN;tr|H0YKD8|H0YKD8_HUMAN;tr|H0YMF4|H0YMF4_HUMAN;tr|H0YLP6|H0YLP6_HUMAN	Large ribosomal subunit protein eL28;60S ribosomal protein L28	RPL28;	sp|P46779|RL28_HUMAN Large ribosomal subunit protein eL28 OS=Homo sapiens OX=9606 GN=RPL28 PE=1 SV=3;tr|H0YKD8|H0YKD8_HUMAN 60S ribosomal protein L28 OS=Homo sapiens OX=9606 GN=RPL28 PE=1 SV=1;tr|H0YMF4|H0YMF4_HUMAN Large ribosomal subunit protein eL28 OS=	4	25	25	25	68.6	15.747	137	106.65	9	24	25	25	24	25	25	24	25	25	24	25	25	24	25	25	24	25	25	68.6	68.6	68.6	65.7	68.6	68.6	162110000000	28392000000	34365000000	23504000000	24535000000	26311000000	25003000000	13185000000	2276700000	2775000000	1870700000	1932100000
sp|Q07020|RL18_HUMAN;tr|J3QQ67|J3QQ67_HUMAN;tr|H0YHA7|H0YHA7_HUMAN;tr|G3V203|G3V203_HUMAN;tr|F8VUA6|F8VUA6_HUMAN;tr|F8VYV2|F8VYV2_HUMAN;tr|A0A075B7A0|A0A075B7A0_HUMAN;tr|F8VXR6|F8VXR6_HUMAN	sp|Q07020|RL18_HUMAN;tr|J3QQ67|J3QQ67_HUMAN;tr|H0YHA7|H0YHA7_HUMAN;tr|G3V203|G3V203_HUMAN;tr|F8VUA6|F8VUA6_HUMAN;tr|F8VYV2|F8VYV2_HUMAN;tr|A0A075B7A0|A0A075B7A0_HUMAN	Large ribosomal subunit protein eL18;Ribosomal protein L18 (Fragment);	RPL18;	sp|Q07020|RL18_HUMAN Large ribosomal subunit protein eL18 OS=Homo sapiens OX=9606 GN=RPL18 PE=1 SV=2;tr|J3QQ67|J3QQ67_HUMAN Ribosomal protein L18 (Fragment) OS=Homo sapiens OX=9606 GN=RPL18 PE=1 SV=1;tr|H0YHA7|H0YHA7_HUMAN Ribosomal protein L18 (Fragment)	8	24	24	24	62.8	21.634	188	136.44	9	21	24	21	21	22	21	21	24	21	21	22	21	21	24	21	21	22	21	59.6	62.8	62.8	62.8	62.8	62.8	215340000000	36025000000	44792000000	33720000000	32398000000	34669000000	33731000000	17310000000	2752200000	3529000000	2828900000	2651500000
sp|Q9UL40|ZN346_HUMAN;tr|D6RJ07|D6RJ07_HUMAN;tr|B7Z6B6|B7Z6B6_HUMAN;tr|B7Z6Q2|B7Z6Q2_HUMAN;tr|B7Z4J8|B7Z4J8_HUMAN;tr|B7Z4N4|B7Z4N4_HUMAN	sp|Q9UL40|ZN346_HUMAN;tr|D6RJ07|D6RJ07_HUMAN;tr|B7Z6B6|B7Z6B6_HUMAN;tr|B7Z6Q2|B7Z6Q2_HUMAN;tr|B7Z4J8|B7Z4J8_HUMAN	Zinc finger protein 346	ZNF346;	sp|Q9UL40|ZN346_HUMAN Zinc finger protein 346 OS=Homo sapiens OX=9606 GN=ZNF346 PE=1 SV=1;tr|D6RJ07|D6RJ07_HUMAN Zinc finger protein 346 OS=Homo sapiens OX=9606 GN=ZNF346 PE=1 SV=1;tr|B7Z6B6|B7Z6B6_HUMAN Zinc finger protein 346 OS=Homo sapiens OX=9606 GN=Z	6	10	10	10	38.1	32.932	294	32.335	15	9	10	9	9	10	9	9	10	9	9	10	9	9	10	9	9	10	9	35	38.1	35.4	35.4	38.1	35.4	1943700000	321510000	391520000	320400000	298380000	305180000	306690000	98139000	15038000	20906000	16505000	15127000
sp|Q9BVP2|GNL3_HUMAN;tr|C9JZT7|C9JZT7_HUMAN;tr|B4DMU5|B4DMU5_HUMAN;tr|C9JYH9|C9JYH9_HUMAN	sp|Q9BVP2|GNL3_HUMAN	Guanine nucleotide-binding protein-like 3	GNL3	sp|Q9BVP2|GNL3_HUMAN Guanine nucleotide-binding protein-like 3 OS=Homo sapiens OX=9606 GN=GNL3 PE=1 SV=2	4	36	36	36	57.4	61.992	549	227.16	31	34	35	35	35	35	35	34	35	35	35	35	35	34	35	35	35	35	35	57.4	57.4	57.4	56.3	57.4	57.4	24811000000	3912000000	5254700000	4023500000	4320700000	3659200000	3640500000	522940000	86861000	108220000	87333000	89435000
sp|P61353|RL27_HUMAN;tr|K7ELC7|K7ELC7_HUMAN;tr|K7EQQ9|K7EQQ9_HUMAN;tr|K7ERY7|K7ERY7_HUMAN	sp|P61353|RL27_HUMAN;tr|K7ELC7|K7ELC7_HUMAN	Large ribosomal subunit protein eL27;60S ribosomal protein L27 (Fragment)	RPL27	sp|P61353|RL27_HUMAN Large ribosomal subunit protein eL27 OS=Homo sapiens OX=9606 GN=RPL27 PE=1 SV=2;tr|K7ELC7|K7ELC7_HUMAN 60S ribosomal protein L27 (Fragment) OS=Homo sapiens OX=9606 GN=RPL27 PE=1 SV=1	4	22	22	22	67.6	15.798	136	100.39	6	22	21	22	21	20	21	22	21	22	21	20	21	22	21	22	21	20	21	67.6	67.6	67.6	67.6	63.2	67.6	211760000000	37714000000	41066000000	33756000000	33856000000	30386000000	34983000000	12050000000	2326900000	2305200000	1986900000	1871600000
sp|Q2NL82|TSR1_HUMAN;tr|I3L1Q5|I3L1Q5_HUMAN;tr|I3L4E8|I3L4E8_HUMAN	sp|Q2NL82|TSR1_HUMAN	Pre-rRNA-processing protein TSR1 homolog	TSR1	sp|Q2NL82|TSR1_HUMAN Pre-rRNA-processing protein TSR1 homolog OS=Homo sapiens OX=9606 GN=TSR1 PE=1 SV=1	3	16	16	16	22.6	91.809	804	48.976	37	12	13	13	10	12	12	12	13	13	10	12	12	12	13	13	10	12	12	18.8	18.2	18.8	14.7	16.9	17.5	2058000000	410460000	361930000	321190000	251050000	346810000	366540000	31871000	6121800	5047100	5309700	3882400
sp|O95478|NSA2_HUMAN;tr|A0A0A0MQZ6|A0A0A0MQZ6_HUMAN;tr|H0YAI9|H0YAI9_HUMAN	sp|O95478|NSA2_HUMAN;tr|A0A0A0MQZ6|A0A0A0MQZ6_HUMAN;tr|H0YAI9|H0YAI9_HUMAN	Ribosome biogenesis protein NSA2 homolog;NSA2 ribosome biogenesis factor;	NSA2;	sp|O95478|NSA2_HUMAN Ribosome biogenesis protein NSA2 homolog OS=Homo sapiens OX=9606 GN=NSA2 PE=1 SV=1;tr|A0A0A0MQZ6|A0A0A0MQZ6_HUMAN NSA2 ribosome biogenesis factor OS=Homo sapiens OX=9606 GN=NSA2 PE=1 SV=1;tr|H0YAI9|H0YAI9_HUMAN NSA2 ribosome biogenesis	3	3	3	3	11.2	30.065	260	7.8154	12	3	2	3	3	3	3	3	2	3	3	3	3	3	2	3	3	3	3	11.2	7.7	11.2	11.2	11.2	11.2	1053700000	175560000	182740000	201380000	183070000	160480000	150460000	51603000	8974100	6555700	10636000	9160100
tr|A0A8Q3SJE8|A0A8Q3SJE8_HUMAN;tr|A0A8Q3SIS9|A0A8Q3SIS9_HUMAN;tr|A0A8Q3SIY6|A0A8Q3SIY6_HUMAN;sp|O60832|DKC1_HUMAN;tr|A0A8Q3WLC8|A0A8Q3WLC8_HUMAN;tr|A0A8Q3WLD1|A0A8Q3WLD1_HUMAN;tr|A0A8Q3WLG7|A0A8Q3WLG7_HUMAN;tr|A0A8Q3SIX2|A0A8Q3SIX2_HUMAN;tr|C9IYT0|C9IYT0_HUMAN;tr|A0A8Q3WLE4|A0A8Q3WLE4_HUMAN;tr|A0A8Q3WLW8|A0A8Q3WLW8_HUMAN;tr|A0A8V8TKY9|A0A8V8TKY9_HUMAN;tr|H7C2Q2|H7C2Q2_HUMAN;tr|A0A8Q3WLE5|A0A8Q3WL…	tr|A0A8Q3SJE8|A0A8Q3SJE8_HUMAN;tr|A0A8Q3SIS9|A0A8Q3SIS9_HUMAN;tr|A0A8Q3SIY6|A0A8Q3SIY6_HUMAN;sp|O60832|DKC1_HUMAN;tr|A0A8Q3WLC8|A0A8Q3WLC8_HUMAN;tr|A0A8Q3WLD1|A0A8Q3WLD1_HUMAN;tr|A0A8Q3WLG7|A0A8Q3WLG7_HUMAN;tr|A0A8Q3SIX2|A0A8Q3SIX2_HUMAN;tr|C9IYT0|C9IYT0_HUMAN;tr|A0A8Q3WLE4|A0A8Q3WLE4_HUMAN;tr|A0A8Q3WLW8|A0A8Q3WLW8_HUMAN	H/ACA ribonucleoprotein complex subunit DKC1;	DKC1;	tr|A0A8Q3SJE8|A0A8Q3SJE8_HUMAN H/ACA ribonucleoprotein complex subunit DKC1 OS=Homo sapiens OX=9606 GN=DKC1 PE=1 SV=1;tr|A0A8Q3SIS9|A0A8Q3SIS9_HUMAN H/ACA ribonucleoprotein complex subunit DKC1 OS=Homo sapiens OX=9606 GN=DKC1 PE=1 SV=1;tr|A0A8Q3SIY6|A0A8Q3	14	25	25	25	47.6	56.423	504	137.34	35	22	23	22	22	23	23	22	23	22	22	23	23	22	23	22	22	23	23	43.1	44.2	44.6	45.6	47.6	45.6	13057000000	1915900000	2961300000	2056300000	2260700000	1718500000	2144000000	89705000	16614000	20614000	11673000	16436000
tr|E9PKP7|E9PKP7_HUMAN;tr|A0A994J4N4|A0A994J4N4_HUMAN	tr|E9PKP7|E9PKP7_HUMAN;tr|A0A994J4N4|A0A994J4N4_HUMAN	Upstream binding transcription factor	UBTF	tr|E9PKP7|E9PKP7_HUMAN Upstream binding transcription factor OS=Homo sapiens OX=9606 GN=UBTF PE=1 SV=1;tr|A0A994J4N4|A0A994J4N4_HUMAN Upstream binding transcription factor OS=Homo sapiens OX=9606 GN=UBTF PE=1 SV=1	2	24	24	1	31	87.435	745	73.804	49	21	23	21	21	19	21	21	23	21	21	19	21	1	1	1	1	1	1	29	30.1	29.9	28.9	27	29.9	4692000000	764830000	959580000	766860000	786210000	669930000	744570000	38222000	5451800	7016000	6122900	6518300
sp|Q9NQ50|RM40_HUMAN	sp|Q9NQ50|RM40_HUMAN	Large ribosomal subunit protein mL40	MRPL40	sp|Q9NQ50|RM40_HUMAN Large ribosomal subunit protein mL40 OS=Homo sapiens OX=9606 GN=MRPL40 PE=1 SV=1	1	2	2	2	16.5	24.49	206	9.5272	12	2	2	2	2	2	2	2	2	2	2	2	2	2	2	2	2	2	2	16.5	16.5	16.5	16.5	16.5	16.5	214490000	31286000	43985000	38611000	26739000	34534000	39331000	8861700	1350400	2018400	1557700	1034200
sp|P62829|RL23_HUMAN;tr|J3KT29|J3KT29_HUMAN;tr|C9JD32|C9JD32_HUMAN;tr|B9ZVP7|B9ZVP7_HUMAN;tr|J3KTJ3|J3KTJ3_HUMAN;tr|J3QQT9|J3QQT9_HUMAN	sp|P62829|RL23_HUMAN;tr|J3KT29|J3KT29_HUMAN;tr|C9JD32|C9JD32_HUMAN;tr|B9ZVP7|B9ZVP7_HUMAN	Large ribosomal subunit protein uL14;	RPL23;	sp|P62829|RL23_HUMAN Large ribosomal subunit protein uL14 OS=Homo sapiens OX=9606 GN=RPL23 PE=1 SV=1;tr|J3KT29|J3KT29_HUMAN Large ribosomal subunit protein uL14 OS=Homo sapiens OX=9606 GN=RPL23 PE=1 SV=1;tr|C9JD32|C9JD32_HUMAN Ribosomal protein L23 (Fragme	6	16	16	16	73.6	14.865	140	102.42	9	15	16	15	16	15	16	15	16	15	16	15	16	15	16	15	16	15	16	72.9	73.6	72.9	73.6	72.9	73.6	44114000000	7904900000	8923900000	6589100000	6003500000	7437400000	7254800000	3197000000	566480000	648180000	479980000	442490000
sp|P62917|RL8_HUMAN;tr|E9PKU4|E9PKU4_HUMAN;tr|E9PKZ0|E9PKZ0_HUMAN;tr|G3V1A1|G3V1A1_HUMAN;tr|E9PP36|E9PP36_HUMAN	sp|P62917|RL8_HUMAN;tr|E9PKU4|E9PKU4_HUMAN;tr|E9PKZ0|E9PKZ0_HUMAN;tr|G3V1A1|G3V1A1_HUMAN	Large ribosomal subunit protein uL2;Large ribosomal subunit protein uL2 (Fragment);	RPL8;	sp|P62917|RL8_HUMAN Large ribosomal subunit protein uL2 OS=Homo sapiens OX=9606 GN=RPL8 PE=1 SV=2;tr|E9PKU4|E9PKU4_HUMAN Large ribosomal subunit protein uL2 (Fragment) OS=Homo sapiens OX=9606 GN=RPL8 PE=1 SV=1;tr|E9PKZ0|E9PKZ0_HUMAN Large ribosomal subunit	5	33	33	33	72.8	28.024	257	258.51	13	32	33	32	32	32	30	32	33	32	32	32	30	32	33	32	32	32	30	72.8	72.8	72.8	72.8	72.8	72.4	267060000000	42847000000	57409000000	41507000000	45184000000	38413000000	41704000000	10182000000	1490300000	2253400000	1660200000	1747100000
tr|A0A8V8TKK9|A0A8V8TKK9_HUMAN;sp|Q9NP97|DLRB1_HUMAN;sp|Q8TF09|DLRB2_HUMAN;tr|H3BQI1|H3BQI1_HUMAN;tr|B1AKR6|B1AKR6_HUMAN	tr|A0A8V8TKK9|A0A8V8TKK9_HUMAN;sp|Q9NP97|DLRB1_HUMAN;sp|Q8TF09|DLRB2_HUMAN;tr|H3BQI1|H3BQI1_HUMAN;tr|B1AKR6|B1AKR6_HUMAN	Dynein light chain roadblock-type 1;	DYNLRB1;	tr|A0A8V8TKK9|A0A8V8TKK9_HUMAN Dynein light chain roadblock-type 1 OS=Homo sapiens OX=9606 GN=DYNLRB1 PE=1 SV=1;sp|Q9NP97|DLRB1_HUMAN Dynein light chain roadblock-type 1 OS=Homo sapiens OX=9606 GN=DYNLRB1 PE=1 SV=3;sp|Q8TF09|DLRB2_HUMAN Dynein light chain	5	1	1	1	19	7.3423	63	3.46	4	1	1	1	1	1	1	1	1	1	1	1	1	1	1	1	1	1	1	19	19	19	19	19	19	113030000	23734000	18394000	17868000	14555000	18448000	20028000	28257000	5933600	4598500	4467100	3638900
sp|P62979|RS27A_HUMAN	sp|P62979|RS27A_HUMAN	Ubiquitin-ribosomal protein eS31 fusion protein	RPS27A	sp|P62979|RS27A_HUMAN Ubiquitin-ribosomal protein eS31 fusion protein OS=Homo sapiens OX=9606 GN=RPS27A PE=1 SV=2	1	7	7	6	34.6	17.965	156	26.499	11	7	7	7	7	7	6	7	7	7	7	7	6	6	6	6	6	6	5	34.6	34.6	34.6	34.6	34.6	34.6	36800000000	5891900000	7938700000	5699700000	5813300000	5656300000	5799600000	376140000	60347000	83703000	62896000	57771000
sp|Q9H7B2|RPF2_HUMAN;tr|Q5VXN0|Q5VXN0_HUMAN	sp|Q9H7B2|RPF2_HUMAN;tr|Q5VXN0|Q5VXN0_HUMAN	Ribosome production factor 2 homolog;Ribosome production factor 2 homolog (Fragment)	RPF2	sp|Q9H7B2|RPF2_HUMAN Ribosome production factor 2 homolog OS=Homo sapiens OX=9606 GN=RPF2 PE=1 SV=2;tr|Q5VXN0|Q5VXN0_HUMAN Ribosome production factor 2 homolog (Fragment) OS=Homo sapiens OX=9606 GN=RPF2 PE=1 SV=1	2	13	13	13	35	35.582	306	44.193	19	13	12	11	10	11	12	13	12	11	10	11	12	13	12	11	10	11	12	35	32.4	30.1	27.5	32.4	32.4	2774000000	420590000	636340000	415170000	425330000	448990000	427590000	48003000	7858300	9258300	7434900	6513700
sp|Q99848|EBP2_HUMAN;tr|H7C2Q8|H7C2Q8_HUMAN	sp|Q99848|EBP2_HUMAN;tr|H7C2Q8|H7C2Q8_HUMAN	Probable rRNA-processing protein EBP2;EBNA1 binding protein 2	EBNA1BP2	sp|Q99848|EBP2_HUMAN Probable rRNA-processing protein EBP2 OS=Homo sapiens OX=9606 GN=EBNA1BP2 PE=1 SV=2;tr|H7C2Q8|H7C2Q8_HUMAN EBNA1 binding protein 2 OS=Homo sapiens OX=9606 GN=EBNA1BP2 PE=1 SV=1	2	19	19	19	52.9	34.852	306	88.631	18	19	19	19	18	19	19	19	19	19	18	19	19	19	19	19	18	19	19	52.9	52.9	52.9	52.9	52.9	52.9	10991000000	1699100000	2369800000	1762500000	1695300000	1690500000	1774100000	379300000	60268000	79794000	58759000	57441000
sp|P26641|EF1G_HUMAN	sp|P26641|EF1G_HUMAN	Elongation factor 1-gamma	EEF1G	sp|P26641|EF1G_HUMAN Elongation factor 1-gamma OS=Homo sapiens OX=9606 GN=EEF1G PE=1 SV=3	1	5	5	5	15.1	50.118	437	15.878	26	4	3	5	4	4	4	4	3	5	4	4	4	4	3	5	4	4	4	11.9	8.9	15.1	11.9	11.9	11.9	810510000	137830000	93737000	198110000	128450000	100660000	151720000	12810000	1855400	1429800	2755700	2246000
tr|A0A087WUK2|A0A087WUK2_HUMAN;sp|O14979|HNRDL_HUMAN	tr|A0A087WUK2|A0A087WUK2_HUMAN;sp|O14979|HNRDL_HUMAN	Heterogeneous nuclear ribonucleoprotein D like;Heterogeneous nuclear ribonucleoprotein D-like	HNRNPDL	tr|A0A087WUK2|A0A087WUK2_HUMAN Heterogeneous nuclear ribonucleoprotein D like OS=Homo sapiens OX=9606 GN=HNRNPDL PE=1 SV=1;sp|O14979|HNRDL_HUMAN Heterogeneous nuclear ribonucleoprotein D-like OS=Homo sapiens OX=9606 GN=HNRNPDL PE=1 SV=3	2	23	23	21	46.6	40.04	363	93.588	24	22	22	22	22	22	23	22	22	22	22	22	23	20	20	20	20	20	21	46.6	46.6	45.5	46.6	46.6	46.6	23458000000	5912600000	2875800000	3642600000	4404500000	2402200000	4220500000	438160000	103480000	50103000	70421000	85617000
sp|Q9BQ39|DDX50_HUMAN	sp|Q9BQ39|DDX50_HUMAN	ATP-dependent RNA helicase DDX50	DDX50	sp|Q9BQ39|DDX50_HUMAN ATP-dependent RNA helicase DDX50 OS=Homo sapiens OX=9606 GN=DDX50 PE=1 SV=1	1	35	33	33	50.7	82.564	737	134.02	42	34	33	33	33	34	32	32	31	31	31	32	30	32	31	31	31	32	30	50.7	49.8	50.7	50.7	50.7	46.8	16348000000	2717000000	3373500000	2566900000	2680700000	2566300000	2443500000	236130000	38695000	46507000	37107000	38187000
sp|P68371|TBB4B_HUMAN;tr|M0R2D3|M0R2D3_HUMAN;tr|M0QY85|M0QY85_HUMAN;tr|M0R0X0|M0R0X0_HUMAN;tr|M0QY37|M0QY37_HUMAN;tr|M0QX14|M0QX14_HUMAN;tr|M0QZL7|M0QZL7_HUMAN;tr|M0R278|M0R278_HUMAN;tr|M0R2T4|M0R2T4_HUMAN;tr|A0A075B724|A0A075B724_HUMAN	sp|P68371|TBB4B_HUMAN	Tubulin beta-4B chain	TUBB4B	sp|P68371|TBB4B_HUMAN Tubulin beta-4B chain OS=Homo sapiens OX=9606 GN=TUBB4B PE=1 SV=1	10	34	34	2	69.4	49.83	445	274.13	22	34	33	33	32	32	33	34	33	33	32	32	33	2	2	2	2	2	1	69.4	69.4	69.4	69.2	69.2	68.5	48343000000	8249400000	9177800000	8173900000	7584200000	6948400000	8209300000	1206400000	210910000	216850000	194610000	188630000
sp|Q9H7S9|ZN703_HUMAN;sp|Q96F45|ZN503_HUMAN	sp|Q9H7S9|ZN703_HUMAN	Zinc finger protein 703	ZNF703	sp|Q9H7S9|ZN703_HUMAN Zinc finger protein 703 OS=Homo sapiens OX=9606 GN=ZNF703 PE=1 SV=1	2	3	3	3	5.9	58.221	590	9.1181	24	3	3	2	3	3	3	3	3	2	3	3	3	3	3	2	3	3	3	5.9	5.9	4.2	5.9	5.9	5.9	223230000	44779000	46423000	26995000	20568000	36612000	47856000	5854900	1199200	1265200	519330	484770
sp|Q06787|FMR1_HUMAN;tr|A0A8I5KYA7|A0A8I5KYA7_HUMAN;tr|Q8IXW7|Q8IXW7_HUMAN	sp|Q06787|FMR1_HUMAN	Fragile X messenger ribonucleoprotein 1	FMR1	sp|Q06787|FMR1_HUMAN Fragile X messenger ribonucleoprotein 1 OS=Homo sapiens OX=9606 GN=FMR1 PE=1 SV=1	3	27	2	0	42.1	71.174	632	3.8695	38	25	27	26	27	26	26	1	2	1	2	1	1	0	0	0	0	0	0	40.8	42.1	42.1	42.1	42.1	42.1	354460000	59115000	80483000	48041000	50148000	61483000	55194000	4688400	857260	992320	692460	633650
tr|A0A2R8Y7H4|A0A2R8Y7H4_HUMAN;sp|P60891|PRPS1_HUMAN;tr|B1ALA9|B1ALA9_HUMAN;tr|A0A6Q8PHI4|A0A6Q8PHI4_HUMAN;sp|P11908|PRPS2_HUMAN;tr|A0A6Q8PGP2|A0A6Q8PGP2_HUMAN;tr|A0A0B4J207|A0A0B4J207_HUMAN;sp|P21108|PRPS3_HUMAN;tr|A0A6Q8PG82|A0A6Q8PG82_HUMAN;tr|B1ALA7|B1ALA7_HUMAN;tr|A0A6Q8PHK9|A0A6Q8PHK9_HUMAN;tr|A0A6Q8PEU0|A0A6Q8PEU0_HUMAN;tr|A0A6Q8PGX9|A0A6Q8PGX9_HUMAN;tr|A0A6Q8PG13|A0A6Q8PG13_HUMAN;tr|A0A6Q…	tr|A0A2R8Y7H4|A0A2R8Y7H4_HUMAN;sp|P60891|PRPS1_HUMAN;tr|B1ALA9|B1ALA9_HUMAN;tr|A0A6Q8PHI4|A0A6Q8PHI4_HUMAN;sp|P11908|PRPS2_HUMAN;tr|A0A6Q8PGP2|A0A6Q8PGP2_HUMAN	Ribose-phosphate pyrophosphokinase;Ribose-phosphate pyrophosphokinase 1;	PRPS1;	tr|A0A2R8Y7H4|A0A2R8Y7H4_HUMAN Ribose-phosphate pyrophosphokinase OS=Homo sapiens OX=9606 GN=PRPS1 PE=1 SV=1;sp|P60891|PRPS1_HUMAN Ribose-phosphate pyrophosphokinase 1 OS=Homo sapiens OX=9606 GN=PRPS1 PE=1 SV=2;tr|B1ALA9|B1ALA9_HUMAN Ribose-phosphate pyrop	22	8	8	8	22.7	35.364	321	23.168	21	7	6	7	6	6	7	7	6	7	6	6	7	7	6	7	6	6	7	22.7	22.4	22.7	22.7	22.7	22.7	2608300000	478850000	460560000	441080000	379160000	386590000	462030000	67424000	12113000	13224000	12033000	9376100
sp|Q49A26|GLYR1_HUMAN;tr|K7EMM8|K7EMM8_HUMAN;tr|K7EQB2|K7EQB2_HUMAN;tr|K7EPU6|K7EPU6_HUMAN;tr|K7ELL0|K7ELL0_HUMAN	sp|Q49A26|GLYR1_HUMAN;tr|K7EMM8|K7EMM8_HUMAN	Cytokine-like nuclear factor N-PAC;Cytokine-like nuclear factor N-PAC (Fragment)	GLYR1	sp|Q49A26|GLYR1_HUMAN Cytokine-like nuclear factor N-PAC OS=Homo sapiens OX=9606 GN=GLYR1 PE=1 SV=4;tr|K7EMM8|K7EMM8_HUMAN Cytokine-like nuclear factor N-PAC (Fragment) OS=Homo sapiens OX=9606 GN=GLYR1 PE=1 SV=2	5	14	14	14	34.4	60.547	553	75.234	33	11	11	11	12	11	12	11	11	11	12	11	12	11	11	11	12	11	12	30.4	23.3	31.5	32.7	25	33.6	2005400000	298450000	415630000	347180000	410990000	287010000	246120000	25226000	2959900	5710400	3903900	5341600
tr|J3QL05|J3QL05_HUMAN;tr|J3KP15|J3KP15_HUMAN;sp|Q01130|SRSF2_HUMAN;sp|Q9BRL6|SRSF8_HUMAN	tr|J3QL05|J3QL05_HUMAN;tr|J3KP15|J3KP15_HUMAN;sp|Q01130|SRSF2_HUMAN;sp|Q9BRL6|SRSF8_HUMAN	Serine and arginine rich splicing factor 2 (Fragment);Serine/arginine-rich splicing factor 2;	SRSF2;	tr|J3QL05|J3QL05_HUMAN Serine and arginine rich splicing factor 2 (Fragment) OS=Homo sapiens OX=9606 GN=SRSF2 PE=1 SV=1;tr|J3KP15|J3KP15_HUMAN Serine/arginine-rich splicing factor 2 OS=Homo sapiens OX=9606 GN=SRSF2 PE=1 SV=9;sp|Q01130|SRSF2_HUMAN Serine/ar	4	4	4	4	30	15.156	130	9.5214	7	3	3	3	3	4	3	3	3	3	3	4	3	3	3	3	3	4	3	30	30	17.7	17.7	30	30	1572500000	224920000	388090000	219090000	227100000	252840000	260480000	199030000	26863000	45878000	31298000	32442000
tr|A0A8Q3WK70|A0A8Q3WK70_HUMAN;sp|O00566|MPP10_HUMAN	tr|A0A8Q3WK70|A0A8Q3WK70_HUMAN;sp|O00566|MPP10_HUMAN	U3 small nucleolar ribonucleoprotein protein MPP10	MPHOSPH10	tr|A0A8Q3WK70|A0A8Q3WK70_HUMAN U3 small nucleolar ribonucleoprotein protein MPP10 OS=Homo sapiens OX=9606 GN=MPHOSPH10 PE=1 SV=1;sp|O00566|MPP10_HUMAN U3 small nucleolar ribonucleoprotein protein MPP10 OS=Homo sapiens OX=9606 GN=MPHOSPH10 PE=1 SV=2	2	1	1	1	2.6	62.62	541	3.2383	29	1	1	1	1	1	0	1	1	1	1	1	0	1	1	1	1	1	0	2.6	2.6	2.6	2.6	2.6	0	107690000	25377000	25532000	16663000	16881000	23237000	0	3713400	875080	880410	574570	582090
tr|A0A8C8MUD1|A0A8C8MUD1_HUMAN;tr|A0A804HJ47|A0A804HJ47_HUMAN;tr|A0A5F9ZHC5|A0A5F9ZHC5_HUMAN;sp|Q12904|AIMP1_HUMAN;tr|D6R937|D6R937_HUMAN;tr|A0A8C8KIA0|A0A8C8KIA0_HUMAN	tr|A0A8C8MUD1|A0A8C8MUD1_HUMAN;tr|A0A804HJ47|A0A804HJ47_HUMAN;tr|A0A5F9ZHC5|A0A5F9ZHC5_HUMAN;sp|Q12904|AIMP1_HUMAN;tr|D6R937|D6R937_HUMAN	Aminoacyl tRNA synthetase complex interacting multifunctional protein 1	AIMP1;	tr|A0A8C8MUD1|A0A8C8MUD1_HUMAN Aminoacyl tRNA synthetase complex interacting multifunctional protein 1 OS=Homo sapiens OX=9606 GN=AIMP1 PE=1 SV=1;tr|A0A804HJ47|A0A804HJ47_HUMAN Aminoacyl tRNA synthetase complex interacting multifunctional protein 1 OS=Homo	6	5	5	5	23	28.43	256	15.975	18	3	5	5	4	4	5	3	5	5	4	4	5	3	5	5	4	4	5	14.8	23	23	19.5	19.5	23	451140000	73318000	70693000	94598000	59285000	66579000	86669000	11538000	2044700	1649500	2761200	1453700
sp|P62888|RL30_HUMAN;tr|E5RI99|E5RI99_HUMAN;tr|A0A0C4DH44|A0A0C4DH44_HUMAN;tr|E5RJH3|E5RJH3_HUMAN;tr|A0A0B4J213|A0A0B4J213_HUMAN	sp|P62888|RL30_HUMAN;tr|E5RI99|E5RI99_HUMAN;tr|A0A0C4DH44|A0A0C4DH44_HUMAN	Large ribosomal subunit protein eL30;Large ribosomal subunit protein eL30 (Fragment);	RPL30;	sp|P62888|RL30_HUMAN Large ribosomal subunit protein eL30 OS=Homo sapiens OX=9606 GN=RPL30 PE=1 SV=2;tr|E5RI99|E5RI99_HUMAN Large ribosomal subunit protein eL30 (Fragment) OS=Homo sapiens OX=9606 GN=RPL30 PE=1 SV=1;tr|A0A0C4DH44|A0A0C4DH44_HUMAN Large ribo	5	16	16	16	82.6	12.784	115	71.815	8	16	16	16	16	16	16	16	16	16	16	16	16	16	16	16	16	16	16	82.6	82.6	82.6	82.6	82.6	82.6	162020000000	25890000000	34367000000	25416000000	26081000000	26224000000	24038000000	14759000000	2368400000	3082300000	2386500000	2401100000
tr|C9JPM4|C9JPM4_HUMAN;tr|C9JAK5|C9JAK5_HUMAN;sp|P18085|ARF4_HUMAN	tr|C9JPM4|C9JPM4_HUMAN;tr|C9JAK5|C9JAK5_HUMAN;sp|P18085|ARF4_HUMAN	ADP-ribosylation factor 4 (Fragment);ADP-ribosylation factor 4	ARF4;	tr|C9JPM4|C9JPM4_HUMAN ADP-ribosylation factor 4 (Fragment) OS=Homo sapiens OX=9606 GN=ARF4 PE=1 SV=1;tr|C9JAK5|C9JAK5_HUMAN ADP-ribosylation factor 4 OS=Homo sapiens OX=9606 GN=ARF4 PE=1 SV=1;sp|P18085|ARF4_HUMAN ADP-ribosylation factor 4 OS=Homo sapiens	3	1	1	1	7.9	14.553	127	3.1075	9	1	1	1	1	1	1	1	1	1	1	1	1	1	1	1	1	1	1	7.9	7.9	7.9	7.9	7.9	7.9	93490000	18540000	19827000	11057000	13266000	14579000	16220000	10388000	2060000	2203000	1228600	1474000
sp|Q9Y5J1|UTP18_HUMAN;tr|J3QR85|J3QR85_HUMAN;tr|J3KSR7|J3KSR7_HUMAN	sp|Q9Y5J1|UTP18_HUMAN	U3 small nucleolar RNA-associated protein 18 homolog	UTP18	sp|Q9Y5J1|UTP18_HUMAN U3 small nucleolar RNA-associated protein 18 homolog OS=Homo sapiens OX=9606 GN=UTP18 PE=1 SV=3	3	10	10	10	20	62.003	556	28.048	28	9	9	9	10	10	8	9	9	9	10	10	8	9	9	9	10	10	8	16.2	16.2	18.2	20	20	18	1896700000	307970000	399550000	294920000	297630000	303180000	293430000	31124000	5100200	6249000	4606500	4991200
sp|P15924|DESP_HUMAN	sp|P15924|DESP_HUMAN	Desmoplakin	DSP	sp|P15924|DESP_HUMAN Desmoplakin OS=Homo sapiens OX=9606 GN=DSP PE=1 SV=3	1	19	19	19	7.7	331.77	2871	40.639	203	18	16	16	14	16	17	18	16	16	14	16	17	18	16	16	14	16	17	7.3	6.7	6.7	5.8	6.6	7	2268200000	422570000	480530000	295610000	285840000	315150000	468500000	9037500	1731200	1777200	1155800	1241500
sp|P62424|RL7A_HUMAN;tr|Q5T8U3|Q5T8U3_HUMAN;tr|Q5T8U2|Q5T8U2_HUMAN	sp|P62424|RL7A_HUMAN;tr|Q5T8U3|Q5T8U3_HUMAN	Large ribosomal subunit protein eL8;60S ribosomal protein L7a (Fragment)	RPL7A	sp|P62424|RL7A_HUMAN Large ribosomal subunit protein eL8 OS=Homo sapiens OX=9606 GN=RPL7A PE=1 SV=2;tr|Q5T8U3|Q5T8U3_HUMAN 60S ribosomal protein L7a (Fragment) OS=Homo sapiens OX=9606 GN=RPL7A PE=1 SV=1	3	36	36	36	72.2	29.995	266	207.85	13	36	34	34	35	36	34	36	34	34	35	36	34	36	34	34	35	36	34	72.2	71.4	71.4	72.2	72.2	68.4	395720000000	67090000000	76552000000	65445000000	61668000000	64334000000	60633000000	16636000000	3007900000	3180600000	2798100000	2501200000
sp|Q9NRW3|ABC3C_HUMAN;tr|A0A087WX48|A0A087WX48_HUMAN;tr|Q6ICH2|Q6ICH2_HUMAN;sp|Q8IUX4|ABC3F_HUMAN;sp|Q96AK3|ABC3D_HUMAN	sp|Q9NRW3|ABC3C_HUMAN	DNA dC->dU-editing enzyme APOBEC-3C	APOBEC3C	sp|Q9NRW3|ABC3C_HUMAN DNA dC->dU-editing enzyme APOBEC-3C OS=Homo sapiens OX=9606 GN=APOBEC3C PE=1 SV=2	5	4	4	4	24.7	22.826	190	13.846	12	4	4	4	4	4	3	4	4	4	4	4	3	4	4	4	4	4	3	24.7	24.7	24.7	24.7	24.7	17.9	657040000	102110000	128780000	116180000	107390000	117600000	84967000	31222000	4320400	5850100	5476500	4550500
sp|Q99959|PKP2_HUMAN;tr|A0A8V8TQD7|A0A8V8TQD7_HUMAN;tr|A0A8V8TPU9|A0A8V8TPU9_HUMAN;tr|A0A087WXY2|A0A087WXY2_HUMAN	sp|Q99959|PKP2_HUMAN;tr|A0A8V8TQD7|A0A8V8TQD7_HUMAN;tr|A0A8V8TPU9|A0A8V8TPU9_HUMAN	Plakophilin-2;Plakophilin 2	PKP2	sp|Q99959|PKP2_HUMAN Plakophilin-2 OS=Homo sapiens OX=9606 GN=PKP2 PE=1 SV=2;tr|A0A8V8TQD7|A0A8V8TQD7_HUMAN Plakophilin 2 OS=Homo sapiens OX=9606 GN=PKP2 PE=1 SV=2;tr|A0A8V8TPU9|A0A8V8TPU9_HUMAN Plakophilin 2 OS=Homo sapiens OX=9606 GN=PKP2 PE=1 SV=2	4	9	9	9	11.6	97.414	881	24.162	57	9	9	9	9	9	8	9	9	9	9	9	8	9	9	9	9	9	8	11.6	11.6	11.6	11.6	11.6	10.4	1089000000	205160000	186460000	183580000	167120000	163790000	182850000	11129000	2059200	1907100	1953200	1644200
tr|F5GZQ3|F5GZQ3_HUMAN;sp|P55084|ECHB_HUMAN	tr|F5GZQ3|F5GZQ3_HUMAN;sp|P55084|ECHB_HUMAN	Trifunctional enzyme subunit beta, mitochondrial	HADHB	tr|F5GZQ3|F5GZQ3_HUMAN Trifunctional enzyme subunit beta, mitochondrial OS=Homo sapiens OX=9606 GN=HADHB PE=1 SV=1;sp|P55084|ECHB_HUMAN Trifunctional enzyme subunit beta, mitochondrial OS=Homo sapiens OX=9606 GN=HADHB PE=1 SV=3	2	1	1	1	2	49.597	459	2.5023	27	1	1	1	1	1	1	1	1	1	1	1	1	1	1	1	1	1	1	2	2	2	2	2	2	109190000	18737000	18674000	20238000	16950000	12916000	21671000	4043900	693950	691610	749570	627780
sp|O00488|ZN593_HUMAN;tr|A9J4F5|A9J4F5_HUMAN	sp|O00488|ZN593_HUMAN;tr|A9J4F5|A9J4F5_HUMAN	Zinc finger protein 593	ZNF593	sp|O00488|ZN593_HUMAN Zinc finger protein 593 OS=Homo sapiens OX=9606 GN=ZNF593 PE=1 SV=2;tr|A9J4F5|A9J4F5_HUMAN Zinc finger protein 593 OS=Homo sapiens OX=9606 GN=ZNF593 PE=1 SV=1	2	2	2	2	33.6	15.199	134	6.0347	9	2	2	2	2	2	2	2	2	2	2	2	2	2	2	2	2	2	2	33.6	33.6	33.6	33.6	33.6	33.6	289600000	48349000	57423000	47127000	46661000	51539000	38503000	13971000	2259900	2901200	2070700	2688900
sp|Q71U36|TBA1A_HUMAN;sp|P0DPH8|TBA3D_HUMAN;sp|P0DPH7|TBA3C_HUMAN;tr|A0AAG2UW83|A0AAG2UW83_HUMAN;sp|Q6PEY2|TBA3E_HUMAN;tr|V9GZ17|V9GZ17_HUMAN	sp|Q71U36|TBA1A_HUMAN;sp|P0DPH8|TBA3D_HUMAN;sp|P0DPH7|TBA3C_HUMAN	Tubulin alpha-1A chain;Tubulin alpha-3D chain;Tubulin alpha-3C chain	TUBA1A;TUBA3D;	sp|Q71U36|TBA1A_HUMAN Tubulin alpha-1A chain OS=Homo sapiens OX=9606 GN=TUBA1A PE=1 SV=1;sp|P0DPH8|TBA3D_HUMAN Tubulin alpha-3D chain OS=Homo sapiens OX=9606 GN=TUBA3D PE=1 SV=1;sp|P0DPH7|TBA3C_HUMAN Tubulin alpha-3C chain OS=Homo sapiens OX=9606 GN=TUBA3C	6	27	2	0	64.5	50.135	451	6.2604	23	27	27	27	26	27	26	2	2	2	2	2	2	0	0	0	0	0	0	64.5	64.5	64.5	63	64.5	63	478110000	83122000	90901000	78402000	88062000	62094000	75531000	16583000	3033100	3376300	2719500	2966800
sp|P46013|KI67_HUMAN	sp|P46013|KI67_HUMAN	Proliferation marker protein Ki-67	MKI67	sp|P46013|KI67_HUMAN Proliferation marker protein Ki-67 OS=Homo sapiens OX=9606 GN=MKI67 PE=1 SV=2	1	26	26	26	12.4	358.69	3256	77.866	212	23	25	25	24	23	24	23	25	25	24	23	24	23	25	25	24	23	24	11.1	12.1	12.1	11.1	11.3	11.9	3892000000	626360000	728580000	699380000	569820000	593600000	674230000	11958000	1760300	2322500	2088900	1856800
sp|Q5C9Z4|NOM1_HUMAN	sp|Q5C9Z4|NOM1_HUMAN	Nucleolar MIF4G domain-containing protein 1	NOM1	sp|Q5C9Z4|NOM1_HUMAN Nucleolar MIF4G domain-containing protein 1 OS=Homo sapiens OX=9606 GN=NOM1 PE=1 SV=1	1	9	9	9	12.4	96.256	860	32.955	54	8	9	9	8	9	9	8	9	9	8	9	9	8	9	9	8	9	9	11	12.4	12.4	11.4	12.4	12.4	1488800000	223130000	330670000	231980000	200140000	270460000	232430000	23953000	3604700	5038500	3830000	3328100
sp|P82933|RT09_HUMAN	sp|P82933|RT09_HUMAN	Small ribosomal subunit protein uS9m	MRPS9	sp|P82933|RT09_HUMAN Small ribosomal subunit protein uS9m OS=Homo sapiens OX=9606 GN=MRPS9 PE=1 SV=2	1	16	16	16	44.2	45.834	396	47.115	29	14	16	15	16	15	16	14	16	15	16	15	16	14	16	15	16	15	16	42.2	44.2	44.2	44.2	39.6	44.2	3568700000	631880000	698460000	552530000	744080000	445850000	495860000	46057000	8978000	7542900	6899100	9848400
sp|Q96KR1|ZFR_HUMAN;tr|H0Y8W1|H0Y8W1_HUMAN	sp|Q96KR1|ZFR_HUMAN	Zinc finger RNA-binding protein	ZFR	sp|Q96KR1|ZFR_HUMAN Zinc finger RNA-binding protein OS=Homo sapiens OX=9606 GN=ZFR PE=1 SV=2	2	20	20	20	22.3	117.01	1074	61.232	51	18	19	20	18	18	19	18	19	20	18	18	19	18	19	20	18	18	19	20.6	20.9	22.3	21.1	20.6	20.9	5229000000	796840000	1106500000	855530000	799150000	816030000	854970000	49736000	7717000	10707000	8343800	7814500
tr|A0A8Q3SIR1|A0A8Q3SIR1_HUMAN;tr|A0A8Q3SHT6|A0A8Q3SHT6_HUMAN;tr|A0A8Q3SHW5|A0A8Q3SHW5_HUMAN;tr|A0A8Q3SHT1|A0A8Q3SHT1_HUMAN;sp|Q9BSC4|NOL10_HUMAN;tr|A0A8Q3SHX7|A0A8Q3SHX7_HUMAN	tr|A0A8Q3SIR1|A0A8Q3SIR1_HUMAN;tr|A0A8Q3SHT6|A0A8Q3SHT6_HUMAN;tr|A0A8Q3SHW5|A0A8Q3SHW5_HUMAN;tr|A0A8Q3SHT1|A0A8Q3SHT1_HUMAN;sp|Q9BSC4|NOL10_HUMAN;tr|A0A8Q3SHX7|A0A8Q3SHX7_HUMAN	Nucleolar protein 10	NOL10;	tr|A0A8Q3SIR1|A0A8Q3SIR1_HUMAN Nucleolar protein 10 OS=Homo sapiens OX=9606 GN=NOL10 PE=1 SV=1;tr|A0A8Q3SHT6|A0A8Q3SHT6_HUMAN Nucleolar protein 10 OS=Homo sapiens OX=9606 GN=NOL10 PE=1 SV=1;tr|A0A8Q3SHW5|A0A8Q3SHW5_HUMAN Nucleolar protein 10 OS=Homo sapien	6	2	2	2	3.6	58.451	502	3.6258	26	2	2	2	2	2	2	2	2	2	2	2	2	2	2	2	2	2	2	3.6	3.6	3.6	3.6	3.6	3.6	192040000	28504000	43502000	29283000	28448000	25580000	36721000	7386100	1096300	1673100	1126300	1094100
sp|P15880|RS2_HUMAN;tr|H0YEN5|H0YEN5_HUMAN;tr|E9PMM9|E9PMM9_HUMAN;tr|E9PQD7|E9PQD7_HUMAN;tr|I3L404|I3L404_HUMAN;tr|E9PPT0|E9PPT0_HUMAN;tr|E9PM36|E9PM36_HUMAN;tr|H3BNG3|H3BNG3_HUMAN;tr|H0YE27|H0YE27_HUMAN	sp|P15880|RS2_HUMAN;tr|H0YEN5|H0YEN5_HUMAN;tr|E9PMM9|E9PMM9_HUMAN;tr|E9PQD7|E9PQD7_HUMAN;tr|I3L404|I3L404_HUMAN;tr|E9PPT0|E9PPT0_HUMAN	Small ribosomal subunit protein uS5;Small ribosomal subunit protein uS5 (Fragment);	RPS2;	sp|P15880|RS2_HUMAN Small ribosomal subunit protein uS5 OS=Homo sapiens OX=9606 GN=RPS2 PE=1 SV=2;tr|H0YEN5|H0YEN5_HUMAN Small ribosomal subunit protein uS5 (Fragment) OS=Homo sapiens OX=9606 GN=RPS2 PE=1 SV=1;tr|E9PMM9|E9PMM9_HUMAN Small ribosomal subunit	9	21	21	21	60.4	31.324	293	100.4	22	20	21	21	21	20	21	20	21	21	21	20	21	20	21	21	21	20	21	59.7	60.4	60.4	60.4	60.4	60.4	128430000000	22468000000	25746000000	19523000000	16782000000	22025000000	21883000000	3913800000	658400000	758550000	591540000	523170000
sp|Q9Y676|RT18B_HUMAN;tr|A0A0G2JIC6|A0A0G2JIC6_HUMAN	sp|Q9Y676|RT18B_HUMAN;tr|A0A0G2JIC6|A0A0G2JIC6_HUMAN	Small ribosomal subunit protein mS40;Mitochondrial ribosomal protein S18B	MRPS18B	sp|Q9Y676|RT18B_HUMAN Small ribosomal subunit protein mS40 OS=Homo sapiens OX=9606 GN=MRPS18B PE=1 SV=1;tr|A0A0G2JIC6|A0A0G2JIC6_HUMAN Mitochondrial ribosomal protein S18B OS=Homo sapiens OX=9606 GN=MRPS18B PE=1 SV=1	2	12	12	12	60.5	29.395	258	46.941	14	9	10	10	10	10	11	9	10	10	10	10	11	9	10	10	10	10	11	42.6	51.6	60.1	47.3	51.6	51.9	3488500000	448840000	719810000	670720000	678060000	381310000	589760000	87363000	12095000	18120000	15318000	17501000
sp|Q14232|EI2BA_HUMAN	sp|Q14232|EI2BA_HUMAN	Translation initiation factor eIF2B subunit alpha	EIF2B1	sp|Q14232|EI2BA_HUMAN Translation initiation factor eIF2B subunit alpha OS=Homo sapiens OX=9606 GN=EIF2B1 PE=1 SV=1	1	1	1	1	3.6	33.712	305	3.9992	17	1	1	1	1	1	1	1	1	1	1	1	1	1	1	1	1	1	1	3.6	3.6	3.6	3.6	3.6	3.6	163460000	19836000	37941000	28406000	23641000	23552000	30087000	9615500	1166800	2231800	1670900	1390700
tr|A0A8V8TNV9|A0A8V8TNV9_HUMAN;tr|A0A8V8TM21|A0A8V8TM21_HUMAN;sp|Q92504|S39A7_HUMAN	tr|A0A8V8TNV9|A0A8V8TNV9_HUMAN;tr|A0A8V8TM21|A0A8V8TM21_HUMAN;sp|Q92504|S39A7_HUMAN	Zinc transporter SLC39A7	SLC39A7;	tr|A0A8V8TNV9|A0A8V8TNV9_HUMAN Zinc transporter SLC39A7 OS=Homo sapiens OX=9606 GN=SLC39A7 PE=1 SV=1;tr|A0A8V8TM21|A0A8V8TM21_HUMAN Zinc transporter SLC39A7 OS=Homo sapiens OX=9606 GN=SLC39A7 PE=1 SV=1;sp|Q92504|S39A7_HUMAN Zinc transporter SLC39A7 OS=Homo	3	2	2	2	5.6	42.329	396	7.5069	7	2	2	1	2	2	2	2	2	1	2	2	2	2	2	1	2	2	2	5.6	5.6	3.5	5.6	5.6	5.6	590470000	118980000	120580000	71659000	77263000	108700000	93285000	48498000	8897200	10502000	7241100	6580100
sp|P82663|RT25_HUMAN;tr|A0A8Q3SHU8|A0A8Q3SHU8_HUMAN;tr|E7EPW2|E7EPW2_HUMAN;tr|A0A8Q3WKJ5|A0A8Q3WKJ5_HUMAN;tr|A0A8Q3WKE1|A0A8Q3WKE1_HUMAN;tr|A0A8Q3WKH6|A0A8Q3WKH6_HUMAN;tr|A0A8Q3WLJ1|A0A8Q3WLJ1_HUMAN;tr|A0A8Q3WKE3|A0A8Q3WKE3_HUMAN;tr|A0A8Q3SHT9|A0A8Q3SHT9_HUMAN	sp|P82663|RT25_HUMAN;tr|A0A8Q3SHU8|A0A8Q3SHU8_HUMAN;tr|E7EPW2|E7EPW2_HUMAN;tr|A0A8Q3WKJ5|A0A8Q3WKJ5_HUMAN;tr|A0A8Q3WKE1|A0A8Q3WKE1_HUMAN;tr|A0A8Q3WKH6|A0A8Q3WKH6_HUMAN	Small ribosomal subunit protein mS25;	MRPS25;	sp|P82663|RT25_HUMAN Small ribosomal subunit protein mS25 OS=Homo sapiens OX=9606 GN=MRPS25 PE=1 SV=1;tr|A0A8Q3SHU8|A0A8Q3SHU8_HUMAN Small ribosomal subunit protein mS25 OS=Homo sapiens OX=9606 GN=MRPS25 PE=1 SV=1;tr|E7EPW2|E7EPW2_HUMAN Small ribosomal sub	9	10	10	10	63.6	20.116	173	28.833	11	10	10	10	10	10	9	10	10	10	10	10	9	10	10	10	10	10	9	63.6	63.6	63.6	63.6	63.6	63.6	2577100000	426020000	509750000	421720000	496870000	393910000	328860000	52527000	7693200	10300000	8966300	8641000
sp|P62750|RL23A_HUMAN;tr|H7BY10|H7BY10_HUMAN;tr|K7ERT8|K7ERT8_HUMAN;tr|A8MUS3|A8MUS3_HUMAN;tr|K7EJV9|K7EJV9_HUMAN;tr|K7EMA7|K7EMA7_HUMAN	sp|P62750|RL23A_HUMAN;tr|H7BY10|H7BY10_HUMAN;tr|K7ERT8|K7ERT8_HUMAN;tr|A8MUS3|A8MUS3_HUMAN;tr|K7EJV9|K7EJV9_HUMAN	Large ribosomal subunit protein uL23;Large ribosomal subunit protein uL23 (Fragment);	RPL23A;	sp|P62750|RL23A_HUMAN Large ribosomal subunit protein uL23 OS=Homo sapiens OX=9606 GN=RPL23A PE=1 SV=1;tr|H7BY10|H7BY10_HUMAN Large ribosomal subunit protein uL23 (Fragment) OS=Homo sapiens OX=9606 GN=RPL23A PE=1 SV=1;tr|K7ERT8|K7ERT8_HUMAN Large ribosomal	6	27	27	27	69.9	17.695	156	146.6	9	24	24	22	26	25	24	24	24	22	26	25	24	24	24	22	26	25	24	63.5	63.5	62.2	63.5	69.9	62.2	120640000000	22138000000	24463000000	16940000000	18268000000	18132000000	20700000000	7038900000	1267700000	1263500000	991150000	1094800000
sp|Q12905|ILF2_HUMAN;tr|B4DY09|B4DY09_HUMAN;tr|X6R6Z1|X6R6Z1_HUMAN;tr|A0A0A0MRL0|A0A0A0MRL0_HUMAN	sp|Q12905|ILF2_HUMAN;tr|B4DY09|B4DY09_HUMAN	Interleukin enhancer-binding factor 2;Interleukin enhancer binding factor 2	ILF2	sp|Q12905|ILF2_HUMAN Interleukin enhancer-binding factor 2 OS=Homo sapiens OX=9606 GN=ILF2 PE=1 SV=2;tr|B4DY09|B4DY09_HUMAN Interleukin enhancer binding factor 2 OS=Homo sapiens OX=9606 GN=ILF2 PE=1 SV=1	4	26	26	26	71	43.062	390	191.64	21	24	24	24	23	24	24	24	24	24	23	24	24	24	24	24	23	24	24	69.5	69.5	69.5	67.9	67.9	69.5	35033000000	6271600000	6477300000	5692000000	5335100000	5202400000	6055000000	376730000	70468000	60614000	63502000	56460000
tr|E7ENZ3|E7ENZ3_HUMAN;tr|B7ZAR1|B7ZAR1_HUMAN;tr|E9PCA1|E9PCA1_HUMAN;sp|P48643|TCPE_HUMAN	tr|E7ENZ3|E7ENZ3_HUMAN;tr|B7ZAR1|B7ZAR1_HUMAN;tr|E9PCA1|E9PCA1_HUMAN;sp|P48643|TCPE_HUMAN	Chaperonin containing TCP1 subunit 5;T-complex protein 1 subunit epsilon;	CCT5;	tr|E7ENZ3|E7ENZ3_HUMAN Chaperonin containing TCP1 subunit 5 OS=Homo sapiens OX=9606 GN=CCT5 PE=1 SV=1;tr|B7ZAR1|B7ZAR1_HUMAN T-complex protein 1 subunit epsilon OS=Homo sapiens OX=9606 GN=CCT5 PE=1 SV=1;tr|E9PCA1|E9PCA1_HUMAN T-complex protein 1 subunit ep	4	4	4	4	12.1	53.848	486	13.081	36	4	4	4	4	4	4	4	4	4	4	4	4	4	4	4	4	4	4	12.1	12.1	12.1	12.1	12.1	12.1	690670000	103890000	94739000	164820000	119630000	88419000	119170000	6597300	961770	946630	1870100	1049500
sp|P61513|RL37A_HUMAN;tr|C9J4Z3|C9J4Z3_HUMAN;tr|Q6P4E4|Q6P4E4_HUMAN;tr|E9PEL3|E9PEL3_HUMAN;tr|M0R0A1|M0R0A1_HUMAN;tr|M0R2L6|M0R2L6_HUMAN;tr|G5E9R3|G5E9R3_HUMAN;sp|A6NKH3|RL37L_HUMAN	sp|P61513|RL37A_HUMAN;tr|C9J4Z3|C9J4Z3_HUMAN;tr|Q6P4E4|Q6P4E4_HUMAN;tr|E9PEL3|E9PEL3_HUMAN;tr|M0R0A1|M0R0A1_HUMAN;tr|M0R2L6|M0R2L6_HUMAN	Large ribosomal subunit protein eL43;Ribosomal protein L37a;RPL37A protein	RPL37A;	sp|P61513|RL37A_HUMAN Large ribosomal subunit protein eL43 OS=Homo sapiens OX=9606 GN=RPL37A PE=1 SV=2;tr|C9J4Z3|C9J4Z3_HUMAN Ribosomal protein L37a OS=Homo sapiens OX=9606 GN=RPL37A PE=1 SV=1;tr|Q6P4E4|Q6P4E4_HUMAN RPL37A protein OS=Homo sapiens OX=9606 G	8	9	9	9	70.7	10.275	92	37.567	6	9	9	9	9	9	8	9	9	9	9	9	8	9	9	9	9	9	8	70.7	70.7	70.7	70.7	70.7	70.7	81268000000	14390000000	16572000000	11800000000	12865000000	13472000000	12169000000	10334000000	1848600000	2001000000	1509000000	1633300000
sp|Q9H0D6|XRN2_HUMAN	sp|Q9H0D6|XRN2_HUMAN	5-3 exoribonuclease 2	XRN2	sp|Q9H0D6|XRN2_HUMAN 5-3 exoribonuclease 2 OS=Homo sapiens OX=9606 GN=XRN2 PE=1 SV=1	1	33	33	33	41.1	108.58	950	134.97	58	31	31	32	32	31	32	31	31	32	32	31	32	31	31	32	32	31	32	39.2	38.2	40.2	37.6	36	39.5	14701000000	2604500000	2854400000	2273600000	2405500000	2128500000	2434300000	127480000	22710000	23976000	18540000	20674000
sp|Q13823|NOG2_HUMAN;tr|H0YG10|H0YG10_HUMAN	sp|Q13823|NOG2_HUMAN	Nucleolar GTP-binding protein 2	GNL2	sp|Q13823|NOG2_HUMAN Nucleolar GTP-binding protein 2 OS=Homo sapiens OX=9606 GN=GNL2 PE=1 SV=1	2	26	26	26	40.6	83.654	731	87.757	39	24	25	24	25	25	23	24	25	24	25	25	23	24	25	24	25	25	23	39.5	40.6	39.3	39.7	40.6	38.9	5326000000	884550000	1069900000	846780000	856400000	835900000	832480000	63360000	10324000	13506000	10070000	9421400
sp|P48634|PRC2A_HUMAN	sp|P48634|PRC2A_HUMAN	Protein PRRC2A	PRRC2A	sp|P48634|PRC2A_HUMAN Protein PRRC2A OS=Homo sapiens OX=9606 GN=PRRC2A PE=1 SV=3	1	25	24	24	18.4	228.86	2157	94.349	125	25	24	22	22	24	23	24	23	21	22	23	22	24	23	21	22	23	22	18.4	17.3	15.9	17.1	17.7	17.1	5731800000	1075200000	1057400000	881740000	685350000	969150000	1062900000	8567700	1344700	1704500	1101400	1052000
tr|K7EQ02|K7EQ02_HUMAN;tr|K7EQ55|K7EQ55_HUMAN;tr|K7EK33|K7EK33_HUMAN;sp|Q96EP5|DAZP1_HUMAN	tr|K7EQ02|K7EQ02_HUMAN;tr|K7EQ55|K7EQ55_HUMAN;tr|K7EK33|K7EK33_HUMAN;sp|Q96EP5|DAZP1_HUMAN	DAZ associated protein 1 (Fragment);DAZ associated protein 1	DAZAP1;	tr|K7EQ02|K7EQ02_HUMAN DAZ associated protein 1 (Fragment) OS=Homo sapiens OX=9606 GN=DAZAP1 PE=1 SV=2;tr|K7EQ55|K7EQ55_HUMAN DAZ associated protein 1 OS=Homo sapiens OX=9606 GN=DAZAP1 PE=1 SV=2;tr|K7EK33|K7EK33_HUMAN DAZ associated protein 1 OS=Homo sapie	4	1	1	1	6.4	35.02	327	7.3781	12	1	1	1	1	1	1	1	1	1	1	1	1	1	1	1	1	1	1	6.4	6.4	6.4	6.4	6.4	6.4	411050000	73721000	70856000	71417000	62277000	53496000	79280000	23185000	4268800	3896500	4136500	3265600
sp|Q8TDD1|DDX54_HUMAN;tr|F8VRX4|F8VRX4_HUMAN;tr|H0YHH7|H0YHH7_HUMAN;tr|H0YHZ9|H0YHZ9_HUMAN	sp|Q8TDD1|DDX54_HUMAN	ATP-dependent RNA helicase DDX54	DDX54	sp|Q8TDD1|DDX54_HUMAN ATP-dependent RNA helicase DDX54 OS=Homo sapiens OX=9606 GN=DDX54 PE=1 SV=2	4	28	28	28	36	98.594	881	91.9	54	26	26	21	25	22	22	26	26	21	25	22	22	26	26	21	25	22	22	33	33.3	28.7	33	29.3	29.3	7168500000	1304100000	1504800000	957470000	1238700000	1118500000	1045000000	82289000	15518000	17005000	11532000	14057000
tr|J3QT61|J3QT61_HUMAN;tr|J3QSB2|J3QSB2_HUMAN;tr|J3QRV9|J3QRV9_HUMAN;sp|O75616|ERAL1_HUMAN	tr|J3QT61|J3QT61_HUMAN;tr|J3QSB2|J3QSB2_HUMAN;tr|J3QRV9|J3QRV9_HUMAN;sp|O75616|ERAL1_HUMAN	Era like 12S mitochondrial rRNA chaperone 1;GTPase Era, mitochondrial (Fragment);	ERAL1;	tr|J3QT61|J3QT61_HUMAN Era like 12S mitochondrial rRNA chaperone 1 OS=Homo sapiens OX=9606 GN=ERAL1 PE=1 SV=1;tr|J3QSB2|J3QSB2_HUMAN GTPase Era, mitochondrial (Fragment) OS=Homo sapiens OX=9606 GN=ERAL1 PE=1 SV=1;tr|J3QRV9|J3QRV9_HUMAN GTPase Era, mitochon	4	1	1	1	6.4	18.412	171	2.2323	12	1	1	1	1	1	1	1	1	1	1	1	1	1	1	1	1	1	1	6.4	6.4	6.4	6.4	6.4	6.4	129450000	21258000	24604000	22138000	21618000	20440000	19391000	10787000	1771500	2050300	1844800	1801500
tr|H0YC05|H0YC05_HUMAN;tr|E9PM57|E9PM57_HUMAN;tr|A8MUE8|A8MUE8_HUMAN;tr|A8MXR8|A8MXR8_HUMAN;tr|A0A0A0MQS0|A0A0A0MQS0_HUMAN;tr|F8W9L8|F8W9L8_HUMAN;sp|A8MW92|P20L1_HUMAN	tr|H0YC05|H0YC05_HUMAN;tr|E9PM57|E9PM57_HUMAN;tr|A8MUE8|A8MUE8_HUMAN;tr|A8MXR8|A8MXR8_HUMAN;tr|A0A0A0MQS0|A0A0A0MQS0_HUMAN;tr|F8W9L8|F8W9L8_HUMAN;sp|A8MW92|P20L1_HUMAN	PHD finger protein 20 like 1 (Fragment);PHD finger protein 20-like protein 1;	PHF20L1;	tr|H0YC05|H0YC05_HUMAN PHD finger protein 20 like 1 (Fragment) OS=Homo sapiens OX=9606 GN=PHF20L1 PE=1 SV=1;tr|E9PM57|E9PM57_HUMAN PHD finger protein 20-like protein 1 OS=Homo sapiens OX=9606 GN=PHF20L1 PE=1 SV=1;tr|A8MUE8|A8MUE8_HUMAN PHD finger protein 2	7	2	2	1	8.9	12.386	112	-2	6	1	1	1	1	0	2	1	1	1	1	0	2	0	0	0	0	0	1	7.1	7.1	7.1	7.1	0	8.9	43355000	8985100	8665200	9397900	7637000	0	8669800	7225800	1497500	1444200	1566300	1272800
sp|O60506|HNRPQ_HUMAN;tr|A0AA34QW03|A0AA34QW03_HUMAN;tr|A0A7I2V4Z0|A0A7I2V4Z0_HUMAN;tr|A0A7I2V309|A0A7I2V309_HUMAN;tr|A0A7I2V5Q6|A0A7I2V5Q6_HUMAN;tr|A0A7I2V2F2|A0A7I2V2F2_HUMAN;tr|F6UXX1|F6UXX1_HUMAN;tr|A0A7I2V4J0|A0A7I2V4J0_HUMAN	sp|O60506|HNRPQ_HUMAN;tr|A0AA34QW03|A0AA34QW03_HUMAN;tr|A0A7I2V4Z0|A0A7I2V4Z0_HUMAN;tr|A0A7I2V309|A0A7I2V309_HUMAN;tr|A0A7I2V5Q6|A0A7I2V5Q6_HUMAN;tr|A0A7I2V2F2|A0A7I2V2F2_HUMAN	Heterogeneous nuclear ribonucleoprotein Q;Synaptotagmin binding cytoplasmic RNA interacting protein;	SYNCRIP;	sp|O60506|HNRPQ_HUMAN Heterogeneous nuclear ribonucleoprotein Q OS=Homo sapiens OX=9606 GN=SYNCRIP PE=1 SV=2;tr|A0AA34QW03|A0AA34QW03_HUMAN Synaptotagmin binding cytoplasmic RNA interacting protein OS=Homo sapiens OX=9606 GN=SYNCRIP PE=1 SV=1;tr|A0A7I2V4Z0	8	32	1	1	50.1	69.602	623	3.6794	39	28	32	28	30	28	28	1	1	1	1	1	1	1	1	1	1	1	1	45.6	50.1	45.4	45.6	45.4	41.9	102590000	16636000	20065000	17161000	15784000	14827000	18121000	2630600	426570	514480	440030	404730
sp|P20042|IF2B_HUMAN	sp|P20042|IF2B_HUMAN	Eukaryotic translation initiation factor 2 subunit 2	EIF2S2	sp|P20042|IF2B_HUMAN Eukaryotic translation initiation factor 2 subunit 2 OS=Homo sapiens OX=9606 GN=EIF2S2 PE=1 SV=2	1	12	12	12	30	38.388	333	29.582	22	11	12	12	11	10	12	11	12	12	11	10	12	11	12	12	11	10	12	26.7	30	30	30	25.2	30	2056500000	358600000	413540000	307180000	257920000	339620000	379660000	40759000	6872300	7985800	6991200	5631400
sp|Q9UI30|TR112_HUMAN	sp|Q9UI30|TR112_HUMAN	Multifunctional methyltransferase subunit TRM112-like protein	TRMT112	sp|Q9UI30|TR112_HUMAN Multifunctional methyltransferase subunit TRM112-like protein OS=Homo sapiens OX=9606 GN=TRMT112 PE=1 SV=1	1	3	3	3	31.2	14.199	125	7.7619	9	3	3	3	3	3	3	3	3	3	3	3	3	3	3	3	3	3	3	31.2	31.2	31.2	31.2	31.2	31.2	686550000	127610000	120440000	112190000	102640000	101330000	122340000	56168000	10225000	9596400	8788500	7669800
sp|P18077|RL35A_HUMAN;tr|F8WBS5|F8WBS5_HUMAN;tr|F8WB72|F8WB72_HUMAN;tr|C9K025|C9K025_HUMAN	sp|P18077|RL35A_HUMAN;tr|F8WBS5|F8WBS5_HUMAN;tr|F8WB72|F8WB72_HUMAN;tr|C9K025|C9K025_HUMAN	Large ribosomal subunit protein eL33;	RPL35A;	sp|P18077|RL35A_HUMAN Large ribosomal subunit protein eL33 OS=Homo sapiens OX=9606 GN=RPL35A PE=1 SV=2;tr|F8WBS5|F8WBS5_HUMAN Large ribosomal subunit protein eL33 OS=Homo sapiens OX=9606 GN=RPL35A PE=1 SV=1;tr|F8WB72|F8WB72_HUMAN Large ribosomal subunit pr	4	12	12	12	53.6	12.538	110	26.097	9	12	12	11	12	12	12	12	12	11	12	12	12	12	12	11	12	12	12	53.6	53.6	53.6	53.6	53.6	53.6	130370000000	23128000000	25906000000	19370000000	21766000000	19506000000	20699000000	13063000000	2310900000	2547100000	1968800000	2184900000
sp|P62854|RS26_HUMAN;sp|Q5JNZ5|RS26L_HUMAN	sp|P62854|RS26_HUMAN;sp|Q5JNZ5|RS26L_HUMAN	Small ribosomal subunit protein eS26;Putative ribosomal protein eS26-like	RPS26;RPS26P11	sp|P62854|RS26_HUMAN Small ribosomal subunit protein eS26 OS=Homo sapiens OX=9606 GN=RPS26 PE=1 SV=3;sp|Q5JNZ5|RS26L_HUMAN Putative ribosomal protein eS26-like OS=Homo sapiens OX=9606 GN=RPS26P11 PE=5 SV=1	2	5	5	5	50.4	13.015	115	21.026	6	5	5	5	5	5	4	5	5	5	5	5	4	5	5	5	5	5	4	50.4	50.4	50.4	50.4	50.4	44.3	104100000000	14288000000	23327000000	16978000000	16465000000	19379000000	13660000000	9523400000	1177600000	2174900000	1656600000	1579600000
sp|P35580|MYH10_HUMAN;tr|A0A8I5KZ38|A0A8I5KZ38_HUMAN;tr|A0A8I5KSC2|A0A8I5KSC2_HUMAN;tr|A0A8I5KTT7|A0A8I5KTT7_HUMAN;REV__sp|Q8IYT3|CC170_HUMAN	sp|P35580|MYH10_HUMAN;tr|A0A8I5KZ38|A0A8I5KZ38_HUMAN	Myosin-10;Myosin heavy chain 10	MYH10	sp|P35580|MYH10_HUMAN Myosin-10 OS=Homo sapiens OX=9606 GN=MYH10 PE=1 SV=3;tr|A0A8I5KZ38|A0A8I5KZ38_HUMAN Myosin heavy chain 10 OS=Homo sapiens OX=9606 GN=MYH10 PE=1 SV=1	5	174	152	141	64.3	229	1976	323.31	127	166	154	134	167	131	110	144	133	116	146	114	96	133	123	109	136	108	93	63	61.6	59.1	63	56.9	50.7	51886000000	15990000000	6568200000	4643100000	18942000000	3410400000	2332800000	211910000	65826000	26147000	18171000	79350000
sp|Q9H9J2|RM44_HUMAN	sp|Q9H9J2|RM44_HUMAN	Large ribosomal subunit protein mL44	MRPL44	sp|Q9H9J2|RM44_HUMAN Large ribosomal subunit protein mL44 OS=Homo sapiens OX=9606 GN=MRPL44 PE=1 SV=1	1	3	3	3	11.4	37.535	332	7.5984	20	3	3	3	3	2	2	3	3	3	3	2	2	3	3	3	3	2	2	11.4	11.4	11.4	11.4	8.1	8.1	261320000	32671000	60572000	43739000	59420000	32839000	32074000	7750000	941550	1524700	1411300	2030100
tr|H3BNT4|H3BNT4_HUMAN;sp|Q99547|MPH6_HUMAN;tr|H3BSB3|H3BSB3_HUMAN;tr|H3BNK8|H3BNK8_HUMAN;tr|H3BU96|H3BU96_HUMAN	tr|H3BNT4|H3BNT4_HUMAN;sp|Q99547|MPH6_HUMAN;tr|H3BSB3|H3BSB3_HUMAN	M-phase phosphoprotein 6	MPHOSPH6;	tr|H3BNT4|H3BNT4_HUMAN M-phase phosphoprotein 6 OS=Homo sapiens OX=9606 GN=MPHOSPH6 PE=1 SV=1;sp|Q99547|MPH6_HUMAN M-phase phosphoprotein 6 OS=Homo sapiens OX=9606 GN=MPHOSPH6 PE=1 SV=2;tr|H3BSB3|H3BSB3_HUMAN M-phase phosphoprotein 6 OS=Homo sapiens OX=960	5	5	5	5	30.3	16.848	142	11.632	9	5	5	5	5	5	5	5	5	5	5	5	5	5	5	5	5	5	5	30.3	30.3	30.3	30.3	30.3	30.3	1178900000	202320000	227420000	188250000	170860000	176430000	213640000	85147000	15096000	15570000	14389000	12201000
sp|Q13868|EXOS2_HUMAN;tr|A3KFL5|A3KFL5_HUMAN;tr|A0A8I5KVY3|A0A8I5KVY3_HUMAN;tr|A3KFL2|A3KFL2_HUMAN;tr|B4E001|B4E001_HUMAN;tr|A0A8I5KV47|A0A8I5KV47_HUMAN;tr|A0A8I5QL34|A0A8I5QL34_HUMAN;tr|A0A8I5KRS5|A0A8I5KRS5_HUMAN;tr|A0A8I5KYK9|A0A8I5KYK9_HUMAN	sp|Q13868|EXOS2_HUMAN;tr|A3KFL5|A3KFL5_HUMAN;tr|A0A8I5KVY3|A0A8I5KVY3_HUMAN;tr|A3KFL2|A3KFL2_HUMAN;tr|B4E001|B4E001_HUMAN;tr|A0A8I5KV47|A0A8I5KV47_HUMAN;tr|A0A8I5QL34|A0A8I5QL34_HUMAN	Exosome complex component RRP4;Exosome component 2	EXOSC2;	sp|Q13868|EXOS2_HUMAN Exosome complex component RRP4 OS=Homo sapiens OX=9606 GN=EXOSC2 PE=1 SV=2;tr|A3KFL5|A3KFL5_HUMAN Exosome component 2 OS=Homo sapiens OX=9606 GN=EXOSC2 PE=1 SV=3;tr|A0A8I5KVY3|A0A8I5KVY3_HUMAN Exosome component 2 OS=Homo sapiens OX=96	9	10	10	10	28.3	32.789	293	78.539	17	9	7	7	7	8	7	9	7	7	7	8	7	9	7	7	7	8	7	24.6	21.2	24.6	19.1	25.3	19.5	1515400000	284150000	253160000	257060000	189820000	291820000	239390000	46729000	11309000	8048000	9499400	5064400
tr|D3YTB1|D3YTB1_HUMAN;sp|P62910|RL32_HUMAN;tr|F8W727|F8W727_HUMAN;tr|D3YTI8|D3YTI8_HUMAN	tr|D3YTB1|D3YTB1_HUMAN;sp|P62910|RL32_HUMAN;tr|F8W727|F8W727_HUMAN	Ribosomal protein L32 (Fragment);Large ribosomal subunit protein eL32;Ribosomal protein L32	RPL32;	tr|D3YTB1|D3YTB1_HUMAN Ribosomal protein L32 (Fragment) OS=Homo sapiens OX=9606 GN=RPL32 PE=1 SV=1;sp|P62910|RL32_HUMAN Large ribosomal subunit protein eL32 OS=Homo sapiens OX=9606 GN=RPL32 PE=1 SV=2;tr|F8W727|F8W727_HUMAN Ribosomal protein L32 OS=Homo sap	4	21	21	21	57.9	15.616	133	84.803	7	21	21	20	19	21	17	21	21	20	19	21	17	21	21	20	19	21	17	57.9	57.9	57.9	57.9	57.9	52.6	117160000000	18433000000	25082000000	17891000000	18492000000	18573000000	18685000000	9860200000	1684500000	2259500000	1565500000	1453600000
sp|P78345|RPP38_HUMAN;tr|Q5VUC3|Q5VUC3_HUMAN;tr|Q5VUC9|Q5VUC9_HUMAN	sp|P78345|RPP38_HUMAN	Ribonuclease P protein subunit p38	RPP38	sp|P78345|RPP38_HUMAN Ribonuclease P protein subunit p38 OS=Homo sapiens OX=9606 GN=RPP38 PE=1 SV=2	3	6	6	6	22.3	31.834	283	11.056	18	5	6	5	5	5	5	5	6	5	5	5	5	5	6	5	5	5	5	17.3	22.3	17.3	17.3	17.3	17.3	666640000	103920000	154950000	90428000	97251000	115050000	105030000	35735000	5773500	7308100	5023800	5402900
sp|Q9NRL2|BAZ1A_HUMAN;tr|A0A087WWN7|A0A087WWN7_HUMAN	sp|Q9NRL2|BAZ1A_HUMAN	Bromodomain adjacent to zinc finger domain protein 1A	BAZ1A	sp|Q9NRL2|BAZ1A_HUMAN Bromodomain adjacent to zinc finger domain protein 1A OS=Homo sapiens OX=9606 GN=BAZ1A PE=1 SV=2	2	5	5	5	4.2	178.7	1556	14.544	85	5	4	5	5	4	5	5	4	5	5	4	5	5	4	5	5	4	5	4.2	3.6	4.2	4.2	3.6	4.2	414920000	73998000	54762000	88601000	82010000	46995000	68549000	3822200	725010	452890	848740	736700
sp|Q9Y2L1|RRP44_HUMAN;tr|G3V1J5|G3V1J5_HUMAN;tr|F2Z2C0|F2Z2C0_HUMAN	sp|Q9Y2L1|RRP44_HUMAN;tr|G3V1J5|G3V1J5_HUMAN;tr|F2Z2C0|F2Z2C0_HUMAN	Exosome complex exonuclease RRP44;DIS3 homolog, exosome endoribonuclease and 3-5 exoribonuclease;	DIS3;	sp|Q9Y2L1|RRP44_HUMAN Exosome complex exonuclease RRP44 OS=Homo sapiens OX=9606 GN=DIS3 PE=1 SV=2;tr|G3V1J5|G3V1J5_HUMAN DIS3 homolog, exosome endoribonuclease and 3-5 exoribonuclease OS=Homo sapiens OX=9606 GN=DIS3 PE=1 SV=1;tr|F2Z2C0|F2Z2C0_HUMAN DIS3	3	2	2	2	2.3	109	958	6.2816	56	2	2	2	2	2	2	2	2	2	2	2	2	2	2	2	2	2	2	2.3	2.3	2.3	2.3	2.3	2.3	264010000	49846000	39977000	48479000	43139000	36060000	46508000	4714500	890110	713880	865690	770350
sp|P62241|RS8_HUMAN;tr|Q5JR95|Q5JR95_HUMAN;tr|A0AAG2TTP8|A0AAG2TTP8_HUMAN	sp|P62241|RS8_HUMAN;tr|Q5JR95|Q5JR95_HUMAN	Small ribosomal subunit protein eS8	RPS8	sp|P62241|RS8_HUMAN Small ribosomal subunit protein eS8 OS=Homo sapiens OX=9606 GN=RPS8 PE=1 SV=2;tr|Q5JR95|Q5JR95_HUMAN Small ribosomal subunit protein eS8 OS=Homo sapiens OX=9606 GN=RPS8 PE=1 SV=1	3	26	26	26	68.8	24.205	208	178.65	11	25	24	24	24	25	25	25	24	24	24	25	25	25	24	24	24	25	25	68.3	68.3	63.5	63.5	63.9	63.9	259560000000	42692000000	52741000000	40507000000	44480000000	43391000000	35748000000	12402000000	2031100000	2525600000	1944900000	2109400000
sp|P55795|HNRH2_HUMAN	sp|P55795|HNRH2_HUMAN	Heterogeneous nuclear ribonucleoprotein H2	HNRNPH2	sp|P55795|HNRH2_HUMAN Heterogeneous nuclear ribonucleoprotein H2 OS=Homo sapiens OX=9606 GN=HNRNPH2 PE=1 SV=1	1	19	8	8	48.1	49.263	449	43.523	26	17	19	18	18	16	17	7	8	8	8	6	8	7	8	8	8	6	8	41	48.1	46.8	46.8	40.3	46.8	7268000000	1393200000	1360500000	1052200000	1142900000	852580000	1466600000	143670000	29431000	26340000	19947000	21706000
tr|D3DPS3|D3DPS3_HUMAN;sp|Q3KQU3|MA7D1_HUMAN;tr|H0YF21|H0YF21_HUMAN;tr|C9JIR3|C9JIR3_HUMAN	tr|D3DPS3|D3DPS3_HUMAN;sp|Q3KQU3|MA7D1_HUMAN	Arginine/proline rich coiled-coil 1, isoform CRA_b;MAP7 domain-containing protein 1	MAP7D1	tr|D3DPS3|D3DPS3_HUMAN Arginine/proline rich coiled-coil 1, isoform CRA_b OS=Homo sapiens OX=9606 GN=MAP7D1 PE=1 SV=1;sp|Q3KQU3|MA7D1_HUMAN MAP7 domain-containing protein 1 OS=Homo sapiens OX=9606 GN=MAP7D1 PE=1 SV=1	4	12	12	12	16.1	92.691	840	31.986	51	9	10	9	10	10	10	9	10	9	10	10	10	9	10	9	10	10	10	11.8	14.2	12.9	14.3	14.3	13.8	1519700000	236550000	317680000	241530000	196080000	231310000	296500000	21180000	3890100	4620700	3305400	2127100
sp|B9A064|IGLL5_HUMAN;tr|A0A0B4J231|A0A0B4J231_HUMAN	sp|B9A064|IGLL5_HUMAN;tr|A0A0B4J231|A0A0B4J231_HUMAN	Immunoglobulin lambda-like polypeptide 5;Immunoglobulin lambda like polypeptide 5	IGLL5	sp|B9A064|IGLL5_HUMAN Immunoglobulin lambda-like polypeptide 5 OS=Homo sapiens OX=9606 GN=IGLL5 PE=1 SV=2;tr|A0A0B4J231|A0A0B4J231_HUMAN Immunoglobulin lambda like polypeptide 5 OS=Homo sapiens OX=9606 GN=IGLL5 PE=1 SV=1	2	1	1	1	3.7	23.063	214	2.2236	13	1	1	1	1	1	1	1	1	1	1	1	1	1	1	1	1	1	1	3.7	3.7	3.7	3.7	3.7	3.7	247700000	53384000	34815000	41484000	30425000	36480000	51108000	19054000	4106500	2678100	3191100	2340400
sp|Q8IX01|SUGP2_HUMAN;tr|M0R2Z9|M0R2Z9_HUMAN;tr|M0R3F6|M0R3F6_HUMAN;tr|M0R1Y3|M0R1Y3_HUMAN;tr|M0R2Y3|M0R2Y3_HUMAN	sp|Q8IX01|SUGP2_HUMAN;tr|M0R2Z9|M0R2Z9_HUMAN;tr|M0R3F6|M0R3F6_HUMAN	SURP and G-patch domain-containing protein 2;SURP and G-patch domain containing 2;	SUGP2;	sp|Q8IX01|SUGP2_HUMAN SURP and G-patch domain-containing protein 2 OS=Homo sapiens OX=9606 GN=SUGP2 PE=1 SV=2;tr|M0R2Z9|M0R2Z9_HUMAN SURP and G-patch domain containing 2 OS=Homo sapiens OX=9606 GN=SUGP2 PE=1 SV=1;tr|M0R3F6|M0R3F6_HUMAN SURP and G-patch dom	5	11	11	11	10.7	120.21	1082	25.114	59	11	10	9	10	10	10	11	10	9	10	10	10	11	10	9	10	10	10	10.7	9.9	9.2	9.5	9.5	9.5	1118500000	211300000	219720000	154420000	171820000	164010000	197230000	13232000	2139100	2216900	1942700	2197400
tr|A0A6I8PRU9|A0A6I8PRU9_HUMAN;tr|A0A6I8PTV8|A0A6I8PTV8_HUMAN;tr|A0A6I8PIP7|A0A6I8PIP7_HUMAN;tr|A0A6I8PLB8|A0A6I8PLB8_HUMAN;tr|A0A6I8PL42|A0A6I8PL42_HUMAN;tr|B4DER1|B4DER1_HUMAN;tr|A0A6I8PIT3|A0A6I8PIT3_HUMAN;tr|A0A6I8PIV1|A0A6I8PIV1_HUMAN;sp|Q9P2J5|SYLC_HUMAN	tr|A0A6I8PRU9|A0A6I8PRU9_HUMAN;tr|A0A6I8PTV8|A0A6I8PTV8_HUMAN;tr|A0A6I8PIP7|A0A6I8PIP7_HUMAN;tr|A0A6I8PLB8|A0A6I8PLB8_HUMAN;tr|A0A6I8PL42|A0A6I8PL42_HUMAN;tr|B4DER1|B4DER1_HUMAN;tr|A0A6I8PIT3|A0A6I8PIT3_HUMAN;tr|A0A6I8PIV1|A0A6I8PIV1_HUMAN;sp|Q9P2J5|SYLC_HUMAN	leucine--tRNA ligase	LARS1;	tr|A0A6I8PRU9|A0A6I8PRU9_HUMAN leucine--tRNA ligase OS=Homo sapiens OX=9606 GN=LARS1 PE=1 SV=1;tr|A0A6I8PTV8|A0A6I8PTV8_HUMAN leucine--tRNA ligase OS=Homo sapiens OX=9606 GN=LARS1 PE=1 SV=1;tr|A0A6I8PIP7|A0A6I8PIP7_HUMAN leucine--tRNA ligase OS=Homo sapien	9	1	1	1	2	61.756	543	3.5716	31	1	1	1	1	1	1	1	1	1	1	1	1	1	1	1	1	1	1	2	2	2	2	2	2	138260000	27417000	20663000	24267000	20909000	19510000	25490000	4459900	884420	666560	782820	674480
sp|Q5JTH9|RRP12_HUMAN;tr|A0A087X1U8|A0A087X1U8_HUMAN;tr|H7C1M8|H7C1M8_HUMAN;tr|A0A087WYW2|A0A087WYW2_HUMAN;tr|A0A087X0G0|A0A087X0G0_HUMAN	sp|Q5JTH9|RRP12_HUMAN	RRP12-like protein	RRP12	sp|Q5JTH9|RRP12_HUMAN RRP12-like protein OS=Homo sapiens OX=9606 GN=RRP12 PE=1 SV=2	5	22	22	22	20.3	143.7	1297	85.543	75	22	20	17	20	18	20	22	20	17	20	18	20	22	20	17	20	18	20	20.3	18.2	15.9	18.7	16.1	18.2	5078600000	883190000	1033600000	740530000	802220000	728330000	890730000	41391000	7040500	8204100	6328300	6332800
sp|Q9BRJ6|CG050_HUMAN;tr|C9JQV0|C9JQV0_HUMAN;tr|H7C0T1|H7C0T1_HUMAN;tr|H7C2R9|H7C2R9_HUMAN	sp|Q9BRJ6|CG050_HUMAN;tr|C9JQV0|C9JQV0_HUMAN;tr|H7C0T1|H7C0T1_HUMAN;tr|H7C2R9|H7C2R9_HUMAN	Uncharacterized protein C7orf50;Chromosome 7 open reading frame 50 (Fragment);	C7orf50;	sp|Q9BRJ6|CG050_HUMAN Uncharacterized protein C7orf50 OS=Homo sapiens OX=9606 GN=C7orf50 PE=1 SV=1;tr|C9JQV0|C9JQV0_HUMAN Chromosome 7 open reading frame 50 (Fragment) OS=Homo sapiens OX=9606 GN=C7orf50 PE=1 SV=1;tr|H7C0T1|H7C0T1_HUMAN Chromosome 7 open re	4	12	12	12	48.5	22.083	194	40.208	12	12	11	12	12	12	10	12	11	12	12	12	10	12	11	12	12	12	10	48.5	48.5	48.5	48.5	48.5	41.2	4070100000	715430000	761030000	652400000	651480000	626400000	663340000	193420000	34356000	39949000	31041000	29205000
sp|Q9P258|RCC2_HUMAN	sp|Q9P258|RCC2_HUMAN	Protein RCC2	RCC2	sp|Q9P258|RCC2_HUMAN Protein RCC2 OS=Homo sapiens OX=9606 GN=RCC2 PE=1 SV=2	1	23	23	23	46.7	56.084	522	76.297	33	20	22	22	21	22	19	20	22	22	21	22	19	20	22	22	21	22	19	40.2	40.8	46.7	40.2	46.2	37.9	7893500000	1364400000	1500700000	1263100000	1101500000	1350700000	1313000000	97593000	17642000	17710000	16127000	13587000
sp|Q5BKZ1|ZN326_HUMAN;tr|A0A0A0MRN4|A0A0A0MRN4_HUMAN;tr|E2QRN4|E2QRN4_HUMAN	sp|Q5BKZ1|ZN326_HUMAN;tr|A0A0A0MRN4|A0A0A0MRN4_HUMAN	DBIRD complex subunit ZNF326	ZNF326	sp|Q5BKZ1|ZN326_HUMAN DBIRD complex subunit ZNF326 OS=Homo sapiens OX=9606 GN=ZNF326 PE=1 SV=2;tr|A0A0A0MRN4|A0A0A0MRN4_HUMAN DBIRD complex subunit ZNF326 OS=Homo sapiens OX=9606 GN=ZNF326 PE=1 SV=1	3	16	16	16	31.6	65.653	582	55.744	34	16	16	13	15	13	15	16	16	13	15	13	15	16	16	13	15	13	15	31.6	31.6	29.7	31.6	27.5	31.6	6051700000	1154700000	1169600000	838370000	910660000	784870000	1193500000	132480000	25875000	24917000	17528000	20111000
sp|O75934|SPF27_HUMAN	sp|O75934|SPF27_HUMAN	Pre-mRNA-splicing factor SPF27	BCAS2	sp|O75934|SPF27_HUMAN Pre-mRNA-splicing factor SPF27 OS=Homo sapiens OX=9606 GN=BCAS2 PE=1 SV=1	1	8	8	8	43.1	26.131	225	31.861	14	6	7	7	7	8	7	6	7	7	7	8	7	6	7	7	7	8	7	38.2	38.2	38.7	38.2	43.1	32.9	1451200000	231540000	291760000	235090000	185850000	268800000	238130000	44836000	5418500	7521000	7294600	5792000
tr|A0A087WZB1|A0A087WZB1_HUMAN;tr|A0A8I5KYU1|A0A8I5KYU1_HUMAN;tr|A0A8I5QKX1|A0A8I5QKX1_HUMAN;sp|P00387|NB5R3_HUMAN;tr|A0A8J8Z3C6|A0A8J8Z3C6_HUMAN;tr|A0A8I5KW26|A0A8I5KW26_HUMAN;tr|A0A8J8YWN6|A0A8J8YWN6_HUMAN	tr|A0A087WZB1|A0A087WZB1_HUMAN;tr|A0A8I5KYU1|A0A8I5KYU1_HUMAN;tr|A0A8I5QKX1|A0A8I5QKX1_HUMAN;sp|P00387|NB5R3_HUMAN;tr|A0A8J8Z3C6|A0A8J8Z3C6_HUMAN;tr|A0A8I5KW26|A0A8I5KW26_HUMAN;tr|A0A8J8YWN6|A0A8J8YWN6_HUMAN	NADH-cytochrome b5 reductase 3 (Fragment);cytochrome-b5 reductase;	;CYB5R3	tr|A0A087WZB1|A0A087WZB1_HUMAN NADH-cytochrome b5 reductase 3 (Fragment) OS=Homo sapiens OX=9606 PE=1 SV=1;tr|A0A8I5KYU1|A0A8I5KYU1_HUMAN cytochrome-b5 reductase OS=Homo sapiens OX=9606 GN=CYB5R3 PE=1 SV=1;tr|A0A8I5QKX1|A0A8I5QKX1_HUMAN cytochrome-b5 reduc	7	1	1	1	25.9	16.715	147	14.434	6	1	1	0	1	1	1	1	1	0	1	1	1	1	1	0	1	1	1	25.9	25.9	0	25.9	25.9	25.9	92602000	22101000	16968000	0	12690000	15862000	24982000	15434000	3683500	2827900	0	2114900
tr|E7ERS3|E7ERS3_HUMAN;sp|Q86VM9|ZCH18_HUMAN;tr|H3BRN6|H3BRN6_HUMAN	tr|E7ERS3|E7ERS3_HUMAN;sp|Q86VM9|ZCH18_HUMAN;tr|H3BRN6|H3BRN6_HUMAN	Zinc finger CCCH-type containing 18;Zinc finger CCCH domain-containing protein 18;	ZC3H18;	tr|E7ERS3|E7ERS3_HUMAN Zinc finger CCCH-type containing 18 OS=Homo sapiens OX=9606 GN=ZC3H18 PE=1 SV=1;sp|Q86VM9|ZCH18_HUMAN Zinc finger CCCH domain-containing protein 18 OS=Homo sapiens OX=9606 GN=ZC3H18 PE=1 SV=2;tr|H3BRN6|H3BRN6_HUMAN Zinc finger CCCH-t	3	3	3	3	4.5	108.94	977	6.6102	51	2	3	3	3	2	3	2	3	3	3	2	3	2	3	3	3	2	3	2.9	4.5	4.5	4.5	2.9	4.5	377160000	53713000	66341000	77030000	74784000	40583000	64711000	7395300	1053200	1300800	1510400	1466300
sp|Q5VTE0|EF1A3_HUMAN;sp|P68104|EF1A1_HUMAN;tr|A0A7I2V659|A0A7I2V659_HUMAN;tr|A0A087WVQ9|A0A087WVQ9_HUMAN;tr|A0A7I2V3H3|A0A7I2V3H3_HUMAN;tr|A0A7I2V5N4|A0A7I2V5N4_HUMAN;tr|A0A087WV01|A0A087WV01_HUMAN;tr|Q5JR01|Q5JR01_HUMAN;tr|A6PW80|A6PW80_HUMAN;tr|A0A2R8Y488|A0A2R8Y488_HUMAN;tr|A0A2R8Y660|A0A2R8Y660_HUMAN;tr|A0A2R8YDN5|A0A2R8YDN5_HUMAN;tr|A0A6Q8PFK6|A0A6Q8PFK6_HUMAN	sp|Q5VTE0|EF1A3_HUMAN;sp|P68104|EF1A1_HUMAN;tr|A0A7I2V659|A0A7I2V659_HUMAN;tr|A0A087WVQ9|A0A087WVQ9_HUMAN;tr|A0A7I2V3H3|A0A7I2V3H3_HUMAN;tr|A0A7I2V5N4|A0A7I2V5N4_HUMAN;tr|A0A087WV01|A0A087WV01_HUMAN	Putative elongation factor 1-alpha-like 3;Elongation factor 1-alpha 1;	EEF1A1P5;EEF1A1;	sp|Q5VTE0|EF1A3_HUMAN Putative elongation factor 1-alpha-like 3 OS=Homo sapiens OX=9606 GN=EEF1A1P5 PE=5 SV=1;sp|P68104|EF1A1_HUMAN Elongation factor 1-alpha 1 OS=Homo sapiens OX=9606 GN=EEF1A1 PE=1 SV=1;tr|A0A7I2V659|A0A7I2V659_HUMAN Elongation factor 1-a	13	16	16	9	45.7	50.184	462	108.93	25	16	16	16	16	15	15	16	16	16	16	15	15	9	9	9	9	8	8	45.7	45.7	45.7	45.7	45.7	45.7	32877000000	5558500000	5540600000	6076500000	5246700000	4849500000	5605600000	618130000	105150000	92080000	114010000	100410000
sp|P42696|RBM34_HUMAN;tr|A2A2V2|A2A2V2_HUMAN;tr|Q5TCT4|Q5TCT4_HUMAN;tr|H7C5M1|H7C5M1_HUMAN	sp|P42696|RBM34_HUMAN;tr|A2A2V2|A2A2V2_HUMAN	RNA-binding protein 34;RNA binding motif protein 34 (Fragment)	RBM34	sp|P42696|RBM34_HUMAN RNA-binding protein 34 OS=Homo sapiens OX=9606 GN=RBM34 PE=1 SV=2;tr|A2A2V2|A2A2V2_HUMAN RNA binding motif protein 34 (Fragment) OS=Homo sapiens OX=9606 GN=RBM34 PE=1 SV=1	4	26	26	26	50.7	48.564	430	90.555	31	24	24	25	26	25	24	24	24	25	26	25	24	24	24	25	26	25	24	48.8	48.1	50.7	50.7	50.7	48.8	7370000000	1171100000	1389400000	1288000000	1270200000	1170000000	1081200000	144270000	21636000	25388000	25344000	25519000
sp|Q9UNX3|RL26L_HUMAN;tr|E5RIT6|E5RIT6_HUMAN;tr|E5RHH1|E5RHH1_HUMAN	sp|Q9UNX3|RL26L_HUMAN;tr|E5RIT6|E5RIT6_HUMAN	Ribosomal protein uL24-like;Large ribosomal subunit protein uL24 (Fragment)	RPL26L1	sp|Q9UNX3|RL26L_HUMAN Ribosomal protein uL24-like OS=Homo sapiens OX=9606 GN=RPL26L1 PE=1 SV=1;tr|E5RIT6|E5RIT6_HUMAN Large ribosomal subunit protein uL24 (Fragment) OS=Homo sapiens OX=9606 GN=RPL26L1 PE=1 SV=1	3	20	5	5	59.3	17.256	145	12.975	9	19	20	19	18	19	20	5	5	4	3	4	5	5	5	4	3	4	5	59.3	59.3	59.3	57.9	59.3	59.3	5229000000	857260000	1125400000	747780000	793270000	788100000	917200000	237840000	43713000	52774000	37716000	33376000
tr|I3L1P8|I3L1P8_HUMAN;sp|Q02978|M2OM_HUMAN	tr|I3L1P8|I3L1P8_HUMAN;sp|Q02978|M2OM_HUMAN	Mitochondrial 2-oxoglutarate/malate carrier protein (Fragment);Mitochondrial 2-oxoglutarate/malate carrier protein	SLC25A11	tr|I3L1P8|I3L1P8_HUMAN Mitochondrial 2-oxoglutarate/malate carrier protein (Fragment) OS=Homo sapiens OX=9606 GN=SLC25A11 PE=1 SV=1;sp|Q02978|M2OM_HUMAN Mitochondrial 2-oxoglutarate/malate carrier protein OS=Homo sapiens OX=9606 GN=SLC25A11 PE=1 SV=3	2	1	1	1	5.4	32.182	296	4.0981	19	1	1	1	1	1	1	1	1	1	1	1	1	1	1	1	1	1	1	5.4	5.4	5.4	5.4	5.4	5.4	1018200000	179950000	172730000	178970000	165310000	142000000	179220000	53588000	9471200	9091000	9419300	8700500
sp|Q9BQ67|GRWD1_HUMAN;tr|M0QX71|M0QX71_HUMAN	sp|Q9BQ67|GRWD1_HUMAN;tr|M0QX71|M0QX71_HUMAN	Glutamate-rich WD repeat-containing protein 1;Glutamate rich WD repeat containing 1 (Fragment)	GRWD1	sp|Q9BQ67|GRWD1_HUMAN Glutamate-rich WD repeat-containing protein 1 OS=Homo sapiens OX=9606 GN=GRWD1 PE=1 SV=1;tr|M0QX71|M0QX71_HUMAN Glutamate rich WD repeat containing 1 (Fragment) OS=Homo sapiens OX=9606 GN=GRWD1 PE=1 SV=1	2	11	11	11	33.6	49.419	446	71.829	21	10	10	10	11	10	10	10	10	10	11	10	10	10	10	10	11	10	10	33.6	33.6	33.6	33.6	28	33.6	7068800000	1221200000	1350400000	1118000000	1122700000	1075700000	1180900000	254310000	42778000	46261000	38525000	39363000
tr|E9PFK5|E9PFK5_HUMAN;sp|P78316|NOP14_HUMAN	tr|E9PFK5|E9PFK5_HUMAN;sp|P78316|NOP14_HUMAN	NOP14 nucleolar protein;Nucleolar protein 14	NOP14	tr|E9PFK5|E9PFK5_HUMAN NOP14 nucleolar protein OS=Homo sapiens OX=9606 GN=NOP14 PE=1 SV=1;sp|P78316|NOP14_HUMAN Nucleolar protein 14 OS=Homo sapiens OX=9606 GN=NOP14 PE=1 SV=3	2	2	2	2	2.4	88.865	788	4.0281	43	2	2	2	1	2	2	2	2	2	1	2	2	2	2	2	1	2	2	2.4	2.4	2.4	1.1	2.4	2.4	188230000	35322000	32350000	30551000	13517000	39019000	37470000	4377400	821450	752340	710490	314350
sp|P46778|RL21_HUMAN;tr|M0R181|M0R181_HUMAN;tr|G3V1B3|G3V1B3_HUMAN;tr|M0R3I5|M0R3I5_HUMAN	sp|P46778|RL21_HUMAN;tr|M0R181|M0R181_HUMAN;tr|G3V1B3|G3V1B3_HUMAN	Large ribosomal subunit protein eL21;Large ribosomal subunit protein eL21 (Fragment);	RPL21;	sp|P46778|RL21_HUMAN Large ribosomal subunit protein eL21 OS=Homo sapiens OX=9606 GN=RPL21 PE=1 SV=2;tr|M0R181|M0R181_HUMAN Large ribosomal subunit protein eL21 (Fragment) OS=Homo sapiens OX=9606 GN=RPL21 PE=1 SV=1;tr|G3V1B3|G3V1B3_HUMAN 60S ribosomal prot	4	19	19	19	65	18.565	160	64.572	8	18	19	18	18	19	18	18	19	18	18	19	18	18	19	18	18	19	18	65	65	65	65	65	65	133200000000	21170000000	29689000000	18646000000	21770000000	23360000000	18565000000	8394800000	1194400000	1960600000	1136100000	1440600000
tr|F8W6A0|F8W6A0_HUMAN	tr|F8W6A0|F8W6A0_HUMAN	Periphilin 1	PPHLN1	tr|F8W6A0|F8W6A0_HUMAN Periphilin 1 OS=Homo sapiens OX=9606 GN=PPHLN1 PE=1 SV=1	1	16	2	1	41.6	41.156	363	2.469	19	15	13	12	13	13	15	2	2	1	2	2	2	1	1	1	1	1	1	41	31.1	28.4	37.5	31.1	35.3	180000000	44772000	24858000	24256000	25279000	22812000	38020000	2604300	766470	384470	1276600	444220
tr|A0A087WXM6|A0A087WXM6_HUMAN;tr|J3QQT2|J3QQT2_HUMAN;tr|J3KRX5|J3KRX5_HUMAN;sp|P18621|RL17_HUMAN;tr|A0A0A6YYL6|A0A0A6YYL6_HUMAN;tr|J3QLC8|J3QLC8_HUMAN;tr|J3KRB3|J3KRB3_HUMAN;tr|A0A087WWH0|A0A087WWH0_HUMAN;tr|J3QS96|J3QS96_HUMAN;tr|A0A0A0MRF8|A0A0A0MRF8_HUMAN;tr|A0A087WY81|A0A087WY81_HUMAN;tr|J3KSJ0|J3KSJ0_HUMAN	tr|A0A087WXM6|A0A087WXM6_HUMAN;tr|J3QQT2|J3QQT2_HUMAN;tr|J3KRX5|J3KRX5_HUMAN;sp|P18621|RL17_HUMAN;tr|A0A0A6YYL6|A0A0A6YYL6_HUMAN;tr|J3QLC8|J3QLC8_HUMAN;tr|J3KRB3|J3KRB3_HUMAN;tr|A0A087WWH0|A0A087WWH0_HUMAN;tr|J3QS96|J3QS96_HUMAN;tr|A0A0A0MRF8|A0A0A0MRF8_HUMAN;tr|A0A087WY81|A0A087WY81_HUMAN	Large ribosomal subunit protein uL22 (Fragment);	RPL17;	tr|A0A087WXM6|A0A087WXM6_HUMAN Large ribosomal subunit protein uL22 (Fragment) OS=Homo sapiens OX=9606 GN=RPL17 PE=1 SV=1;tr|J3QQT2|J3QQT2_HUMAN Large ribosomal subunit protein uL22 (Fragment) OS=Homo sapiens OX=9606 GN=RPL17 PE=1 SV=1;tr|J3KRX5|J3KRX5_HUM	12	25	25	25	83.4	19.586	169	102.4	12	24	25	21	23	24	21	24	25	21	23	24	21	24	25	21	23	24	21	83.4	83.4	77.5	79.3	83.4	79.9	158870000000	27160000000	31638000000	24042000000	23568000000	24064000000	28396000000	4907200000	891810000	968150000	780060000	709670000
tr|Q49AN9|Q49AN9_HUMAN;tr|F5H013|F5H013_HUMAN;sp|P62308|RUXG_HUMAN;sp|A8MWD9|RUXGL_HUMAN;tr|C9JVQ0|C9JVQ0_HUMAN	tr|Q49AN9|Q49AN9_HUMAN;tr|F5H013|F5H013_HUMAN;sp|P62308|RUXG_HUMAN;sp|A8MWD9|RUXGL_HUMAN	Small nuclear ribonucleoprotein G;	SNRPG;	tr|Q49AN9|Q49AN9_HUMAN Small nuclear ribonucleoprotein G OS=Homo sapiens OX=9606 GN=SNRPG PE=1 SV=1;tr|F5H013|F5H013_HUMAN Small nuclear ribonucleoprotein G OS=Homo sapiens OX=9606 GN=SNRPG PE=1 SV=1;sp|P62308|RUXG_HUMAN Small nuclear ribonucleoprotein G O	5	4	4	4	79.7	7.1013	64	12.686	2	3	3	4	3	3	3	3	3	4	3	3	3	3	3	4	3	3	3	31.2	31.2	79.7	31.2	31.2	31.2	3494200000	539790000	760190000	521970000	577400000	498810000	596070000	1740200000	269900000	380100000	254070000	288700000
sp|Q6P158|DHX57_HUMAN;tr|H7C109|H7C109_HUMAN;tr|A0A087WZ11|A0A087WZ11_HUMAN;tr|A0A087WW12|A0A087WW12_HUMAN;tr|H7BZ23|H7BZ23_HUMAN;tr|E7EWK3|E7EWK3_HUMAN;sp|Q9H2U1|DHX36_HUMAN	sp|Q6P158|DHX57_HUMAN	Putative ATP-dependent RNA helicase DHX57	DHX57	sp|Q6P158|DHX57_HUMAN Putative ATP-dependent RNA helicase DHX57 OS=Homo sapiens OX=9606 GN=DHX57 PE=1 SV=2	7	35	35	34	30.5	155.6	1386	119.8	80	32	32	29	30	30	29	32	32	29	30	30	29	31	31	28	29	29	28	28.9	28.6	25.6	26.9	25.4	24.2	6755200000	1110200000	1387500000	1023900000	955260000	1093800000	1184600000	49994000	7503500	9563400	7452800	7304500
sp|Q9HCG8|CWC22_HUMAN;tr|B7WP74|B7WP74_HUMAN	sp|Q9HCG8|CWC22_HUMAN;tr|B7WP74|B7WP74_HUMAN	Pre-mRNA-splicing factor CWC22 homolog;Pre-mRNA-splicing factor CWC22 homolog (Fragment)	CWC22	sp|Q9HCG8|CWC22_HUMAN Pre-mRNA-splicing factor CWC22 homolog OS=Homo sapiens OX=9606 GN=CWC22 PE=1 SV=3;tr|B7WP74|B7WP74_HUMAN Pre-mRNA-splicing factor CWC22 homolog (Fragment) OS=Homo sapiens OX=9606 GN=CWC22 PE=1 SV=1	2	2	2	2	3	105.47	908	5.8016	52	2	1	1	2	2	2	2	1	1	2	2	2	2	1	1	2	2	2	3	1.8	1.8	3	3	3	125630000	33559000	18722000	13208000	19398000	21019000	19719000	2415900	645370	360040	254000	373030
sp|Q7Z2W4|ZCCHV_HUMAN;tr|C9J6P4|C9J6P4_HUMAN;tr|A0A7P0T8C6|A0A7P0T8C6_HUMAN;tr|H7C5K1|H7C5K1_HUMAN	sp|Q7Z2W4|ZCCHV_HUMAN;tr|C9J6P4|C9J6P4_HUMAN;tr|A0A7P0T8C6|A0A7P0T8C6_HUMAN	Zinc finger CCCH-type antiviral protein 1;Zinc finger CCCH-type containing, antiviral 1;	ZC3HAV1;	sp|Q7Z2W4|ZCCHV_HUMAN Zinc finger CCCH-type antiviral protein 1 OS=Homo sapiens OX=9606 GN=ZC3HAV1 PE=1 SV=3;tr|C9J6P4|C9J6P4_HUMAN Zinc finger CCCH-type containing, antiviral 1 OS=Homo sapiens OX=9606 GN=ZC3HAV1 PE=1 SV=1;tr|A0A7P0T8C6|A0A7P0T8C6_HUMAN Zi	4	30	30	30	38.9	101.43	902	116.06	66	30	29	29	28	29	29	30	29	29	28	29	29	30	29	29	28	29	29	38.9	37.5	38.9	38.9	36.9	38.8	10176000000	1543500000	2135900000	1624600000	1492000000	1642700000	1737200000	73311000	11266000	15019000	11271000	10271000
sp|Q969S3|ZN622_HUMAN	sp|Q969S3|ZN622_HUMAN	Cytoplasmic 60S subunit biogenesis factor ZNF622	ZNF622	sp|Q969S3|ZN622_HUMAN Cytoplasmic 60S subunit biogenesis factor ZNF622 OS=Homo sapiens OX=9606 GN=ZNF622 PE=1 SV=1	1	6	6	6	15.3	54.271	477	18.712	28	6	6	6	6	6	5	6	6	6	6	6	5	6	6	6	6	6	5	15.3	15.3	15.3	15.3	15.3	15.1	676390000	117430000	119950000	115040000	108620000	116310000	99040000	3414400	551480	618620	548060	423380
sp|Q06265|EXOS9_HUMAN;tr|D6R905|D6R905_HUMAN;tr|D6RIY6|D6RIY6_HUMAN;tr|D6RAP4|D6RAP4_HUMAN;tr|D6RA17|D6RA17_HUMAN;tr|H0Y9L5|H0Y9L5_HUMAN	sp|Q06265|EXOS9_HUMAN;tr|D6R905|D6R905_HUMAN;tr|D6RIY6|D6RIY6_HUMAN;tr|D6RAP4|D6RAP4_HUMAN;tr|D6RA17|D6RA17_HUMAN	Exosome complex component RRP45;Exosome complex component RRP45 (Fragment);	EXOSC9;	sp|Q06265|EXOS9_HUMAN Exosome complex component RRP45 OS=Homo sapiens OX=9606 GN=EXOSC9 PE=1 SV=3;tr|D6R905|D6R905_HUMAN Exosome complex component RRP45 (Fragment) OS=Homo sapiens OX=9606 GN=EXOSC9 PE=1 SV=1;tr|D6RIY6|D6RIY6_HUMAN Exosome complex component	6	5	5	5	13.9	48.948	439	16.05	17	5	5	4	3	5	5	5	5	4	3	5	5	5	5	4	3	5	5	13.9	13.9	11.4	8.4	13.9	13.9	1824000000	326160000	405340000	218880000	168810000	362500000	342350000	93017000	19186000	19140000	12875000	7293900
tr|A0A1X7SBZ2|A0A1X7SBZ2_HUMAN;sp|Q92841|DDX17_HUMAN;tr|A0A5H1ZRQ2|A0A5H1ZRQ2_HUMAN;tr|A0A0U1RQJ0|A0A0U1RQJ0_HUMAN	tr|A0A1X7SBZ2|A0A1X7SBZ2_HUMAN;sp|Q92841|DDX17_HUMAN;tr|A0A5H1ZRQ2|A0A5H1ZRQ2_HUMAN	RNA helicase;Probable ATP-dependent RNA helicase DDX17	DDX17;	tr|A0A1X7SBZ2|A0A1X7SBZ2_HUMAN RNA helicase OS=Homo sapiens OX=9606 GN=DDX17 PE=1 SV=1;sp|Q92841|DDX17_HUMAN Probable ATP-dependent RNA helicase DDX17 OS=Homo sapiens OX=9606 GN=DDX17 PE=1 SV=2;tr|A0A5H1ZRQ2|A0A5H1ZRQ2_HUMAN RNA helicase OS=Homo sapiens OX	4	55	42	42	61.2	80.253	729	166.45	41	52	53	54	53	51	49	39	40	41	40	39	36	39	40	41	40	39	36	55.6	60.1	61.2	61.2	59	53.1	43130000000	7332000000	8141600000	6996500000	5914800000	6550700000	8194700000	560160000	103420000	97797000	84581000	77099000
sp|P24534|EF1B_HUMAN;tr|F8WF65|F8WF65_HUMAN;tr|F2Z2G2|F2Z2G2_HUMAN;tr|C9JZW3|C9JZW3_HUMAN	sp|P24534|EF1B_HUMAN	Elongation factor 1-beta	EEF1B2	sp|P24534|EF1B_HUMAN Elongation factor 1-beta OS=Homo sapiens OX=9606 GN=EEF1B2 PE=1 SV=3	4	5	5	5	20.9	24.763	225	15.526	15	2	4	5	3	4	3	2	4	5	3	4	3	2	4	5	3	4	3	12.4	17.8	20.9	15.1	18.2	15.6	303830000	18912000	36514000	102760000	65796000	43350000	36499000	18671000	1260800	1906300	5794600	4386400
sp|Q9Y3B9|RRP15_HUMAN	sp|Q9Y3B9|RRP15_HUMAN	RRP15-like protein	RRP15	sp|Q9Y3B9|RRP15_HUMAN RRP15-like protein OS=Homo sapiens OX=9606 GN=RRP15 PE=1 SV=2	1	13	13	13	33.7	31.484	282	30.752	17	11	12	12	12	13	13	11	12	12	12	13	13	11	12	12	12	13	13	30.9	30.9	30.9	30.9	33.7	33.7	4066400000	615890000	895990000	604970000	657760000	610290000	681530000	123070000	18167000	26916000	19537000	20023000
sp|P22087|FBRL_HUMAN;tr|M0QXL5|M0QXL5_HUMAN;tr|M0R299|M0R299_HUMAN;tr|M0R2Q4|M0R2Q4_HUMAN;tr|M0R0P1|M0R0P1_HUMAN;tr|M0R2U2|M0R2U2_HUMAN;tr|M0R1H0|M0R1H0_HUMAN;tr|M0R2B0|M0R2B0_HUMAN	sp|P22087|FBRL_HUMAN;tr|M0QXL5|M0QXL5_HUMAN;tr|M0R299|M0R299_HUMAN;tr|M0R2Q4|M0R2Q4_HUMAN;tr|M0R0P1|M0R0P1_HUMAN;tr|M0R2U2|M0R2U2_HUMAN;tr|M0R1H0|M0R1H0_HUMAN;tr|M0R2B0|M0R2B0_HUMAN	rRNA 2-O-methyltransferase fibrillarin;Fibrillarin (Fragment)	FBL;	sp|P22087|FBRL_HUMAN rRNA 2-O-methyltransferase fibrillarin OS=Homo sapiens OX=9606 GN=FBL PE=1 SV=2;tr|M0QXL5|M0QXL5_HUMAN Fibrillarin (Fragment) OS=Homo sapiens OX=9606 GN=FBL PE=1 SV=1;tr|M0R299|M0R299_HUMAN Fibrillarin (Fragment) OS=Homo sapiens OX=96	8	20	20	19	67.3	33.784	321	94.498	23	17	16	18	17	18	18	17	16	18	17	18	18	16	15	17	16	17	17	56.7	56.7	62	59.2	62	56.7	16536000000	2401400000	3434600000	2771500000	2561200000	2492100000	2875400000	209170000	24269000	51667000	39673000	18711000
sp|Q08211|DHX9_HUMAN	sp|Q08211|DHX9_HUMAN	ATP-dependent RNA helicase A	DHX9	sp|Q08211|DHX9_HUMAN ATP-dependent RNA helicase A OS=Homo sapiens OX=9606 GN=DHX9 PE=1 SV=4	1	71	71	71	54.7	140.96	1270	323.31	74	68	68	67	70	68	67	68	68	67	70	68	67	68	68	67	70	68	67	52.2	53	54.1	54.3	54.6	53.1	92509000000	15655000000	19316000000	13178000000	15754000000	14364000000	14241000000	755760000	131260000	160800000	101370000	131060000
sp|Q1ED39|KNOP1_HUMAN;tr|H3BNU8|H3BNU8_HUMAN;tr|H3BPL4|H3BPL4_HUMAN;tr|H3BMC9|H3BMC9_HUMAN	sp|Q1ED39|KNOP1_HUMAN	Lysine-rich nucleolar protein 1	KNOP1	sp|Q1ED39|KNOP1_HUMAN Lysine-rich nucleolar protein 1 OS=Homo sapiens OX=9606 GN=KNOP1 PE=1 SV=1	4	17	17	17	43	51.588	458	45.664	29	17	15	14	16	14	15	17	15	14	16	14	15	17	15	14	16	14	15	43	39.7	38.2	43	36.9	38.6	2698300000	459070000	523150000	421870000	483100000	404900000	406170000	29930000	4784800	5436400	4571500	5745700
sp|P42285|MTREX_HUMAN;tr|H0YAC4|H0YAC4_HUMAN;tr|H0Y8U3|H0Y8U3_HUMAN	sp|P42285|MTREX_HUMAN	Exosome RNA helicase MTR4	MTREX	sp|P42285|MTREX_HUMAN Exosome RNA helicase MTR4 OS=Homo sapiens OX=9606 GN=MTREX PE=1 SV=3	3	29	29	29	29.7	117.8	1042	79.464	62	29	29	27	27	29	28	29	29	27	27	29	28	29	29	27	27	29	28	29.7	29.7	28.4	27.9	29.7	29.3	6158600000	1235200000	1060900000	908080000	850700000	1018500000	1085200000	65240000	12696000	10688000	9836900	9768400
sp|P16402|H13_HUMAN	sp|P16402|H13_HUMAN	Histone H1.3	H1-3	sp|P16402|H13_HUMAN Histone H1.3 OS=Homo sapiens OX=9606 GN=H1-3 PE=1 SV=2	1	18	3	3	39.4	22.35	221	9.3332	12	15	17	16	16	17	17	2	3	2	2	2	3	2	3	2	2	2	3	38.9	39.4	38.9	38.9	38.9	39.4	1847800000	244010000	490360000	226320000	387870000	205130000	294080000	76523000	10955000	13137000	11814000	19934000
sp|Q8WVM0|TFB1M_HUMAN	sp|Q8WVM0|TFB1M_HUMAN	Dimethyladenosine transferase 1, mitochondrial	TFB1M	sp|Q8WVM0|TFB1M_HUMAN Dimethyladenosine transferase 1, mitochondrial OS=Homo sapiens OX=9606 GN=TFB1M PE=1 SV=1	1	2	2	2	7.8	39.542	346	8.1059	25	2	2	2	2	2	2	2	2	2	2	2	2	2	2	2	2	2	2	7.8	7.8	7.8	7.8	7.8	7.8	260530000	47134000	44295000	43975000	41087000	40094000	43948000	10421000	1885400	1771800	1759000	1643500
sp|Q09028|RBBP4_HUMAN;tr|E9PNS2|E9PNS2_HUMAN;tr|E9PIC4|E9PIC4_HUMAN;tr|E9PNS6|E9PNS6_HUMAN;tr|H0YEU5|H0YEU5_HUMAN;tr|H0YCT5|H0YCT5_HUMAN;tr|H0YF10|H0YF10_HUMAN;tr|H0YDK2|H0YDK2_HUMAN;tr|E9PC52|E9PC52_HUMAN;sp|Q16576|RBBP7_HUMAN;tr|C9JAJ9|C9JAJ9_HUMAN;tr|Q5JP02|Q5JP02_HUMAN	sp|Q09028|RBBP4_HUMAN	Histone-binding protein RBBP4	RBBP4	sp|Q09028|RBBP4_HUMAN Histone-binding protein RBBP4 OS=Homo sapiens OX=9606 GN=RBBP4 PE=1 SV=3	12	5	5	5	20	47.655	425	10.65	17	5	5	5	5	5	5	5	5	5	5	5	5	5	5	5	5	5	5	20	20	20	20	20	20	661950000	121310000	104640000	118050000	106810000	81493000	129640000	24887000	3920800	3494500	4501300	4018800
tr|D6R9A6|D6R9A6_HUMAN;sp|P26583|HMGB2_HUMAN	tr|D6R9A6|D6R9A6_HUMAN;sp|P26583|HMGB2_HUMAN	High mobility group protein B2 (Fragment);High mobility group protein B2	HMGB2	tr|D6R9A6|D6R9A6_HUMAN High mobility group protein B2 (Fragment) OS=Homo sapiens OX=9606 GN=HMGB2 PE=1 SV=1;sp|P26583|HMGB2_HUMAN High mobility group protein B2 OS=Homo sapiens OX=9606 GN=HMGB2 PE=1 SV=2	2	4	3	3	42.5	15.404	134	9.6663	8	3	4	4	4	3	3	2	3	3	3	2	2	2	3	3	3	2	2	32.1	42.5	42.5	42.5	31.3	31.3	409470000	54485000	65533000	92686000	100350000	47468000	48942000	31041000	3662700	5036300	7549200	8400800
tr|C9JA69|C9JA69_HUMAN;sp|Q8WY36|BBX_HUMAN;tr|C9J8D0|C9J8D0_HUMAN;tr|C9JYU6|C9JYU6_HUMAN;tr|C9JZA0|C9JZA0_HUMAN	tr|C9JA69|C9JA69_HUMAN;sp|Q8WY36|BBX_HUMAN;tr|C9J8D0|C9J8D0_HUMAN	BBX high mobility group box domain containing;HMG box transcription factor BBX;	BBX;	tr|C9JA69|C9JA69_HUMAN BBX high mobility group box domain containing OS=Homo sapiens OX=9606 GN=BBX PE=1 SV=1;sp|Q8WY36|BBX_HUMAN HMG box transcription factor BBX OS=Homo sapiens OX=9606 GN=BBX PE=1 SV=1;tr|C9J8D0|C9J8D0_HUMAN BBX high mobility group box d	5	4	4	4	6.1	99.328	891	10.558	51	4	4	4	4	4	4	4	4	4	4	4	4	4	4	4	4	4	4	6.1	6.1	6.1	6.1	6.1	6.1	512080000	88832000	93868000	83272000	81159000	83214000	81731000	5667800	887450	1026800	882920	970650
sp|P61247|RS3A_HUMAN;tr|E9PFI5|E9PFI5_HUMAN;tr|D6RG13|D6RG13_HUMAN;tr|H0Y9Y4|H0Y9Y4_HUMAN;tr|D6RAT0|D6RAT0_HUMAN;tr|H0Y8L7|H0Y8L7_HUMAN;tr|D6RB09|D6RB09_HUMAN;tr|D6R9B6|D6R9B6_HUMAN;tr|D6RI02|D6RI02_HUMAN;tr|D6RAS7|D6RAS7_HUMAN;tr|D6RED7|D6RED7_HUMAN;tr|D6RGE0|D6RGE0_HUMAN	sp|P61247|RS3A_HUMAN;tr|E9PFI5|E9PFI5_HUMAN;tr|D6RG13|D6RG13_HUMAN;tr|H0Y9Y4|H0Y9Y4_HUMAN;tr|D6RAT0|D6RAT0_HUMAN;tr|H0Y8L7|H0Y8L7_HUMAN;tr|D6RB09|D6RB09_HUMAN	Small ribosomal subunit protein eS1;	RPS3A;	sp|P61247|RS3A_HUMAN Small ribosomal subunit protein eS1 OS=Homo sapiens OX=9606 GN=RPS3A PE=1 SV=2;tr|E9PFI5|E9PFI5_HUMAN Small ribosomal subunit protein eS1 OS=Homo sapiens OX=9606 GN=RPS3A PE=1 SV=1;tr|D6RG13|D6RG13_HUMAN Ribosomal protein S3A (Fragment	12	44	44	44	78.8	29.945	264	241.2	19	41	43	41	43	41	43	41	43	41	43	41	43	41	43	41	43	41	43	78.8	78.8	78.8	78.8	78.4	78.8	179140000000	31162000000	36018000000	25831000000	25481000000	29022000000	31626000000	5402600000	909000000	1060700000	810630000	736680000
sp|Q9Y3U8|RL36_HUMAN;tr|J3QSB5|J3QSB5_HUMAN;tr|J3KTD3|J3KTD3_HUMAN	sp|Q9Y3U8|RL36_HUMAN;tr|J3QSB5|J3QSB5_HUMAN	Large ribosomal subunit protein eL36;60S ribosomal protein L36	RPL36	sp|Q9Y3U8|RL36_HUMAN Large ribosomal subunit protein eL36 OS=Homo sapiens OX=9606 GN=RPL36 PE=1 SV=3;tr|J3QSB5|J3QSB5_HUMAN 60S ribosomal protein L36 OS=Homo sapiens OX=9606 GN=RPL36 PE=1 SV=1	3	15	15	15	45.7	12.254	105	72.309	5	15	15	15	15	15	15	15	15	15	15	15	15	15	15	15	15	15	15	45.7	45.7	45.7	45.7	45.7	45.7	89209000000	15330000000	18085000000	12893000000	15053000000	14556000000	13292000000	9614000000	1536100000	1873400000	1390200000	1665200000
sp|P42766|RL35_HUMAN;tr|F2Z388|F2Z388_HUMAN	sp|P42766|RL35_HUMAN	Large ribosomal subunit protein uL29	RPL35	sp|P42766|RL35_HUMAN Large ribosomal subunit protein uL29 OS=Homo sapiens OX=9606 GN=RPL35 PE=1 SV=2	2	17	17	17	62.6	14.551	123	55.44	5	12	14	11	13	15	12	12	14	11	13	15	12	12	14	11	13	15	12	55.3	52	46.3	46.3	56.9	46.3	73762000000	12630000000	15109000000	10544000000	11777000000	12461000000	11240000000	5302800000	1023100000	1206300000	824190000	839460000
sp|P51398|RT29_HUMAN;tr|V9GYA7|V9GYA7_HUMAN;tr|V9GZ03|V9GZ03_HUMAN;tr|V9GYJ9|V9GYJ9_HUMAN;tr|V9GYL9|V9GYL9_HUMAN;tr|V9GZ61|V9GZ61_HUMAN;tr|V9GYW1|V9GYW1_HUMAN;tr|V9GYC9|V9GYC9_HUMAN;tr|V9GY11|V9GY11_HUMAN;tr|V9GYF7|V9GYF7_HUMAN;tr|V9GYJ3|V9GYJ3_HUMAN	sp|P51398|RT29_HUMAN;tr|V9GYA7|V9GYA7_HUMAN;tr|V9GZ03|V9GZ03_HUMAN;tr|V9GYJ9|V9GYJ9_HUMAN;tr|V9GYL9|V9GYL9_HUMAN;tr|V9GZ61|V9GZ61_HUMAN	Small ribosomal subunit protein mS29;Small ribosomal subunit protein mS29 (Fragment);	DAP3;	sp|P51398|RT29_HUMAN Small ribosomal subunit protein mS29 OS=Homo sapiens OX=9606 GN=DAP3 PE=1 SV=1;tr|V9GYA7|V9GYA7_HUMAN Small ribosomal subunit protein mS29 (Fragment) OS=Homo sapiens OX=9606 GN=DAP3 PE=1 SV=1;tr|V9GZ03|V9GZ03_HUMAN Small ribosomal subu	11	12	12	12	39.2	45.566	398	53.799	24	9	11	11	11	11	11	9	11	11	11	11	11	9	11	11	11	11	11	30.4	36.4	36.4	34.4	37.9	37.9	2362300000	350940000	439160000	435960000	466040000	318820000	351400000	57010000	8347300	9688100	11063000	11179000
sp|O76094|SRP72_HUMAN;tr|D6RDY6|D6RDY6_HUMAN;tr|R4GNC1|R4GNC1_HUMAN	sp|O76094|SRP72_HUMAN	Signal recognition particle subunit SRP72	SRP72	sp|O76094|SRP72_HUMAN Signal recognition particle subunit SRP72 OS=Homo sapiens OX=9606 GN=SRP72 PE=1 SV=3	3	22	22	22	41	74.605	671	98.311	40	21	20	17	18	18	18	21	20	17	18	18	18	21	20	17	18	18	18	41	38.2	35.3	35.2	33.4	34	4347100000	822920000	759430000	673670000	802620000	548820000	739670000	56747000	11285000	8943500	9096100	10215000
sp|P14866|HNRPL_HUMAN;tr|A0A3B3ITJ4|A0A3B3ITJ4_HUMAN;tr|M0QXS5|M0QXS5_HUMAN;tr|A0AAG2TNG9|A0AAG2TNG9_HUMAN;tr|M0QYT0|M0QYT0_HUMAN;tr|M0R076|M0R076_HUMAN;tr|B4DVF8|B4DVF8_HUMAN;tr|M0R1W6|M0R1W6_HUMAN;tr|A0A9L9PXI4|A0A9L9PXI4_HUMAN	sp|P14866|HNRPL_HUMAN;tr|A0A3B3ITJ4|A0A3B3ITJ4_HUMAN;tr|M0QXS5|M0QXS5_HUMAN;tr|A0AAG2TNG9|A0AAG2TNG9_HUMAN;tr|M0QYT0|M0QYT0_HUMAN	Heterogeneous nuclear ribonucleoprotein L;	HNRNPL;	sp|P14866|HNRPL_HUMAN Heterogeneous nuclear ribonucleoprotein L OS=Homo sapiens OX=9606 GN=HNRNPL PE=1 SV=2;tr|A0A3B3ITJ4|A0A3B3ITJ4_HUMAN Heterogeneous nuclear ribonucleoprotein L OS=Homo sapiens OX=9606 GN=HNRNPL PE=1 SV=2;tr|M0QXS5|M0QXS5_HUMAN Heteroge	9	18	18	17	39.4	64.132	589	74.631	22	16	17	16	16	18	17	16	17	16	16	18	17	16	16	15	16	17	16	36.7	34	32.4	36.7	39.4	34	10895000000	1851600000	1969000000	1833400000	1617500000	1560000000	2063700000	330480000	55731000	59023000	59865000	45404000
sp|Q9UII4|HERC5_HUMAN;tr|E9PBL0|E9PBL0_HUMAN	sp|Q9UII4|HERC5_HUMAN;tr|E9PBL0|E9PBL0_HUMAN	E3 ISG15--protein ligase HERC5;HECT and RLD domain containing E3 ubiquitin protein ligase 5	HERC5	sp|Q9UII4|HERC5_HUMAN E3 ISG15--protein ligase HERC5 OS=Homo sapiens OX=9606 GN=HERC5 PE=1 SV=2;tr|E9PBL0|E9PBL0_HUMAN HECT and RLD domain containing E3 ubiquitin protein ligase 5 OS=Homo sapiens OX=9606 GN=HERC5 PE=1 SV=1	2	8	8	8	10.6	116.85	1024	27.007	58	7	8	8	8	8	8	7	8	8	8	8	8	7	8	8	8	8	8	8.9	10.6	10.6	10.6	10.6	10.6	1472700000	228590000	298950000	236550000	214820000	252540000	241220000	8688200	1385000	1773000	1506100	1021500
tr|B5MCF9|B5MCF9_HUMAN;sp|O00541|PESC_HUMAN;tr|F6VXF5|F6VXF5_HUMAN;tr|H7C267|H7C267_HUMAN	tr|B5MCF9|B5MCF9_HUMAN;sp|O00541|PESC_HUMAN;tr|F6VXF5|F6VXF5_HUMAN	Pescadillo homolog;	PES1;	tr|B5MCF9|B5MCF9_HUMAN Pescadillo homolog OS=Homo sapiens OX=9606 GN=PES1 PE=1 SV=1;sp|O00541|PESC_HUMAN Pescadillo homolog OS=Homo sapiens OX=9606 GN=PES1 PE=1 SV=1;tr|F6VXF5|F6VXF5_HUMAN Pescadillo homolog 1, containing BRCT domain (Zebrafish), isoform C	4	10	10	10	16.6	66.077	571	27.543	37	9	9	9	9	8	9	9	9	9	9	8	9	9	9	9	9	8	9	15.2	15.2	15.1	15.2	15.1	15.1	2105800000	380530000	364950000	346710000	320810000	299040000	393750000	38279000	6823500	5585800	6372500	5886000
tr|J3QR07|J3QR07_HUMAN;sp|Q96MU7|YTDC1_HUMAN;tr|J3KS01|J3KS01_HUMAN	tr|J3QR07|J3QR07_HUMAN;sp|Q96MU7|YTDC1_HUMAN	YTH domain-containing family protein;YTH domain-containing protein 1	YTHDC1	tr|J3QR07|J3QR07_HUMAN YTH domain-containing family protein OS=Homo sapiens OX=9606 GN=YTHDC1 PE=1 SV=1;sp|Q96MU7|YTDC1_HUMAN YTH domain-containing protein 1 OS=Homo sapiens OX=9606 GN=YTHDC1 PE=1 SV=3	3	7	7	7	10.6	85.586	735	33.85	36	7	6	6	7	6	7	7	6	6	7	6	7	7	6	6	7	6	7	10.6	9.1	9	10.6	9.8	10.6	833270000	168480000	126550000	137020000	123450000	109950000	167830000	9671300	2262400	1766900	1837700	806990
sp|Q9UKD2|MRT4_HUMAN	sp|Q9UKD2|MRT4_HUMAN	mRNA turnover protein 4 homolog	MRTO4	sp|Q9UKD2|MRT4_HUMAN mRNA turnover protein 4 homolog OS=Homo sapiens OX=9606 GN=MRTO4 PE=1 SV=2	1	17	17	17	66.1	27.56	239	65.613	16	15	16	15	16	16	16	15	16	15	16	16	16	15	16	15	16	16	16	61.9	61.9	61.9	61.5	61.9	61.9	3820200000	560150000	744270000	675800000	693140000	545050000	601820000	137500000	19264000	26749000	23287000	26730000
sp|O96004|HAND1_HUMAN	sp|O96004|HAND1_HUMAN	Heart- and neural crest derivatives-expressed protein 1	HAND1	sp|O96004|HAND1_HUMAN Heart- and neural crest derivatives-expressed protein 1 OS=Homo sapiens OX=9606 GN=HAND1 PE=1 SV=1	1	1	1	1	7	23.627	215	2.561	8	1	1	1	1	1	1	1	1	1	1	1	1	1	1	1	1	1	1	7	7	7	7	7	7	454580000	72989000	92120000	70507000	74791000	77877000	66297000	56823000	9123600	11515000	8813400	9348800
sp|Q02878|RL6_HUMAN;tr|F8VZ45|F8VZ45_HUMAN;tr|U3KQR5|U3KQR5_HUMAN;tr|F8VR69|F8VR69_HUMAN;tr|F8VZA3|F8VZA3_HUMAN;tr|F8VWR1|F8VWR1_HUMAN;tr|F8VU16|F8VU16_HUMAN	sp|Q02878|RL6_HUMAN	Large ribosomal subunit protein eL6	RPL6	sp|Q02878|RL6_HUMAN Large ribosomal subunit protein eL6 OS=Homo sapiens OX=9606 GN=RPL6 PE=1 SV=3	7	35	35	35	70.1	32.728	288	190.2	18	34	35	34	35	35	33	34	35	34	35	35	33	34	35	34	35	35	33	66.7	70.1	69.4	70.1	70.1	68.4	282050000000	42883000000	59489000000	43817000000	43452000000	47425000000	44988000000	9438800000	1361400000	1953600000	1566400000	1466700000
sp|Q71UM5|RS27L_HUMAN;tr|H0YMV8|H0YMV8_HUMAN;tr|C9JLI6|C9JLI6_HUMAN	sp|Q71UM5|RS27L_HUMAN;tr|H0YMV8|H0YMV8_HUMAN;tr|C9JLI6|C9JLI6_HUMAN	Ribosomal protein eS27-like;40S ribosomal protein S27	RPS27L;	sp|Q71UM5|RS27L_HUMAN Ribosomal protein eS27-like OS=Homo sapiens OX=9606 GN=RPS27L PE=1 SV=3;tr|H0YMV8|H0YMV8_HUMAN 40S ribosomal protein S27 OS=Homo sapiens OX=9606 GN=RPS27L PE=1 SV=1;tr|C9JLI6|C9JLI6_HUMAN 40S ribosomal protein S27 OS=Homo sapiens OX=9	3	7	2	2	44	9.4771	84	7.5183	5	6	5	6	7	7	7	2	2	2	2	2	2	2	2	2	2	2	2	44	44	44	44	44	44	479960000	82350000	101050000	65298000	70757000	80884000	79621000	33629000	5178800	7189000	4411600	5026000
sp|Q9NWU5|RM22_HUMAN;tr|E7ESL0|E7ESL0_HUMAN;tr|J3KQY1|J3KQY1_HUMAN	sp|Q9NWU5|RM22_HUMAN;tr|E7ESL0|E7ESL0_HUMAN;tr|J3KQY1|J3KQY1_HUMAN	Large ribosomal subunit protein uL22m;	MRPL22;	sp|Q9NWU5|RM22_HUMAN Large ribosomal subunit protein uL22m OS=Homo sapiens OX=9606 GN=MRPL22 PE=1 SV=1;tr|E7ESL0|E7ESL0_HUMAN Large ribosomal subunit protein uL22m OS=Homo sapiens OX=9606 GN=MRPL22 PE=1 SV=1;tr|J3KQY1|J3KQY1_HUMAN Large ribosomal subunit p	3	3	3	3	17.5	23.64	206	6.9013	15	3	2	1	2	3	3	3	2	1	2	3	3	3	2	1	2	3	3	17.5	13.1	3.4	7.8	17.5	17.5	251650000	65128000	45968000	19293000	41182000	35967000	44107000	7075500	1146100	1195200	1286200	1428800
sp|Q86W42|THOC6_HUMAN	sp|Q86W42|THOC6_HUMAN	THO complex subunit 6 homolog	THOC6	sp|Q86W42|THOC6_HUMAN THO complex subunit 6 homolog OS=Homo sapiens OX=9606 GN=THOC6 PE=1 SV=1	1	3	3	3	12	37.535	341	9.6999	20	3	2	3	3	2	3	3	2	3	3	2	3	3	2	3	3	2	3	12	9.1	12	12	9.1	12	220970000	46017000	28642000	39833000	21553000	28733000	56195000	2087400	396740	1432100	470440	293350
sp|O43395|PRPF3_HUMAN	sp|O43395|PRPF3_HUMAN	U4/U6 small nuclear ribonucleoprotein Prp3	PRPF3	sp|O43395|PRPF3_HUMAN U4/U6 small nuclear ribonucleoprotein Prp3 OS=Homo sapiens OX=9606 GN=PRPF3 PE=1 SV=2	1	2	2	2	3.8	77.528	683	6.8264	40	2	1	2	2	2	2	2	1	2	2	2	2	2	1	2	2	2	2	3.8	2.6	3.8	3.8	3.8	3.8	353040000	74063000	42004000	66629000	63405000	51104000	55835000	3584700	711060	307670	819660	750830
sp|Q9H116|GZF1_HUMAN	sp|Q9H116|GZF1_HUMAN	GDNF-inducible zinc finger protein 1	GZF1	sp|Q9H116|GZF1_HUMAN GDNF-inducible zinc finger protein 1 OS=Homo sapiens OX=9606 GN=GZF1 PE=1 SV=1	1	4	4	4	7.5	80.491	711	8.6843	47	4	3	3	3	4	3	4	3	3	3	4	3	4	3	3	3	4	3	7.5	5.8	5.8	5.8	7.5	5.8	391750000	75384000	68555000	58755000	51191000	89015000	48848000	4784100	617460	972470	914380	711110
tr|Q5JP53|Q5JP53_HUMAN;sp|P07437|TBB5_HUMAN;tr|Q5ST81|Q5ST81_HUMAN;sp|A6NNZ2|TBB8B_HUMAN;tr|G3V2A3|G3V2A3_HUMAN;sp|Q9H4B7|TBB1_HUMAN;tr|M0R1I1|M0R1I1_HUMAN;tr|G3V5W4|G3V5W4_HUMAN;tr|G3V2R8|G3V2R8_HUMAN;tr|G3V3R4|G3V3R4_HUMAN;tr|G3V2N6|G3V2N6_HUMAN	tr|Q5JP53|Q5JP53_HUMAN;sp|P07437|TBB5_HUMAN;tr|Q5ST81|Q5ST81_HUMAN	Tubulin beta chain	TUBB	tr|Q5JP53|Q5JP53_HUMAN Tubulin beta chain OS=Homo sapiens OX=9606 GN=TUBB PE=1 SV=1;sp|P07437|TBB5_HUMAN Tubulin beta chain OS=Homo sapiens OX=9606 GN=TUBB PE=1 SV=2;tr|Q5ST81|Q5ST81_HUMAN Tubulin beta chain OS=Homo sapiens OX=9606 GN=TUBB PE=1 SV=1	11	31	6	5	61.7	47.766	426	44.034	21	31	30	30	29	29	31	6	6	6	6	6	6	5	5	5	5	5	5	61.7	61.7	61.7	61.5	61.5	61.7	10576000000	1792600000	1941500000	1737500000	1616100000	1668000000	1819700000	351420000	57792000	61391000	59347000	55035000
tr|A0A494C1A5|A0A494C1A5_HUMAN;sp|O75643|U520_HUMAN	tr|A0A494C1A5|A0A494C1A5_HUMAN;sp|O75643|U520_HUMAN	U5 small nuclear ribonucleoprotein 200 kDa helicase (Fragment);U5 small nuclear ribonucleoprotein 200 kDa helicase	SNRNP200	tr|A0A494C1A5|A0A494C1A5_HUMAN U5 small nuclear ribonucleoprotein 200 kDa helicase (Fragment) OS=Homo sapiens OX=9606 GN=SNRNP200 PE=1 SV=1;sp|O75643|U520_HUMAN U5 small nuclear ribonucleoprotein 200 kDa helicase OS=Homo sapiens OX=9606 GN=SNRNP200 PE=1 SV	2	3	3	3	3	157.65	1375	11.064	86	3	3	3	3	3	3	3	3	3	3	3	3	3	3	3	3	3	3	3	3	3	3	3	3	379990000	67524000	53837000	75231000	57440000	47946000	78015000	3498700	653000	491260	723440	505820
sp|Q96I24|FUBP3_HUMAN;tr|A0A8V8TNQ2|A0A8V8TNQ2_HUMAN	sp|Q96I24|FUBP3_HUMAN	Far upstream element-binding protein 3	FUBP3	sp|Q96I24|FUBP3_HUMAN Far upstream element-binding protein 3 OS=Homo sapiens OX=9606 GN=FUBP3 PE=1 SV=2	2	8	6	6	20.3	61.64	572	24.518	38	8	8	7	6	7	7	6	6	5	5	6	6	6	6	5	5	6	6	20.3	20.3	17.1	15.2	18.4	18.7	816900000	183170000	122900000	116430000	104590000	118690000	171110000	7729200	1823800	935070	1200700	1187900
sp|P31153|METK2_HUMAN	sp|P31153|METK2_HUMAN	S-adenosylmethionine synthase isoform type-2	MAT2A	sp|P31153|METK2_HUMAN S-adenosylmethionine synthase isoform type-2 OS=Homo sapiens OX=9606 GN=MAT2A PE=1 SV=1	1	1	1	1	3.8	43.66	395	2.3357	20	0	1	1	1	1	0	0	1	1	1	1	0	0	1	1	1	1	0	0	3.8	3.8	3.8	3.8	0	60138000	0	12150000	18943000	16218000	12828000	0	3006900	0	607490	947130	810910
sp|Q92522|H1X_HUMAN;tr|A0A994J4R3|A0A994J4R3_HUMAN	sp|Q92522|H1X_HUMAN;tr|A0A994J4R3|A0A994J4R3_HUMAN	Histone H1.10;H1.10 linker histone	H1-10	sp|Q92522|H1X_HUMAN Histone H1.10 OS=Homo sapiens OX=9606 GN=H1-10 PE=1 SV=1;tr|A0A994J4R3|A0A994J4R3_HUMAN H1.10 linker histone OS=Homo sapiens OX=9606 GN=H1-10 PE=1 SV=1	2	15	15	15	47.4	22.487	213	67.457	12	15	15	14	14	14	14	15	15	14	14	14	14	15	15	14	14	14	14	47.4	47.4	46.5	46.9	47.4	46.9	24519000000	3888200000	5048700000	3739300000	3923800000	3474600000	4444000000	880640000	153550000	177950000	128970000	147110000
sp|P09651|ROA1_HUMAN;tr|F8W6I7|F8W6I7_HUMAN;tr|A0A7I2V3R8|A0A7I2V3R8_HUMAN;tr|A0A7I2V3W0|A0A7I2V3W0_HUMAN;tr|A0A7I2V2L6|A0A7I2V2L6_HUMAN;sp|A0A2R8Y4L2|RA1L3_HUMAN;tr|F8VZ49|F8VZ49_HUMAN;tr|A0A7I2YQX9|A0A7I2YQX9_HUMAN;sp|Q32P51|RA1L2_HUMAN;tr|F8VTQ5|F8VTQ5_HUMAN;tr|F8W646|F8W646_HUMAN;tr|H0YH80|H0YH80_HUMAN;tr|A0A7I2V5U9|A0A7I2V5U9_HUMAN;tr|A0A7I2YQ85|A0A7I2YQ85_HUMAN;tr|A0A7I2V3C7|A0A7I2V3C7_HUMA…	sp|P09651|ROA1_HUMAN;tr|F8W6I7|F8W6I7_HUMAN;tr|A0A7I2V3R8|A0A7I2V3R8_HUMAN;tr|A0A7I2V3W0|A0A7I2V3W0_HUMAN;tr|A0A7I2V2L6|A0A7I2V2L6_HUMAN;sp|A0A2R8Y4L2|RA1L3_HUMAN;tr|F8VZ49|F8VZ49_HUMAN;tr|A0A7I2YQX9|A0A7I2YQX9_HUMAN;sp|Q32P51|RA1L2_HUMAN;tr|F8VTQ5|F8VTQ5_HUMAN;tr|F8W646|F8W646_HUMAN	Heterogeneous nuclear ribonucleoprotein A1;	HNRNPA1;	sp|P09651|ROA1_HUMAN Heterogeneous nuclear ribonucleoprotein A1 OS=Homo sapiens OX=9606 GN=HNRNPA1 PE=1 SV=5;tr|F8W6I7|F8W6I7_HUMAN Heterogeneous nuclear ribonucleoprotein A1 OS=Homo sapiens OX=9606 GN=HNRNPA1 PE=1 SV=2;tr|A0A7I2V3R8|A0A7I2V3R8_HUMAN Heter	43	34	33	33	55.9	38.746	372	240.25	19	30	31	33	31	31	30	30	31	33	31	30	30	30	31	33	31	30	30	55.6	55.6	55.9	55.6	55.6	55.4	71391000000	12648000000	13836000000	10417000000	13230000000	10084000000	11176000000	504460000	93022000	98350000	71861000	92127000
sp|Q9Y3D3|RT16_HUMAN;tr|A6ND22|A6ND22_HUMAN	sp|Q9Y3D3|RT16_HUMAN;tr|A6ND22|A6ND22_HUMAN	Small ribosomal subunit protein bS16m	MRPS16	sp|Q9Y3D3|RT16_HUMAN Small ribosomal subunit protein bS16m OS=Homo sapiens OX=9606 GN=MRPS16 PE=1 SV=1;tr|A6ND22|A6ND22_HUMAN Small ribosomal subunit protein bS16m OS=Homo sapiens OX=9606 GN=MRPS16 PE=1 SV=1	2	7	7	7	61.3	15.345	137	30.232	10	6	7	6	6	7	7	6	7	6	6	7	7	6	7	6	6	7	7	59.9	61.3	59.9	61.3	61.3	61.3	3118300000	484950000	606800000	519980000	582810000	448730000	474980000	106340000	14687000	19703000	16144000	21051000
sp|Q7L2E3|DHX30_HUMAN;tr|H7BXY3|H7BXY3_HUMAN;tr|F6R0H4|F6R0H4_HUMAN	sp|Q7L2E3|DHX30_HUMAN;tr|H7BXY3|H7BXY3_HUMAN	ATP-dependent RNA helicase DHX30	DHX30	sp|Q7L2E3|DHX30_HUMAN ATP-dependent RNA helicase DHX30 OS=Homo sapiens OX=9606 GN=DHX30 PE=1 SV=1;tr|H7BXY3|H7BXY3_HUMAN ATP-dependent RNA helicase DHX30 OS=Homo sapiens OX=9606 GN=DHX30 PE=1 SV=1	3	80	80	80	66.1	133.94	1194	316.79	84	73	75	72	75	74	73	73	75	72	75	74	73	73	75	72	75	74	73	63.1	63.8	63.6	64.7	62.9	63.9	38828000000	6408700000	7846400000	5809800000	6345700000	6105400000	6311700000	272010000	44213000	55128000	41537000	44154000
sp|Q8IY37|DHX37_HUMAN;tr|F5H3Y4|F5H3Y4_HUMAN	sp|Q8IY37|DHX37_HUMAN;tr|F5H3Y4|F5H3Y4_HUMAN	Probable ATP-dependent RNA helicase DHX37;RNA helicase (Fragment)	DHX37	sp|Q8IY37|DHX37_HUMAN Probable ATP-dependent RNA helicase DHX37 OS=Homo sapiens OX=9606 GN=DHX37 PE=1 SV=1;tr|F5H3Y4|F5H3Y4_HUMAN RNA helicase (Fragment) OS=Homo sapiens OX=9606 GN=DHX37 PE=1 SV=2	2	19	19	19	21.3	129.54	1157	60.573	68	16	17	17	17	17	18	16	17	17	17	17	18	16	17	17	17	17	18	16.7	18.6	18.6	19.4	19.2	20.4	3464800000	548570000	725430000	516460000	485440000	571020000	617830000	32894000	5437400	6838400	4860200	4012900
sp|Q5VWQ0|RSBN1_HUMAN;tr|A0A087WWP8|A0A087WWP8_HUMAN;tr|A0A0C4DH79|A0A0C4DH79_HUMAN	sp|Q5VWQ0|RSBN1_HUMAN;tr|A0A087WWP8|A0A087WWP8_HUMAN	Lysine-specific demethylase 9;Round spermatid basic protein 1	RSBN1	sp|Q5VWQ0|RSBN1_HUMAN Lysine-specific demethylase 9 OS=Homo sapiens OX=9606 GN=RSBN1 PE=1 SV=2;tr|A0A087WWP8|A0A087WWP8_HUMAN Round spermatid basic protein 1 OS=Homo sapiens OX=9606 GN=RSBN1 PE=1 SV=1	3	9	8	8	12.5	90.071	802	21.507	40	6	9	8	7	7	8	5	8	7	6	7	7	5	8	7	6	7	7	9.2	12.5	11.6	10.3	10	11.6	1227600000	158390000	294600000	181160000	144140000	223640000	225630000	18572000	1836000	4621500	2655300	2570000
sp|Q13595|TRA2A_HUMAN	sp|Q13595|TRA2A_HUMAN	Transformer-2 protein homolog alpha	TRA2A	sp|Q13595|TRA2A_HUMAN Transformer-2 protein homolog alpha OS=Homo sapiens OX=9606 GN=TRA2A PE=1 SV=1	1	15	11	11	37.2	32.688	282	27.159	16	15	14	14	13	15	14	11	10	11	10	11	10	11	10	11	10	11	10	37.2	37.2	37.2	36.5	37.2	34.4	4051100000	651540000	709050000	730680000	729260000	566940000	663660000	180740000	31742000	30276000	33567000	32413000
sp|P11177|ODPB_HUMAN;tr|C9J634|C9J634_HUMAN;tr|F8WF02|F8WF02_HUMAN	sp|P11177|ODPB_HUMAN;tr|C9J634|C9J634_HUMAN	Pyruvate dehydrogenase E1 component subunit beta, mitochondrial;Pyruvate dehydrogenase E1 component subunit beta	PDHB	sp|P11177|ODPB_HUMAN Pyruvate dehydrogenase E1 component subunit beta, mitochondrial OS=Homo sapiens OX=9606 GN=PDHB PE=1 SV=3;tr|C9J634|C9J634_HUMAN Pyruvate dehydrogenase E1 component subunit beta OS=Homo sapiens OX=9606 GN=PDHB PE=1 SV=1	3	4	4	4	12.5	39.233	359	10.1	21	3	3	3	3	3	3	3	3	3	3	3	3	3	3	3	3	3	3	9.2	9.2	9.2	9.2	9.2	9.5	265960000	36737000	47179000	53363000	51293000	47001000	30385000	12665000	1749400	2246600	2541100	2442500
sp|Q9NWT1|PK1IP_HUMAN	sp|Q9NWT1|PK1IP_HUMAN	p21-activated protein kinase-interacting protein 1	PAK1IP1	sp|Q9NWT1|PK1IP_HUMAN p21-activated protein kinase-interacting protein 1 OS=Homo sapiens OX=9606 GN=PAK1IP1 PE=1 SV=2	1	3	3	3	6.9	43.963	392	6.4678	20	3	3	3	3	3	3	3	3	3	3	3	3	3	3	3	3	3	3	6.9	6.9	6.9	6.9	6.9	6.9	445370000	73262000	78649000	77806000	75047000	61646000	78955000	22268000	3663100	3932500	3890300	3752300
sp|P16989|YBOX3_HUMAN;REV__sp|P16989|YBOX3_HUMAN	sp|P16989|YBOX3_HUMAN	Y-box-binding protein 3	YBX3	sp|P16989|YBOX3_HUMAN Y-box-binding protein 3 OS=Homo sapiens OX=9606 GN=YBX3 PE=1 SV=4	2	20	20	12	39	40.089	372	68.593	15	18	17	18	19	20	18	18	17	18	19	20	18	10	10	10	11	12	10	37.4	35.8	37.4	37.4	39	37.4	16021000000	2648800000	2788400000	2821700000	2469400000	2706200000	2586400000	278790000	39870000	56444000	44750000	44761000
sp|P07910|HNRPC_HUMAN;tr|B4DY08|B4DY08_HUMAN;tr|G3V2Q1|G3V2Q1_HUMAN;tr|G3V4C1|G3V4C1_HUMAN;tr|G3V4W0|G3V4W0_HUMAN;tr|G3V576|G3V576_HUMAN;tr|G3V555|G3V555_HUMAN;tr|G3V575|G3V575_HUMAN;tr|G3V251|G3V251_HUMAN;tr|G3V3K6|G3V3K6_HUMAN;tr|B4DSU6|B4DSU6_HUMAN;tr|G3V5X6|G3V5X6_HUMAN;tr|G3V4M8|G3V4M8_HUMAN;tr|G3V5V7|G3V5V7_HUMAN;tr|G3V2D6|G3V2D6_HUMAN;sp|B2RXH8|HNRC2_HUMAN;sp|P0DMR1|HNRC4_HUMAN;sp|O60812|H…	sp|P07910|HNRPC_HUMAN;tr|B4DY08|B4DY08_HUMAN;tr|G3V2Q1|G3V2Q1_HUMAN;tr|G3V4C1|G3V4C1_HUMAN;tr|G3V4W0|G3V4W0_HUMAN;tr|G3V576|G3V576_HUMAN;tr|G3V555|G3V555_HUMAN;tr|G3V575|G3V575_HUMAN;tr|G3V251|G3V251_HUMAN;tr|G3V3K6|G3V3K6_HUMAN;tr|B4DSU6|B4DSU6_HUMAN;tr|G3V5X6|G3V5X6_HUMAN;tr|G3V4M8|G3V4M8_HUMAN	Heterogeneous nuclear ribonucleoproteins C1/C2;Heterogeneous nuclear ribonucleoprotein C;	HNRNPC;	sp|P07910|HNRPC_HUMAN Heterogeneous nuclear ribonucleoproteins C1/C2 OS=Homo sapiens OX=9606 GN=HNRNPC PE=1 SV=4;tr|B4DY08|B4DY08_HUMAN Heterogeneous nuclear ribonucleoprotein C OS=Homo sapiens OX=9606 GN=HNRNPC PE=1 SV=1;tr|G3V2Q1|G3V2Q1_HUMAN Heterogeneo	25	20	20	20	43.8	33.67	306	71.013	22	20	20	19	19	19	19	20	20	19	19	19	19	20	20	19	19	19	19	43.8	43.8	36.9	42.8	42.8	42.8	26554000000	4584200000	5570100000	3533300000	4907800000	4189200000	3769200000	972740000	165920000	196310000	129400000	185700000
sp|Q13610|PWP1_HUMAN;tr|B4DJV5|B4DJV5_HUMAN;tr|F8VZ56|F8VZ56_HUMAN	sp|Q13610|PWP1_HUMAN;tr|B4DJV5|B4DJV5_HUMAN	Periodic tryptophan protein 1 homolog;PWP1 homolog, endonuclein	PWP1	sp|Q13610|PWP1_HUMAN Periodic tryptophan protein 1 homolog OS=Homo sapiens OX=9606 GN=PWP1 PE=1 SV=1;tr|B4DJV5|B4DJV5_HUMAN PWP1 homolog, endonuclein OS=Homo sapiens OX=9606 GN=PWP1 PE=1 SV=1	3	17	17	17	42.5	55.827	501	93.412	25	15	17	16	17	17	16	15	17	16	17	17	16	15	17	16	17	17	16	36.9	42.5	41.1	42.5	42.5	42.5	8901400000	1341600000	1886200000	1360600000	1579300000	1328700000	1405100000	146850000	19061000	32860000	20574000	27284000
sp|Q8NDT2|RB15B_HUMAN	sp|Q8NDT2|RB15B_HUMAN	Putative RNA-binding protein 15B	RBM15B	sp|Q8NDT2|RB15B_HUMAN Putative RNA-binding protein 15B OS=Homo sapiens OX=9606 GN=RBM15B PE=1 SV=3	1	4	4	4	5.6	97.204	890	14.631	57	4	4	4	4	4	4	4	4	4	4	4	4	4	4	4	4	4	4	5.6	5.6	5.6	5.6	5.6	5.6	390890000	70150000	72884000	58448000	57274000	65909000	66229000	4846600	773990	953250	737790	740490
sp|Q9NR30|DDX21_HUMAN;tr|A0A8I5KNP3|A0A8I5KNP3_HUMAN;tr|A0A8I5KNN2|A0A8I5KNN2_HUMAN;tr|A0A8I5KYZ4|A0A8I5KYZ4_HUMAN;tr|A0A8I5KND9|A0A8I5KND9_HUMAN	sp|Q9NR30|DDX21_HUMAN;tr|A0A8I5KNP3|A0A8I5KNP3_HUMAN;tr|A0A8I5KNN2|A0A8I5KNN2_HUMAN;tr|A0A8I5KYZ4|A0A8I5KYZ4_HUMAN;tr|A0A8I5KND9|A0A8I5KND9_HUMAN	Nucleolar RNA helicase 2;RNA helicase	DDX21	sp|Q9NR30|DDX21_HUMAN Nucleolar RNA helicase 2 OS=Homo sapiens OX=9606 GN=DDX21 PE=1 SV=5;tr|A0A8I5KNP3|A0A8I5KNP3_HUMAN RNA helicase OS=Homo sapiens OX=9606 GN=DDX21 PE=1 SV=1;tr|A0A8I5KNN2|A0A8I5KNN2_HUMAN RNA helicase OS=Homo sapiens OX=9606 GN=DDX21 PE	5	73	73	71	65.6	87.343	783	323.31	43	67	68	68	67	70	68	67	68	68	67	70	68	65	66	66	65	68	66	61.6	61.6	61	63.3	64.9	59.8	96019000000	14799000000	18847000000	15844000000	16992000000	13984000000	15554000000	1247600000	199980000	246680000	201850000	218230000
tr|A0A7I2V428|A0A7I2V428_HUMAN;tr|C9JLB1|C9JLB1_HUMAN;sp|P19338|NUCL_HUMAN;tr|H7BY16|H7BY16_HUMAN;tr|A0A7I2V3F3|A0A7I2V3F3_HUMAN;tr|A0A7I2V5M5|A0A7I2V5M5_HUMAN;tr|A0A7I2V2U7|A0A7I2V2U7_HUMAN;tr|A0A7I2V349|A0A7I2V349_HUMAN;tr|A0A7I2V506|A0A7I2V506_HUMAN;tr|A0A7I2V699|A0A7I2V699_HUMAN;tr|A0A7I2V2S8|A0A7I2V2S8_HUMAN	tr|A0A7I2V428|A0A7I2V428_HUMAN;tr|C9JLB1|C9JLB1_HUMAN;sp|P19338|NUCL_HUMAN;tr|H7BY16|H7BY16_HUMAN;tr|A0A7I2V3F3|A0A7I2V3F3_HUMAN;tr|A0A7I2V5M5|A0A7I2V5M5_HUMAN;tr|A0A7I2V2U7|A0A7I2V2U7_HUMAN;tr|A0A7I2V349|A0A7I2V349_HUMAN;tr|A0A7I2V506|A0A7I2V506_HUMAN;tr|A0A7I2V699|A0A7I2V699_HUMAN	Nucleolin;	NCL;	tr|A0A7I2V428|A0A7I2V428_HUMAN Nucleolin OS=Homo sapiens OX=9606 GN=NCL PE=1 SV=1;tr|C9JLB1|C9JLB1_HUMAN Nucleolin OS=Homo sapiens OX=9606 GN=NCL PE=1 SV=2;sp|P19338|NUCL_HUMAN Nucleolin OS=Homo sapiens OX=9606 GN=NCL PE=1 SV=3;tr|H7BY16|H7BY16_HUMAN Nucle	11	55	55	55	50.9	74.739	689	323.31	44	49	53	52	54	53	47	49	53	52	54	53	47	49	53	52	54	53	47	50.9	50.9	50.9	50.9	50.9	45	104910000000	14995000000	20176000000	18899000000	19095000000	14854000000	16889000000	1424700000	221680000	281530000	263610000	241560000
sp|Q13243|SRSF5_HUMAN;tr|B4DJK0|B4DJK0_HUMAN;tr|B4DUA4|B4DUA4_HUMAN;tr|G3V5K8|G3V5K8_HUMAN	sp|Q13243|SRSF5_HUMAN;tr|B4DJK0|B4DJK0_HUMAN;tr|B4DUA4|B4DUA4_HUMAN	Serine/arginine-rich splicing factor 5;Serine and arginine rich splicing factor 5;	SRSF5;	sp|Q13243|SRSF5_HUMAN Serine/arginine-rich splicing factor 5 OS=Homo sapiens OX=9606 GN=SRSF5 PE=1 SV=1;tr|B4DJK0|B4DJK0_HUMAN Serine and arginine rich splicing factor 5 OS=Homo sapiens OX=9606 GN=SRSF5 PE=1 SV=1;tr|B4DUA4|B4DUA4_HUMAN Serine and arginine	4	9	8	8	26.5	31.263	272	21.448	14	9	9	9	8	8	8	8	8	8	7	7	7	8	8	8	7	7	7	26.5	26.5	26.5	25	25	25	5937800000	845630000	1275300000	938230000	1036200000	1007000000	835490000	220880000	34550000	50584000	34609000	35629000
sp|Q14151|SAFB2_HUMAN	sp|Q14151|SAFB2_HUMAN	Scaffold attachment factor B2	SAFB2	sp|Q14151|SAFB2_HUMAN Scaffold attachment factor B2 OS=Homo sapiens OX=9606 GN=SAFB2 PE=1 SV=1	1	16	6	6	16.9	107.47	953	10.352	51	14	15	14	15	14	12	5	5	5	5	4	4	5	5	5	5	4	4	15.9	16.2	13.3	15.7	15	14	448050000	94704000	69743000	66343000	78180000	58607000	80470000	7760900	1500500	993400	1007100	1532900
tr|E7ETK0|E7ETK0_HUMAN;tr|A0A2R8Y849|A0A2R8Y849_HUMAN;sp|P62847|RS24_HUMAN;tr|A0A2R8YD14|A0A2R8YD14_HUMAN;tr|A0A2R8Y8A0|A0A2R8Y8A0_HUMAN	tr|E7ETK0|E7ETK0_HUMAN;tr|A0A2R8Y849|A0A2R8Y849_HUMAN;sp|P62847|RS24_HUMAN;tr|A0A2R8YD14|A0A2R8YD14_HUMAN	40S ribosomal protein S24;Small ribosomal subunit protein eS24	RPS24;	tr|E7ETK0|E7ETK0_HUMAN 40S ribosomal protein S24 OS=Homo sapiens OX=9606 GN=RPS24 PE=1 SV=1;tr|A0A2R8Y849|A0A2R8Y849_HUMAN 40S ribosomal protein S24 OS=Homo sapiens OX=9606 GN=RPS24 PE=1 SV=1;sp|P62847|RS24_HUMAN Small ribosomal subunit protein eS24 OS=Hom	5	15	15	15	50.4	15.197	131	54.986	7	14	14	14	14	13	14	14	14	14	14	13	14	14	14	14	14	13	14	50.4	50.4	50.4	50.4	50.4	48.9	62602000000	9848800000	12904000000	9488900000	10075000000	10475000000	9811500000	5600700000	859060000	1062800000	881900000	935080000
tr|A8MXE8|A8MXE8_HUMAN;sp|Q7Z5J4|RAI1_HUMAN	tr|A8MXE8|A8MXE8_HUMAN;sp|Q7Z5J4|RAI1_HUMAN	Retinoic acid induced 1 (Fragment);Retinoic acid-induced protein 1	RAI1	tr|A8MXE8|A8MXE8_HUMAN Retinoic acid induced 1 (Fragment) OS=Homo sapiens OX=9606 GN=RAI1 PE=1 SV=1;sp|Q7Z5J4|RAI1_HUMAN Retinoic acid-induced protein 1 OS=Homo sapiens OX=9606 GN=RAI1 PE=1 SV=2	2	2	2	2	2.4	101.43	942	6.4162	45	2	2	2	1	2	2	2	2	2	1	2	2	2	2	2	1	2	2	2.4	2.4	2.4	1.3	2.4	2.4	149050000	31087000	28156000	17507000	5782300	27054000	39465000	3312200	690820	625680	389050	128490
sp|O96028|NSD2_HUMAN;tr|A0A7I2V2S2|A0A7I2V2S2_HUMAN;tr|A0A7I2YQS5|A0A7I2YQS5_HUMAN;tr|D6R9V2|D6R9V2_HUMAN;tr|A0A7P0P278|A0A7P0P278_HUMAN;sp|Q9BZ95|NSD3_HUMAN	sp|O96028|NSD2_HUMAN	Histone-lysine N-methyltransferase NSD2	NSD2	sp|O96028|NSD2_HUMAN Histone-lysine N-methyltransferase NSD2 OS=Homo sapiens OX=9606 GN=NSD2 PE=1 SV=1	6	8	8	8	7.8	152.26	1365	20.492	77	6	7	7	8	7	7	6	7	7	8	7	7	6	7	7	8	7	7	5.3	6.5	6.6	7.8	6.6	6.6	759080000	116860000	140510000	133490000	143460000	127690000	97069000	3759600	589890	691780	704610	670320
sp|P17026|ZNF22_HUMAN	sp|P17026|ZNF22_HUMAN	Zinc finger protein 22	ZNF22	sp|P17026|ZNF22_HUMAN Zinc finger protein 22 OS=Homo sapiens OX=9606 GN=ZNF22 PE=1 SV=3	1	2	2	2	10.3	25.915	224	5.1825	18	1	1	2	1	1	1	1	1	2	1	1	1	1	1	2	1	1	1	5.8	5.8	10.3	5.8	5.8	5.8	164360000	20814000	30846000	32960000	33860000	22533000	23345000	9131000	1156300	1713600	1831100	1881100
sp|P62937|PPIA_HUMAN;tr|F8WE65|F8WE65_HUMAN;tr|C9J5S7|C9J5S7_HUMAN;tr|A0A7I2V4V1|A0A7I2V4V1_HUMAN;tr|A0A7I2V5J5|A0A7I2V5J5_HUMAN;tr|E5RIZ5|E5RIZ5_HUMAN;tr|A0A7P0S768|A0A7P0S768_HUMAN;tr|A0A0H2UH34|A0A0H2UH34_HUMAN;sp|Q9Y536|PAL4A_HUMAN;sp|P0DN26|PAL4F_HUMAN;sp|F5H284|PAL4D_HUMAN;sp|A0A0B4J2A2|PAL4C_HUMAN;sp|A0A075B767|PAL4H_HUMAN;sp|A0A075B759|PAL4E_HUMAN	sp|P62937|PPIA_HUMAN;tr|F8WE65|F8WE65_HUMAN;tr|C9J5S7|C9J5S7_HUMAN	Peptidyl-prolyl cis-trans isomerase A;Peptidyl-prolyl cis-trans isomerase;	PPIA;	sp|P62937|PPIA_HUMAN Peptidyl-prolyl cis-trans isomerase A OS=Homo sapiens OX=9606 GN=PPIA PE=1 SV=2;tr|F8WE65|F8WE65_HUMAN Peptidyl-prolyl cis-trans isomerase OS=Homo sapiens OX=9606 GN=PPIA PE=1 SV=1;tr|C9J5S7|C9J5S7_HUMAN Peptidyl-prolyl cis-trans isome	14	8	8	8	66.7	18.012	165	28.595	14	8	8	8	8	8	8	8	8	8	8	8	8	8	8	8	8	8	8	66.7	66.7	66.7	66.7	66.7	66.7	4336500000	682200000	495170000	1052800000	719120000	648420000	738810000	144070000	20518000	16009000	35199000	23290000
sp|Q9Y2R4|DDX52_HUMAN;tr|A0A087X121|A0A087X121_HUMAN;tr|A0A087X1P7|A0A087X1P7_HUMAN;tr|A0A087WTD6|A0A087WTD6_HUMAN;tr|A0A087X069|A0A087X069_HUMAN	sp|Q9Y2R4|DDX52_HUMAN	Probable ATP-dependent RNA helicase DDX52	DDX52	sp|Q9Y2R4|DDX52_HUMAN Probable ATP-dependent RNA helicase DDX52 OS=Homo sapiens OX=9606 GN=DDX52 PE=1 SV=4	5	13	13	13	30.1	67.465	599	61.986	35	13	12	12	12	10	12	13	12	12	12	10	12	13	12	12	12	10	12	30.1	28.2	29.4	27.4	22.5	27	2115200000	358510000	370300000	358850000	401350000	327740000	298500000	25494000	4190100	3879600	4664000	5414300
sp|P31948|STIP1_HUMAN;tr|F5H783|F5H783_HUMAN;tr|H0YGI8|H0YGI8_HUMAN;tr|F5GXD8|F5GXD8_HUMAN	sp|P31948|STIP1_HUMAN	Stress-induced-phosphoprotein 1	STIP1	sp|P31948|STIP1_HUMAN Stress-induced-phosphoprotein 1 OS=Homo sapiens OX=9606 GN=STIP1 PE=1 SV=1	4	6	6	6	11.4	62.639	543	13.156	42	5	3	6	3	5	6	5	3	6	3	5	6	5	3	6	3	5	6	9.9	5.9	11.4	5.9	9.6	11.4	500230000	70918000	38232000	148070000	78570000	53176000	111270000	8811500	1088700	692470	2422200	1378600
sp|P62753|RS6_HUMAN;tr|A2A3R5|A2A3R5_HUMAN;tr|A2A3R7|A2A3R7_HUMAN	sp|P62753|RS6_HUMAN;tr|A2A3R5|A2A3R5_HUMAN	Small ribosomal subunit protein eS6;40S ribosomal protein S6	RPS6	sp|P62753|RS6_HUMAN Small ribosomal subunit protein eS6 OS=Homo sapiens OX=9606 GN=RPS6 PE=1 SV=1;tr|A2A3R5|A2A3R5_HUMAN 40S ribosomal protein S6 OS=Homo sapiens OX=9606 GN=RPS6 PE=1 SV=1	3	27	27	27	57.4	28.68	249	164.94	13	27	27	27	27	27	26	27	27	27	27	27	26	27	27	27	27	27	26	57.4	57.4	57.4	57.4	57.4	57.4	171530000000	28648000000	35437000000	24097000000	27180000000	29940000000	26232000000	7645200000	1293800000	1491000000	1071100000	1200200000
sp|O15235|RT12_HUMAN	sp|O15235|RT12_HUMAN	Small ribosomal subunit protein uS12m	MRPS12	sp|O15235|RT12_HUMAN Small ribosomal subunit protein uS12m OS=Homo sapiens OX=9606 GN=MRPS12 PE=1 SV=1	1	3	3	3	33.3	15.173	138	10.47	8	3	3	3	3	3	3	3	3	3	3	3	3	3	3	3	3	3	3	33.3	33.3	33.3	33.3	33.3	33.3	2120200000	348650000	432440000	308540000	289810000	325430000	415340000	83776000	12611000	16404000	13244000	11973000
sp|Q59GN2|R39L5_HUMAN;sp|P62891|RL39_HUMAN	sp|Q59GN2|R39L5_HUMAN;sp|P62891|RL39_HUMAN	Putative ribosomal protein eL39-like 5;Large ribosomal subunit protein eL39	RPL39P5;RPL39	sp|Q59GN2|R39L5_HUMAN Putative ribosomal protein eL39-like 5 OS=Homo sapiens OX=9606 GN=RPL39P5 PE=5 SV=2;sp|P62891|RL39_HUMAN Large ribosomal subunit protein eL39 OS=Homo sapiens OX=9606 GN=RPL39 PE=1 SV=2	2	3	3	3	25.5	6.3225	51	10.568	1	3	3	3	3	3	3	3	3	3	3	3	3	3	3	3	3	3	3	25.5	25.5	25.5	25.5	25.5	25.5	14820000000	2676100000	2596900000	2340500000	2173000000	2192500000	2840700000	12149000000	2162300000	2131000000	2017200000	1826400000
sp|Q9Y3F4|STRAP_HUMAN;tr|H0YH33|H0YH33_HUMAN	sp|Q9Y3F4|STRAP_HUMAN	Serine-threonine kinase receptor-associated protein	STRAP	sp|Q9Y3F4|STRAP_HUMAN Serine-threonine kinase receptor-associated protein OS=Homo sapiens OX=9606 GN=STRAP PE=1 SV=1	2	9	9	9	32.3	38.438	350	27.188	24	9	9	9	9	9	8	9	9	9	9	9	8	9	9	9	9	9	8	32.3	32.3	32.3	32.3	32.3	29.1	2369500000	405660000	398820000	412810000	407010000	355890000	389350000	31165000	5797800	4612600	5640100	5463800
sp|P30050|RL12_HUMAN	sp|P30050|RL12_HUMAN	Large ribosomal subunit protein uL11	RPL12	sp|P30050|RL12_HUMAN Large ribosomal subunit protein uL11 OS=Homo sapiens OX=9606 GN=RPL12 PE=1 SV=1	1	16	16	16	76.4	17.818	165	139.2	11	14	16	15	15	15	14	14	16	15	15	15	14	14	16	15	15	15	14	75.2	76.4	76.4	76.4	76.4	75.2	120170000000	19719000000	24863000000	17102000000	18292000000	18727000000	21471000000	8147200000	1268300000	1685300000	1153500000	1270000000
sp|P46776|RL27A_HUMAN;tr|E9PJD9|E9PJD9_HUMAN;tr|E9PLL6|E9PLL6_HUMAN;tr|E9PLX7|E9PLX7_HUMAN	sp|P46776|RL27A_HUMAN;tr|E9PJD9|E9PJD9_HUMAN;tr|E9PLL6|E9PLL6_HUMAN	Large ribosomal subunit protein uL15;	RPL27A;	sp|P46776|RL27A_HUMAN Large ribosomal subunit protein uL15 OS=Homo sapiens OX=9606 GN=RPL27A PE=1 SV=2;tr|E9PJD9|E9PJD9_HUMAN Large ribosomal subunit protein uL15 OS=Homo sapiens OX=9606 GN=RPL27A PE=1 SV=1;tr|E9PLL6|E9PLL6_HUMAN Large ribosomal subunit pr	4	17	17	17	64.2	16.561	148	93.731	8	17	16	16	16	15	16	17	16	16	16	15	16	17	16	16	16	15	16	64.2	62.8	62.8	62.8	62.8	62.8	84676000000	13863000000	16974000000	12612000000	14478000000	13423000000	13326000000	4566200000	839430000	870280000	693160000	695740000
sp|Q7Z406|MYH14_HUMAN;tr|M0QY43|M0QY43_HUMAN;tr|A0A2R8Y4C3|A0A2R8Y4C3_HUMAN;tr|A0A2R8Y454|A0A2R8Y454_HUMAN	sp|Q7Z406|MYH14_HUMAN;tr|M0QY43|M0QY43_HUMAN	Myosin-14;Myosin heavy chain 14 (Fragment)	MYH14	sp|Q7Z406|MYH14_HUMAN Myosin-14 OS=Homo sapiens OX=9606 GN=MYH14 PE=1 SV=2;tr|M0QY43|M0QY43_HUMAN Myosin heavy chain 14 (Fragment) OS=Homo sapiens OX=9606 GN=MYH14 PE=1 SV=8	4	25	10	10	12	227.87	1995	26.183	127	24	17	20	24	14	10	10	3	9	10	6	3	10	3	9	10	6	3	11.5	7.9	10.8	11.6	7.5	5	559720000	170580000	30606000	85989000	180470000	44564000	47511000	2889300	952530	176370	435250	1024100
sp|P05387|RLA2_HUMAN;tr|H0YDD8|H0YDD8_HUMAN	sp|P05387|RLA2_HUMAN	Large ribosomal subunit protein P2	RPLP2	sp|P05387|RLA2_HUMAN Large ribosomal subunit protein P2 OS=Homo sapiens OX=9606 GN=RPLP2 PE=1 SV=1	2	19	19	19	86.1	11.665	115	192.75	5	18	18	18	18	18	18	18	18	18	18	18	18	18	18	18	18	18	18	86.1	86.1	86.1	86.1	86.1	86.1	136120000000	24482000000	26853000000	18502000000	19590000000	22844000000	23855000000	11148000000	2139100000	2156000000	1765900000	1543100000
tr|A0A024QZP7|A0A024QZP7_HUMAN;sp|P06493|CDK1_HUMAN;tr|E5RIU6|E5RIU6_HUMAN;tr|F8VXD2|F8VXD2_HUMAN;tr|F5H6Z0|F5H6Z0_HUMAN;tr|A0A2R8YF61|A0A2R8YF61_HUMAN;sp|Q00537|CDK17_HUMAN;sp|Q00536|CDK16_HUMAN;sp|Q07002|CDK18_HUMAN;tr|A0A2R8YEB7|A0A2R8YEB7_HUMAN;tr|A0A2R8YD28|A0A2R8YD28_HUMAN;tr|A0A2R8Y4Z0|A0A2R8Y4Z0_HUMAN;sp|Q96Q40|CDK15_HUMAN;tr|E5RGN0|E5RGN0_HUMAN;sp|P50750|CDK9_HUMAN;tr|G3V5T9|G3V5T9_HUMAN…	tr|A0A024QZP7|A0A024QZP7_HUMAN;sp|P06493|CDK1_HUMAN;tr|E5RIU6|E5RIU6_HUMAN	Cyclin dependent kinase 1;Cyclin-dependent kinase 1;Cyclin dependent kinase 1 (Fragment)	CDK1;	tr|A0A024QZP7|A0A024QZP7_HUMAN Cyclin dependent kinase 1 OS=Homo sapiens OX=9606 GN=CDK1 PE=1 SV=1;sp|P06493|CDK1_HUMAN Cyclin-dependent kinase 1 OS=Homo sapiens OX=9606 GN=CDK1 PE=1 SV=3;tr|E5RIU6|E5RIU6_HUMAN Cyclin dependent kinase 1 (Fragment) OS=Homo	34	3	3	2	12.8	34.081	297	8.5318	21	3	3	3	3	3	3	3	3	3	3	3	3	2	2	2	2	2	2	12.8	12.8	12.8	12.8	12.8	12.8	465850000	71276000	85587000	82124000	72929000	73389000	80544000	17844000	2617600	3163800	2965800	3034200
sp|O43390|HNRPR_HUMAN;tr|A0A6Q8PEX7|A0A6Q8PEX7_HUMAN;tr|A0A6Q8PHG0|A0A6Q8PHG0_HUMAN;tr|B4DT28|B4DT28_HUMAN;tr|A0A6Q8PH31|A0A6Q8PH31_HUMAN;tr|A0A6Q8PH35|A0A6Q8PH35_HUMAN;tr|A0A286YEZ8|A0A286YEZ8_HUMAN;tr|A0A7I2V2F0|A0A7I2V2F0_HUMAN	sp|O43390|HNRPR_HUMAN;tr|A0A6Q8PEX7|A0A6Q8PEX7_HUMAN;tr|A0A6Q8PHG0|A0A6Q8PHG0_HUMAN;tr|B4DT28|B4DT28_HUMAN;tr|A0A6Q8PH31|A0A6Q8PH31_HUMAN;tr|A0A6Q8PH35|A0A6Q8PH35_HUMAN	Heterogeneous nuclear ribonucleoprotein R;	HNRNPR;	sp|O43390|HNRPR_HUMAN Heterogeneous nuclear ribonucleoprotein R OS=Homo sapiens OX=9606 GN=HNRNPR PE=1 SV=1;tr|A0A6Q8PEX7|A0A6Q8PEX7_HUMAN Heterogeneous nuclear ribonucleoprotein R OS=Homo sapiens OX=9606 GN=HNRNPR PE=1 SV=2;tr|A0A6Q8PHG0|A0A6Q8PHG0_HUMAN	8	37	37	29	52.1	70.942	633	171.65	41	36	37	37	35	37	36	36	37	37	35	37	36	28	29	29	27	29	28	50.9	52.1	52.1	46.8	52.1	49.6	39620000000	6209300000	8031000000	6082800000	6856500000	6158100000	6281900000	567180000	85666000	111900000	86731000	100400000
sp|Q14247|SRC8_HUMAN;tr|H0YCD9|H0YCD9_HUMAN;tr|A0AAG2TUK3|A0AAG2TUK3_HUMAN;tr|H0YEV2|H0YEV2_HUMAN;tr|A0AAG2TVH7|A0AAG2TVH7_HUMAN	sp|Q14247|SRC8_HUMAN	Src substrate cortactin	CTTN	sp|Q14247|SRC8_HUMAN Src substrate cortactin OS=Homo sapiens OX=9606 GN=CTTN PE=1 SV=2	5	40	40	40	55.1	61.585	550	110.96	30	40	39	37	32	38	37	40	39	37	32	38	37	40	39	37	32	38	37	55.1	55.1	55.1	49.6	55.1	55.1	26044000000	5181400000	4898200000	3279500000	1962500000	5009400000	5713500000	479520000	89192000	86499000	61357000	37232000
sp|Q96QD9|UIF_HUMAN;tr|H9KVD1|H9KVD1_HUMAN;tr|H9KVD5|H9KVD5_HUMAN;tr|H9KVC6|H9KVC6_HUMAN	sp|Q96QD9|UIF_HUMAN	UAP56-interacting factor	FYTTD1	sp|Q96QD9|UIF_HUMAN UAP56-interacting factor OS=Homo sapiens OX=9606 GN=FYTTD1 PE=1 SV=3	4	3	3	3	10.7	35.818	318	9.1153	21	2	3	3	3	2	2	2	3	3	3	2	2	2	3	3	3	2	2	7.5	10.7	10.7	10.7	7.5	7.5	341380000	45156000	66428000	63489000	80609000	38282000	47412000	16256000	2150300	3163200	3023300	3838500
tr|C9JB90|C9JB90_HUMAN;tr|C9JU14|C9JU14_HUMAN;tr|J3KR73|J3KR73_HUMAN;sp|Q9NRW1|RAB6B_HUMAN;sp|P20340|RAB6A_HUMAN;sp|Q14964|RB39A_HUMAN	tr|C9JB90|C9JB90_HUMAN;tr|C9JU14|C9JU14_HUMAN;tr|J3KR73|J3KR73_HUMAN;sp|Q9NRW1|RAB6B_HUMAN;sp|P20340|RAB6A_HUMAN;sp|Q14964|RB39A_HUMAN	RAB6B, member RAS oncogene family (Fragment);	RAB6B;	tr|C9JB90|C9JB90_HUMAN RAB6B, member RAS oncogene family (Fragment) OS=Homo sapiens OX=9606 GN=RAB6B PE=4 SV=1;tr|C9JU14|C9JU14_HUMAN RAB6B, member RAS oncogene family (Fragment) OS=Homo sapiens OX=9606 GN=RAB6B PE=1 SV=3;tr|J3KR73|J3KR73_HUMAN RAB6B, memb	6	1	1	1	22.4	5.8575	49	2.3685	4	1	1	1	1	1	1	1	1	1	1	1	1	1	1	1	1	1	1	22.4	22.4	22.4	22.4	22.4	22.4	116470000	22379000	16203000	21126000	12523000	20299000	23936000	29117000	5594800	4050800	5281500	3130800
sp|Q9H6F5|CCD86_HUMAN	sp|Q9H6F5|CCD86_HUMAN	Coiled-coil domain-containing protein 86	CCDC86	sp|Q9H6F5|CCD86_HUMAN Coiled-coil domain-containing protein 86 OS=Homo sapiens OX=9606 GN=CCDC86 PE=1 SV=1	1	6	6	6	14.2	40.235	360	13.265	21	5	6	6	6	6	6	5	6	6	6	6	6	5	6	6	6	6	6	12.2	14.2	14.2	14.2	14.2	14.2	1243800000	191420000	267520000	178670000	226940000	190950000	188250000	24265000	2830700	5146000	2812400	5230000
sp|Q14966|ZN638_HUMAN;tr|C9JWN0|C9JWN0_HUMAN	sp|Q14966|ZN638_HUMAN	Zinc finger protein 638	ZNF638	sp|Q14966|ZN638_HUMAN Zinc finger protein 638 OS=Homo sapiens OX=9606 GN=ZNF638 PE=1 SV=2	2	6	6	6	3	220.62	1978	14.058	113	5	4	5	6	6	5	5	4	5	6	6	5	5	4	5	6	6	5	2.5	2	2.5	3	3	2.6	896960000	158450000	139950000	161280000	152980000	147540000	136760000	7198200	1237300	1238500	1325300	1199900
tr|H0YGG0|H0YGG0_HUMAN;tr|F5H6U2|F5H6U2_HUMAN;tr|F5GZ82|F5GZ82_HUMAN;sp|Q9NP50|SHCAF_HUMAN	tr|H0YGG0|H0YGG0_HUMAN;tr|F5H6U2|F5H6U2_HUMAN;tr|F5GZ82|F5GZ82_HUMAN;sp|Q9NP50|SHCAF_HUMAN	SIN3-HDAC complex associated factor (Fragment);	SINHCAF;	tr|H0YGG0|H0YGG0_HUMAN SIN3-HDAC complex associated factor (Fragment) OS=Homo sapiens OX=9606 GN=SINHCAF PE=1 SV=1;tr|F5H6U2|F5H6U2_HUMAN SIN3-HDAC complex associated factor (Fragment) OS=Homo sapiens OX=9606 GN=SINHCAF PE=1 SV=8;tr|F5GZ82|F5GZ82_HUMAN SIN	4	1	1	1	15.3	6.5214	59	2.1033	3	1	1	1	1	1	1	1	1	1	1	1	1	1	1	1	1	1	1	15.3	15.3	15.3	15.3	15.3	15.3	79285000	12423000	16632000	11563000	11744000	13601000	13322000	26428000	4141000	5544100	3854300	3914700
sp|P05455|LA_HUMAN;tr|E7ERC4|E7ERC4_HUMAN;tr|E9PGX9|E9PGX9_HUMAN;tr|E9PFL9|E9PFL9_HUMAN	sp|P05455|LA_HUMAN	Lupus La protein	SSB	sp|P05455|LA_HUMAN Lupus La protein OS=Homo sapiens OX=9606 GN=SSB PE=1 SV=2	4	22	22	22	51.7	46.836	408	71.943	29	19	20	22	20	19	19	19	20	22	20	19	19	19	20	22	20	19	19	51.7	51.7	51.7	51.7	51.7	48.3	4806500000	752640000	836360000	873160000	900060000	635830000	808480000	83528000	13000000	13176000	17217000	16460000
sp|P52272|HNRPM_HUMAN;tr|M0R019|M0R019_HUMAN;tr|M0R2T0|M0R2T0_HUMAN;tr|M0R0N3|M0R0N3_HUMAN;tr|M0QYQ7|M0QYQ7_HUMAN;tr|M0R2I7|M0R2I7_HUMAN;tr|M0R0Y6|M0R0Y6_HUMAN;tr|M0QY96|M0QY96_HUMAN;tr|M0QYL3|M0QYL3_HUMAN	sp|P52272|HNRPM_HUMAN;tr|M0R019|M0R019_HUMAN;tr|M0R2T0|M0R2T0_HUMAN	Heterogeneous nuclear ribonucleoprotein M;Heterogeneous nuclear ribonucleoprotein M (Fragment);	HNRNPM;	sp|P52272|HNRPM_HUMAN Heterogeneous nuclear ribonucleoprotein M OS=Homo sapiens OX=9606 GN=HNRNPM PE=1 SV=3;tr|M0R019|M0R019_HUMAN Heterogeneous nuclear ribonucleoprotein M (Fragment) OS=Homo sapiens OX=9606 GN=HNRNPM PE=1 SV=8;tr|M0R2T0|M0R2T0_HUMAN Heter	9	59	59	35	70.8	77.515	730	323.31	55	57	57	55	59	58	52	57	57	55	59	58	52	34	34	33	35	35	31	70.5	70.5	70	70.8	70.5	68.9	76281000000	12606000000	15179000000	11289000000	13632000000	11540000000	12035000000	949690000	158910000	189280000	136270000	167790000
tr|I3L2Z5|I3L2Z5_HUMAN;sp|P56270|MAZ_HUMAN;tr|H3BQS2|H3BQS2_HUMAN;tr|H3BQI4|H3BQI4_HUMAN;tr|J3QSH4|J3QSH4_HUMAN;sp|Q14119|VEZF1_HUMAN;tr|I3L411|I3L411_HUMAN;tr|H3BPU3|H3BPU3_HUMAN	tr|I3L2Z5|I3L2Z5_HUMAN;sp|P56270|MAZ_HUMAN	MYC associated zinc finger protein (Fragment);Myc-associated zinc finger protein	MAZ	tr|I3L2Z5|I3L2Z5_HUMAN MYC associated zinc finger protein (Fragment) OS=Homo sapiens OX=9606 GN=MAZ PE=1 SV=1;sp|P56270|MAZ_HUMAN Myc-associated zinc finger protein OS=Homo sapiens OX=9606 GN=MAZ PE=1 SV=1	8	7	7	5	30.2	22.187	202	16.593	16	7	7	5	7	6	6	7	7	5	7	6	6	5	5	4	5	5	5	30.2	30.2	30.2	30.2	30.2	30.2	1094000000	191530000	219010000	149590000	172700000	175000000	186200000	23438000	2887400	6434200	2417800	3757700
sp|P10599|THIO_HUMAN	sp|P10599|THIO_HUMAN	Thioredoxin	TXN	sp|P10599|THIO_HUMAN Thioredoxin OS=Homo sapiens OX=9606 GN=TXN PE=1 SV=3	1	7	7	7	51.4	11.737	105	21.553	7	7	7	7	7	6	5	7	7	7	7	6	5	7	7	7	7	6	5	51.4	51.4	51.4	51.4	39	39	2942600000	410750000	469430000	626340000	460370000	473190000	502530000	212060000	34252000	36997000	48588000	31455000
tr|Q5JRC6|Q5JRC6_HUMAN;sp|Q8IWS0|PHF6_HUMAN;tr|A0A0D9SGE8|A0A0D9SGE8_HUMAN;tr|A0A8I5QJH7|A0A8I5QJH7_HUMAN;tr|A0A8I5KVG8|A0A8I5KVG8_HUMAN;tr|A0A8I5KWC2|A0A8I5KWC2_HUMAN	tr|Q5JRC6|Q5JRC6_HUMAN;sp|Q8IWS0|PHF6_HUMAN;tr|A0A0D9SGE8|A0A0D9SGE8_HUMAN	PHD finger protein 6	PHF6	tr|Q5JRC6|Q5JRC6_HUMAN PHD finger protein 6 OS=Homo sapiens OX=9606 GN=PHF6 PE=1 SV=1;sp|Q8IWS0|PHF6_HUMAN PHD finger protein 6 OS=Homo sapiens OX=9606 GN=PHF6 PE=1 SV=1;tr|A0A0D9SGE8|A0A0D9SGE8_HUMAN PHD finger protein 6 OS=Homo sapiens OX=9606 GN=PHF6 PE	6	17	17	17	49.4	36.43	324	51.995	20	14	15	14	15	16	16	14	15	14	15	16	16	14	15	14	15	16	16	40.4	44.1	40.4	44.1	49.4	49.1	8892200000	1653100000	1755800000	1143200000	1246400000	1512700000	1581100000	167420000	31065000	34904000	22854000	22601000
sp|Q99575|POP1_HUMAN;tr|E5RK39|E5RK39_HUMAN	sp|Q99575|POP1_HUMAN	Ribonucleases P/MRP protein subunit POP1	POP1	sp|Q99575|POP1_HUMAN Ribonucleases P/MRP protein subunit POP1 OS=Homo sapiens OX=9606 GN=POP1 PE=1 SV=2	2	37	37	37	42.7	114.71	1024	149.58	62	31	36	33	34	33	33	31	36	33	34	33	33	31	36	33	34	33	33	36	42	39	39.6	38.4	39	8051400000	1167700000	1752000000	1201600000	1151100000	1360000000	1419000000	61057000	8388000	12419000	9325600	7902400
sp|Q9NZM5|NOP53_HUMAN;tr|M0QZ34|M0QZ34_HUMAN;tr|M0QX73|M0QX73_HUMAN	sp|Q9NZM5|NOP53_HUMAN	Ribosome biogenesis protein NOP53	NOP53	sp|Q9NZM5|NOP53_HUMAN Ribosome biogenesis protein NOP53 OS=Homo sapiens OX=9606 GN=NOP53 PE=1 SV=2	3	4	4	4	8.6	54.389	478	10.663	23	2	4	2	3	3	2	2	4	2	3	3	2	2	4	2	3	3	2	4.4	8.6	4.4	6.7	6.7	4.4	418940000	55608000	105030000	53719000	76248000	66058000	62281000	18215000	2417700	4566400	2335600	3315100
sp|Q969Q0|RL36L_HUMAN	sp|Q969Q0|RL36L_HUMAN	Ribosomal protein eL42-like	RPL36AL	sp|Q969Q0|RL36L_HUMAN Ribosomal protein eL42-like OS=Homo sapiens OX=9606 GN=RPL36AL PE=1 SV=3	1	12	3	3	43.4	12.469	106	6.2432	6	10	10	10	12	12	11	2	3	2	3	3	2	2	3	2	3	3	2	41.5	43.4	41.5	43.4	43.4	42.5	3889500000	570890000	895010000	524060000	582120000	719590000	597800000	549980000	95148000	107670000	87343000	71911000
sp|Q9UJ41|RABX5_HUMAN;tr|E9PFK9|E9PFK9_HUMAN	sp|Q9UJ41|RABX5_HUMAN;tr|E9PFK9|E9PFK9_HUMAN	Rab5 GDP/GTP exchange factor;RAB guanine nucleotide exchange factor 1	RABGEF1	sp|Q9UJ41|RABX5_HUMAN Rab5 GDP/GTP exchange factor OS=Homo sapiens OX=9606 GN=RABGEF1 PE=1 SV=3;tr|E9PFK9|E9PFK9_HUMAN RAB guanine nucleotide exchange factor 1 OS=Homo sapiens OX=9606 GN=RABGEF1 PE=1 SV=1	2	1	1	1	3.7	56.89	491	2.7389	33	1	0	0	1	1	1	1	0	0	1	1	1	1	0	0	1	1	1	3.7	0	0	3.7	3.7	3.7	135970000	35191000	0	0	27474000	26982000	46320000	4120200	1066400	0	0	832540
sp|Q12899|TRI26_HUMAN;tr|A2AE48|A2AE48_HUMAN;tr|A0A0G2JIW2|A0A0G2JIW2_HUMAN;tr|Q5SPU2|Q5SPU2_HUMAN;tr|A2AE50|A2AE50_HUMAN	sp|Q12899|TRI26_HUMAN;tr|A2AE48|A2AE48_HUMAN	Tripartite motif-containing protein 26;Tripartite motif-containing protein 26 (Fragment)	TRIM26	sp|Q12899|TRI26_HUMAN Tripartite motif-containing protein 26 OS=Homo sapiens OX=9606 GN=TRIM26 PE=1 SV=1;tr|A2AE48|A2AE48_HUMAN Tripartite motif-containing protein 26 (Fragment) OS=Homo sapiens OX=9606 GN=TRIM26 PE=1 SV=1	5	19	19	19	36.5	62.165	539	58.665	33	18	19	19	19	18	18	18	19	19	19	18	18	18	19	19	19	18	18	34.9	36.5	36.5	36.5	36.5	32.3	3322400000	533290000	621040000	545380000	573480000	569510000	479700000	36769000	4332300	7597700	6096400	6022600
sp|Q14257|RCN2_HUMAN;tr|H0YL43|H0YL43_HUMAN;tr|A8MXP8|A8MXP8_HUMAN	sp|Q14257|RCN2_HUMAN;tr|H0YL43|H0YL43_HUMAN;tr|A8MXP8|A8MXP8_HUMAN	Reticulocalbin-2;Reticulocalbin 2 (Fragment);Reticulocalbin 2	RCN2	sp|Q14257|RCN2_HUMAN Reticulocalbin-2 OS=Homo sapiens OX=9606 GN=RCN2 PE=1 SV=1;tr|H0YL43|H0YL43_HUMAN Reticulocalbin 2 (Fragment) OS=Homo sapiens OX=9606 GN=RCN2 PE=1 SV=1;tr|A8MXP8|A8MXP8_HUMAN Reticulocalbin 2 OS=Homo sapiens OX=9606 GN=RCN2 PE=1 SV=1	3	2	2	2	7.6	36.876	317	3.8946	15	2	2	2	2	2	2	2	2	2	2	2	2	2	2	2	2	2	2	7.6	7.6	7.6	7.6	7.6	7.6	333640000	31757000	88688000	50017000	83664000	43069000	36449000	22243000	2117100	5912500	3334500	5577600
sp|Q9NYL2|M3K20_HUMAN	sp|Q9NYL2|M3K20_HUMAN	Mitogen-activated protein kinase kinase kinase 20	MAP3K20	sp|Q9NYL2|M3K20_HUMAN Mitogen-activated protein kinase kinase kinase 20 OS=Homo sapiens OX=9606 GN=MAP3K20 PE=1 SV=3	1	5	5	5	9.9	91.154	800	11.892	45	4	4	5	5	5	5	4	4	5	5	5	5	4	4	5	5	5	5	7.6	7.6	9.9	9.9	9.9	9.9	931720000	153830000	168650000	153530000	158900000	141840000	154970000	4876800	845050	815810	874170	725730
tr|A0A8V8TNY3|A0A8V8TNY3_HUMAN;sp|Q9NZB2|F120A_HUMAN;tr|A0A0C4DG79|A0A0C4DG79_HUMAN;tr|A0A0C4DH52|A0A0C4DH52_HUMAN;tr|A0A494C0Y9|A0A494C0Y9_HUMAN;sp|Q5T035|CI129_HUMAN	tr|A0A8V8TNY3|A0A8V8TNY3_HUMAN;sp|Q9NZB2|F120A_HUMAN	Family with sequence similarity 120A;Constitutive coactivator of PPAR-gamma-like protein 1	FAM120A	tr|A0A8V8TNY3|A0A8V8TNY3_HUMAN Family with sequence similarity 120A OS=Homo sapiens OX=9606 GN=FAM120A PE=1 SV=1;sp|Q9NZB2|F120A_HUMAN Constitutive coactivator of PPAR-gamma-like protein 1 OS=Homo sapiens OX=9606 GN=FAM120A PE=1 SV=2	6	11	11	11	15.1	121.83	1117	45.523	60	11	10	11	11	9	11	11	10	11	11	9	11	11	10	11	11	9	11	15.1	13	15.1	15.1	11.5	15.1	1398400000	271610000	227890000	214700000	224930000	209840000	249460000	13335000	2361800	2527200	2106700	2063400
sp|P40429|RL13A_HUMAN;tr|A0A7I2V2L9|A0A7I2V2L9_HUMAN;tr|M0QYS1|M0QYS1_HUMAN;tr|A0A7I2V5L3|A0A7I2V5L3_HUMAN;sp|Q6NVV1|R13P3_HUMAN;tr|M0QZU1|M0QZU1_HUMAN;tr|A0A096LPE0|A0A096LPE0_HUMAN	sp|P40429|RL13A_HUMAN;tr|A0A7I2V2L9|A0A7I2V2L9_HUMAN;tr|M0QYS1|M0QYS1_HUMAN;tr|A0A7I2V5L3|A0A7I2V5L3_HUMAN	Large ribosomal subunit protein uL13;	RPL13A;	sp|P40429|RL13A_HUMAN Large ribosomal subunit protein uL13 OS=Homo sapiens OX=9606 GN=RPL13A PE=1 SV=2;tr|A0A7I2V2L9|A0A7I2V2L9_HUMAN Large ribosomal subunit protein uL13 OS=Homo sapiens OX=9606 GN=RPL13A PE=1 SV=1;tr|M0QYS1|M0QYS1_HUMAN Large ribosomal su	7	33	33	9	72.9	23.577	203	111.81	17	32	33	31	30	31	29	32	33	31	30	31	29	9	9	7	7	8	8	72.9	72.9	69.5	69.5	72.9	69	138190000000	21963000000	29179000000	19421000000	23434000000	22073000000	22121000000	4937100000	780780000	1003100000	722160000	837810000
sp|O95793|STAU1_HUMAN;tr|Q5JW30|Q5JW30_HUMAN;tr|Q5JW28|Q5JW28_HUMAN;tr|F6UDC6|F6UDC6_HUMAN	sp|O95793|STAU1_HUMAN;tr|Q5JW30|Q5JW30_HUMAN	Double-stranded RNA-binding protein Staufen homolog 1;Staufen double-stranded RNA binding protein 1	STAU1	sp|O95793|STAU1_HUMAN Double-stranded RNA-binding protein Staufen homolog 1 OS=Homo sapiens OX=9606 GN=STAU1 PE=1 SV=2;tr|Q5JW30|Q5JW30_HUMAN Staufen double-stranded RNA binding protein 1 OS=Homo sapiens OX=9606 GN=STAU1 PE=1 SV=1	4	30	30	27	58.6	63.182	577	128.92	34	29	29	28	29	29	29	29	29	28	29	29	29	26	27	25	26	26	27	54.2	57.2	58.6	56	56.8	57.2	18578000000	3074200000	3312800000	3098600000	2968500000	2924800000	3198700000	357640000	62490000	62012000	60314000	56854000
sp|Q71UI9|H2AV_HUMAN;sp|P0C0S5|H2AZ_HUMAN;tr|C9J0D1|C9J0D1_HUMAN;tr|A0A494C189|A0A494C189_HUMAN;tr|C9J386|C9J386_HUMAN	sp|Q71UI9|H2AV_HUMAN;sp|P0C0S5|H2AZ_HUMAN;tr|C9J0D1|C9J0D1_HUMAN;tr|A0A494C189|A0A494C189_HUMAN;tr|C9J386|C9J386_HUMAN	Histone H2A.V;Histone H2A.Z;Histone H2A;	H2AZ2;H2AZ1;	sp|Q71UI9|H2AV_HUMAN Histone H2A.V OS=Homo sapiens OX=9606 GN=H2AZ2 PE=1 SV=3;sp|P0C0S5|H2AZ_HUMAN Histone H2A.Z OS=Homo sapiens OX=9606 GN=H2AZ1 PE=1 SV=2;tr|C9J0D1|C9J0D1_HUMAN Histone H2A OS=Homo sapiens OX=9606 GN=H2AZ2 PE=1 SV=1;tr|A0A494C189|A0A494C1	5	4	2	2	31.2	13.509	128	6.4112	6	4	4	4	4	4	4	2	2	2	2	2	2	2	2	2	2	2	2	31.2	31.2	31.2	31.2	31.2	31.2	826090000	100030000	221490000	100220000	252710000	77802000	73842000	53173000	7326300	12492000	5875200	15490000
sp|Q9Y6M1|IF2B2_HUMAN;tr|F8W930|F8W930_HUMAN	sp|Q9Y6M1|IF2B2_HUMAN;tr|F8W930|F8W930_HUMAN	Insulin-like growth factor 2 mRNA-binding protein 2;Insulin like growth factor 2 mRNA binding protein 2	IGF2BP2	sp|Q9Y6M1|IF2B2_HUMAN Insulin-like growth factor 2 mRNA-binding protein 2 OS=Homo sapiens OX=9606 GN=IGF2BP2 PE=1 SV=2;tr|F8W930|F8W930_HUMAN Insulin like growth factor 2 mRNA binding protein 2 OS=Homo sapiens OX=9606 GN=IGF2BP2 PE=1 SV=1	2	10	9	9	20.4	66.121	599	19.413	34	9	9	9	8	9	10	8	8	8	7	8	9	8	8	8	7	8	9	18.7	18.7	18.7	17.4	18.7	20.4	1502300000	230060000	313340000	223370000	204460000	253140000	277940000	29224000	4685100	6002600	4387600	3565700
sp|Q02543|RL18A_HUMAN;tr|M0R117|M0R117_HUMAN;tr|M0R1A7|M0R1A7_HUMAN;tr|M0R3D6|M0R3D6_HUMAN;tr|M0R0P7|M0R0P7_HUMAN	sp|Q02543|RL18A_HUMAN;tr|M0R117|M0R117_HUMAN;tr|M0R1A7|M0R1A7_HUMAN;tr|M0R3D6|M0R3D6_HUMAN;tr|M0R0P7|M0R0P7_HUMAN	Large ribosomal subunit protein eL20;60S ribosomal protein L18a	RPL18A;	sp|Q02543|RL18A_HUMAN Large ribosomal subunit protein eL20 OS=Homo sapiens OX=9606 GN=RPL18A PE=1 SV=2;tr|M0R117|M0R117_HUMAN 60S ribosomal protein L18a OS=Homo sapiens OX=9606 GN=RPL18A PE=1 SV=1;tr|M0R1A7|M0R1A7_HUMAN 60S ribosomal protein L18a OS=Homo s	5	25	25	25	72.2	20.762	176	77.706	13	24	25	25	25	25	23	24	25	25	25	25	23	24	25	25	25	25	23	72.2	72.2	72.2	72.2	72.2	72.2	134800000000	22148000000	26752000000	19898000000	21828000000	20909000000	23260000000	8290000000	1406700000	1657000000	1267800000	1297600000
sp|O00483|NDUA4_HUMAN	sp|O00483|NDUA4_HUMAN	Cytochrome c oxidase subunit NDUFA4	NDUFA4	sp|O00483|NDUA4_HUMAN Cytochrome c oxidase subunit NDUFA4 OS=Homo sapiens OX=9606 GN=NDUFA4 PE=1 SV=1	1	2	2	2	27.2	9.3697	81	6.505	6	2	2	2	2	1	2	2	2	2	2	1	2	2	2	2	2	1	2	27.2	27.2	27.2	27.2	14.8	27.2	239930000	37848000	43499000	41090000	40478000	18640000	58379000	39989000	6308100	7249800	6848300	6746400
tr|H0YDP6|H0YDP6_HUMAN;tr|H0YEL0|H0YEL0_HUMAN;tr|A0A8J9FN78|A0A8J9FN78_HUMAN;tr|A0A8J9FJK1|A0A8J9FJK1_HUMAN;tr|A0A3B3IU42|A0A3B3IU42_HUMAN;sp|O14893|GEMI2_HUMAN	tr|H0YDP6|H0YDP6_HUMAN;tr|H0YEL0|H0YEL0_HUMAN;tr|A0A8J9FN78|A0A8J9FN78_HUMAN;tr|A0A8J9FJK1|A0A8J9FJK1_HUMAN;tr|A0A3B3IU42|A0A3B3IU42_HUMAN;sp|O14893|GEMI2_HUMAN	Gem nuclear organelle associated protein 2 (Fragment);	GEMIN2;	tr|H0YDP6|H0YDP6_HUMAN Gem nuclear organelle associated protein 2 (Fragment) OS=Homo sapiens OX=9606 GN=GEMIN2 PE=1 SV=9;tr|H0YEL0|H0YEL0_HUMAN Gem nuclear organelle associated protein 2 (Fragment) OS=Homo sapiens OX=9606 GN=GEMIN2 PE=1 SV=2;tr|A0A8J9FN78|	6	1	1	1	6.2	21.688	194	2.2621	8	1	1	1	1	1	1	1	1	1	1	1	1	1	1	1	1	1	1	6.2	6.2	6.2	6.2	6.2	6.2	106600000	17777000	23299000	13318000	20902000	13192000	18110000	13325000	2222100	2912300	1664800	2612700
tr|F5GXV8|F5GXV8_HUMAN;tr|F5GY08|F5GY08_HUMAN;sp|Q9Y580|RBM7_HUMAN;tr|J3KPD3|J3KPD3_HUMAN;tr|F5H606|F5H606_HUMAN;tr|I3L521|I3L521_HUMAN;tr|F5H674|F5H674_HUMAN;tr|G3V1T9|G3V1T9_HUMAN	tr|F5GXV8|F5GXV8_HUMAN;tr|F5GY08|F5GY08_HUMAN;sp|Q9Y580|RBM7_HUMAN;tr|J3KPD3|J3KPD3_HUMAN;tr|F5H606|F5H606_HUMAN;tr|I3L521|I3L521_HUMAN;tr|F5H674|F5H674_HUMAN	RNA binding motif protein 7;RNA-binding protein 7	RBM7;	tr|F5GXV8|F5GXV8_HUMAN RNA binding motif protein 7 OS=Homo sapiens OX=9606 GN=RBM7 PE=1 SV=1;tr|F5GY08|F5GY08_HUMAN RNA binding motif protein 7 OS=Homo sapiens OX=9606 GN=RBM7 PE=1 SV=1;sp|Q9Y580|RBM7_HUMAN RNA-binding protein 7 OS=Homo sapiens OX=9606 GN=	8	4	4	4	31.5	16.496	149	13.347	7	3	4	4	4	4	4	3	4	4	4	4	4	3	4	4	4	4	4	25.5	31.5	31.5	31.5	31.5	31.5	1081000000	177000000	193730000	180750000	226110000	146400000	157010000	89575000	12832000	14730000	13200000	17810000
sp|P25705|ATPA_HUMAN;tr|K7EK77|K7EK77_HUMAN;tr|K7ERX7|K7ERX7_HUMAN;tr|K7EJP1|K7EJP1_HUMAN;tr|K7ENJ4|K7ENJ4_HUMAN;tr|K7EQH4|K7EQH4_HUMAN	sp|P25705|ATPA_HUMAN;tr|K7EK77|K7EK77_HUMAN;tr|K7ERX7|K7ERX7_HUMAN;tr|K7EJP1|K7EJP1_HUMAN;tr|K7ENJ4|K7ENJ4_HUMAN	ATP synthase subunit alpha, mitochondrial;ATP synthase subunit alpha, mitochondrial (Fragment);	ATP5F1A;	sp|P25705|ATPA_HUMAN ATP synthase subunit alpha, mitochondrial OS=Homo sapiens OX=9606 GN=ATP5F1A PE=1 SV=1;tr|K7EK77|K7EK77_HUMAN ATP synthase subunit alpha, mitochondrial (Fragment) OS=Homo sapiens OX=9606 GN=ATP5F1A PE=1 SV=1;tr|K7ERX7|K7ERX7_HUMAN ATP	6	16	16	16	34.2	59.75	553	75.101	36	13	14	16	16	16	15	13	14	16	16	16	15	13	14	16	16	16	15	25.9	28.4	34.2	34.2	34.2	30	4915700000	759080000	758880000	989550000	924360000	654000000	829810000	83101000	13249000	12626000	16405000	15411000
sp|Q9BYD2|RM09_HUMAN	sp|Q9BYD2|RM09_HUMAN	Large ribosomal subunit protein bL9m	MRPL9	sp|Q9BYD2|RM09_HUMAN Large ribosomal subunit protein bL9m OS=Homo sapiens OX=9606 GN=MRPL9 PE=1 SV=2	1	1	1	1	7.5	30.243	267	7.5654	19	1	1	1	1	1	1	1	1	1	1	1	1	1	1	1	1	1	1	7.5	7.5	7.5	7.5	7.5	7.5	94414000	12870000	20743000	14528000	16839000	12470000	16963000	4969100	677380	1091800	764620	886250
sp|O14647|CHD2_HUMAN;tr|A0A0D9SEU0|A0A0D9SEU0_HUMAN;tr|A0A1B0GTU9|A0A1B0GTU9_HUMAN;tr|A0A8V8TRB2|A0A8V8TRB2_HUMAN;tr|A0A0D9SEP7|A0A0D9SEP7_HUMAN;tr|A0A0D9SGK0|A0A0D9SGK0_HUMAN;tr|B7Z3I4|B7Z3I4_HUMAN;tr|A0A8V8TQC6|A0A8V8TQC6_HUMAN;tr|A0A0D9SFV8|A0A0D9SFV8_HUMAN;tr|A0A1B0GTM9|A0A1B0GTM9_HUMAN;tr|A0A0D9SF92|A0A0D9SF92_HUMAN	sp|O14647|CHD2_HUMAN;tr|A0A0D9SEU0|A0A0D9SEU0_HUMAN;tr|A0A1B0GTU9|A0A1B0GTU9_HUMAN	Chromodomain-helicase-DNA-binding protein 2;DNA helicase (Fragment);	CHD2;	sp|O14647|CHD2_HUMAN Chromodomain-helicase-DNA-binding protein 2 OS=Homo sapiens OX=9606 GN=CHD2 PE=1 SV=2;tr|A0A0D9SEU0|A0A0D9SEU0_HUMAN DNA helicase (Fragment) OS=Homo sapiens OX=9606 GN=CHD2 PE=1 SV=2;tr|A0A1B0GTU9|A0A1B0GTU9_HUMAN DNA helicase (Fragmen	11	16	11	11	9.1	211.34	1828	26.051	103	16	14	16	15	14	15	11	9	11	10	9	10	11	9	11	10	9	10	9.1	8	9.1	8.4	7.8	8.4	1417600000	337480000	161900000	223080000	214770000	160390000	319970000	5668900	1284200	565930	850760	890570
tr|A0A7P0T9T8|A0A7P0T9T8_HUMAN;sp|Q9UHI6|DDX20_HUMAN;tr|A0A7P0T8G7|A0A7P0T8G7_HUMAN;tr|A0A7P0TB94|A0A7P0TB94_HUMAN;tr|A0A7P0Z4K8|A0A7P0Z4K8_HUMAN;tr|A0A7P0Z4I9|A0A7P0Z4I9_HUMAN;tr|A0A7P0TBA6|A0A7P0TBA6_HUMAN	tr|A0A7P0T9T8|A0A7P0T9T8_HUMAN;sp|Q9UHI6|DDX20_HUMAN;tr|A0A7P0T8G7|A0A7P0T8G7_HUMAN;tr|A0A7P0TB94|A0A7P0TB94_HUMAN	RNA helicase;Probable ATP-dependent RNA helicase DDX20	DDX20;	tr|A0A7P0T9T8|A0A7P0T9T8_HUMAN RNA helicase OS=Homo sapiens OX=9606 GN=DDX20 PE=1 SV=1;sp|Q9UHI6|DDX20_HUMAN Probable ATP-dependent RNA helicase DDX20 OS=Homo sapiens OX=9606 GN=DDX20 PE=1 SV=2;tr|A0A7P0T8G7|A0A7P0T8G7_HUMAN RNA helicase OS=Homo sapiens OX	7	4	4	4	9.2	83.292	754	11.632	49	3	3	4	4	4	4	3	3	4	4	4	4	3	3	4	4	4	4	5.7	5.7	9.2	9.2	9.2	9.2	475780000	87739000	81285000	73446000	68525000	77380000	87403000	2478900	664700	521800	576300	1018800
tr|A0A7I2V351|A0A7I2V351_HUMAN;tr|A0A7I2V487|A0A7I2V487_HUMAN;tr|A0A7I2YQE1|A0A7I2YQE1_HUMAN;sp|P52292|IMA1_HUMAN;tr|A0A7I2V3Z3|A0A7I2V3Z3_HUMAN;tr|J3QLL0|J3QLL0_HUMAN;tr|J3KS65|J3KS65_HUMAN;tr|J3QL07|J3QL07_HUMAN	tr|A0A7I2V351|A0A7I2V351_HUMAN;tr|A0A7I2V487|A0A7I2V487_HUMAN;tr|A0A7I2YQE1|A0A7I2YQE1_HUMAN;sp|P52292|IMA1_HUMAN;tr|A0A7I2V3Z3|A0A7I2V3Z3_HUMAN	Importin subunit alpha	KPNA2;	tr|A0A7I2V351|A0A7I2V351_HUMAN Importin subunit alpha OS=Homo sapiens OX=9606 GN=KPNA2 PE=1 SV=1;tr|A0A7I2V487|A0A7I2V487_HUMAN Importin subunit alpha OS=Homo sapiens OX=9606 GN=KPNA2 PE=1 SV=1;tr|A0A7I2YQE1|A0A7I2YQE1_HUMAN Importin subunit alpha OS=Homo	8	12	12	12	32.9	55.086	504	61.32	26	11	12	12	11	11	11	11	12	12	11	11	11	11	12	12	11	11	11	27.6	32.9	32.9	30.8	30.8	30.8	4436700000	777170000	762410000	721170000	710390000	702990000	762570000	104550000	19314000	18252000	17957000	15083000
sp|Q15365|PCBP1_HUMAN;tr|F8VTZ0|F8VTZ0_HUMAN;tr|H3BSP4|H3BSP4_HUMAN;tr|C9K0A2|C9K0A2_HUMAN;tr|F8WC71|F8WC71_HUMAN;tr|C9IZV9|C9IZV9_HUMAN;tr|C9J7A9|C9J7A9_HUMAN;tr|C9JSA6|C9JSA6_HUMAN;tr|C9J5V4|C9J5V4_HUMAN;tr|C9JTY5|C9JTY5_HUMAN;tr|C9JZY3|C9JZY3_HUMAN;tr|C9J0A4|C9J0A4_HUMAN;sp|P57723|PCBP4_HUMAN	sp|Q15365|PCBP1_HUMAN	Poly(rC)-binding protein 1	PCBP1	sp|Q15365|PCBP1_HUMAN Poly(rC)-binding protein 1 OS=Homo sapiens OX=9606 GN=PCBP1 PE=1 SV=2	13	10	7	7	39	37.497	356	30.888	21	9	10	10	9	10	9	6	7	7	6	7	6	6	7	7	6	7	6	36	39	39	30.3	39	30.3	3409300000	526010000	540880000	670170000	553480000	537090000	581700000	138780000	21007000	21196000	27599000	23210000
tr|F5H625|F5H625_HUMAN;sp|Q8IX18|DHX40_HUMAN	tr|F5H625|F5H625_HUMAN;sp|Q8IX18|DHX40_HUMAN	DEAH-box helicase 40 (Fragment);Probable ATP-dependent RNA helicase DHX40	DHX40	tr|F5H625|F5H625_HUMAN DEAH-box helicase 40 (Fragment) OS=Homo sapiens OX=9606 GN=DHX40 PE=1 SV=2;sp|Q8IX18|DHX40_HUMAN Probable ATP-dependent RNA helicase DHX40 OS=Homo sapiens OX=9606 GN=DHX40 PE=1 SV=2	2	1	1	1	5.2	27.938	250	2.5424	18	1	1	1	1	1	1	1	1	1	1	1	1	1	1	1	1	1	1	5.2	5.2	5.2	5.2	5.2	5.2	67667000	12467000	14225000	7778200	9981600	9039900	14175000	3759300	692620	790280	432120	554530
sp|Q9Y291|RT33_HUMAN;tr|C9JBY7|C9JBY7_HUMAN	sp|Q9Y291|RT33_HUMAN;tr|C9JBY7|C9JBY7_HUMAN	Small ribosomal subunit protein mS33	MRPS33	sp|Q9Y291|RT33_HUMAN Small ribosomal subunit protein mS33 OS=Homo sapiens OX=9606 GN=MRPS33 PE=1 SV=1;tr|C9JBY7|C9JBY7_HUMAN Small ribosomal subunit protein mS33 OS=Homo sapiens OX=9606 GN=MRPS33 PE=1 SV=1	2	2	2	2	19.8	12.629	106	5.5788	6	2	2	2	2	2	2	2	2	2	2	2	2	2	2	2	2	2	2	19.8	19.8	19.8	19.8	19.8	19.8	810300000	114690000	155350000	142600000	177420000	132570000	87661000	65559000	9659800	11884000	12853000	15591000
tr|C9JH62|C9JH62_HUMAN;tr|G5E9M4|G5E9M4_HUMAN;sp|Q9NRM2|ZN277_HUMAN	tr|C9JH62|C9JH62_HUMAN;tr|G5E9M4|G5E9M4_HUMAN;sp|Q9NRM2|ZN277_HUMAN	Zinc finger protein 277 (Fragment);Zinc finger protein 277	ZNF277;	tr|C9JH62|C9JH62_HUMAN Zinc finger protein 277 (Fragment) OS=Homo sapiens OX=9606 GN=ZNF277 PE=1 SV=1;tr|G5E9M4|G5E9M4_HUMAN Zinc finger protein 277 OS=Homo sapiens OX=9606 GN=ZNF277 PE=1 SV=1;sp|Q9NRM2|ZN277_HUMAN Zinc finger protein 277 OS=Homo sapiens O	3	1	1	1	12.1	22.75	199	5.9764	10	1	1	1	1	1	1	1	1	1	1	1	1	1	1	1	1	1	1	12.1	12.1	12.1	12.1	12.1	12.1	192660000	30741000	32588000	34732000	30081000	28690000	35827000	19266000	3074100	3258800	3473200	3008100
sp|Q6PCB5|RSBNL_HUMAN;tr|H7C2D3|H7C2D3_HUMAN;tr|C9JM20|C9JM20_HUMAN	sp|Q6PCB5|RSBNL_HUMAN	Lysine-specific demethylase RSBN1L	RSBN1L	sp|Q6PCB5|RSBNL_HUMAN Lysine-specific demethylase RSBN1L OS=Homo sapiens OX=9606 GN=RSBN1L PE=1 SV=2	3	15	15	14	26.2	94.868	846	43.224	46	12	13	13	15	14	13	12	13	13	15	14	13	11	12	12	14	14	12	20.4	23.2	22.2	26.2	24.7	22.8	2459600000	354000000	488360000	409500000	365350000	423290000	419130000	20959000	2247600	4553900	4193500	2541400
sp|Q15776|ZKSC8_HUMAN	sp|Q15776|ZKSC8_HUMAN	Zinc finger protein with KRAB and SCAN domains 8	ZKSCAN8	sp|Q15776|ZKSC8_HUMAN Zinc finger protein with KRAB and SCAN domains 8 OS=Homo sapiens OX=9606 GN=ZKSCAN8 PE=1 SV=2	1	7	7	6	15.9	65.815	578	20.286	45	5	6	6	6	5	6	5	6	6	6	5	6	4	5	5	6	4	5	11.4	13.7	13.7	13.3	11.2	13.7	960330000	134380000	175550000	178840000	147880000	145720000	177970000	3120700	470380	565000	723350	498680
tr|A0A994J4R1|A0A994J4R1_HUMAN;sp|Q14103|HNRPD_HUMAN;tr|H0Y8G5|H0Y8G5_HUMAN;tr|H0YA96|H0YA96_HUMAN;tr|A0A994J440|A0A994J440_HUMAN;tr|D6RAF8|D6RAF8_HUMAN;tr|D6RF44|D6RF44_HUMAN;tr|D6RBQ9|D6RBQ9_HUMAN;tr|D6RD83|D6RD83_HUMAN;tr|A0A994J4B1|A0A994J4B1_HUMAN	tr|A0A994J4R1|A0A994J4R1_HUMAN;sp|Q14103|HNRPD_HUMAN;tr|H0Y8G5|H0Y8G5_HUMAN;tr|H0YA96|H0YA96_HUMAN;tr|A0A994J440|A0A994J440_HUMAN;tr|D6RAF8|D6RAF8_HUMAN	Heterogeneous nuclear ribonucleoprotein D (Fragment);Heterogeneous nuclear ribonucleoprotein D0;	HNRNPD;	tr|A0A994J4R1|A0A994J4R1_HUMAN Heterogeneous nuclear ribonucleoprotein D (Fragment) OS=Homo sapiens OX=9606 GN=HNRNPD PE=1 SV=1;sp|Q14103|HNRPD_HUMAN Heterogeneous nuclear ribonucleoprotein D0 OS=Homo sapiens OX=9606 GN=HNRNPD PE=1 SV=1;tr|H0Y8G5|H0Y8G5_HU	10	17	15	15	47.4	34.066	304	58.61	15	17	15	16	17	16	17	15	13	14	15	14	15	15	13	14	15	14	15	47.4	46.7	47.4	47.4	47.4	47.4	15914000000	3328500000	2267200000	2500200000	2575400000	2041900000	3200900000	861390000	187490000	119220000	133100000	141020000
sp|P82932|RT06_HUMAN	sp|P82932|RT06_HUMAN	Small ribosomal subunit protein bS6m	MRPS6	sp|P82932|RT06_HUMAN Small ribosomal subunit protein bS6m OS=Homo sapiens OX=9606 GN=MRPS6 PE=1 SV=3	1	7	7	7	44	14.226	125	18.045	9	6	7	7	7	6	7	6	7	7	7	6	7	6	7	7	7	6	7	44	44	44	44	44	44	1629600000	200920000	319580000	307960000	356690000	232180000	212220000	107260000	10574000	21569000	21810000	25433000
sp|P36542|ATPG_HUMAN	sp|P36542|ATPG_HUMAN	ATP synthase subunit gamma, mitochondrial	ATP5F1C	sp|P36542|ATPG_HUMAN ATP synthase subunit gamma, mitochondrial OS=Homo sapiens OX=9606 GN=ATP5F1C PE=1 SV=1	1	6	6	6	20.5	32.996	298	15.417	17	4	4	5	5	6	4	4	4	5	5	6	4	4	4	5	5	6	4	15.1	14.4	17.4	18.1	20.5	15.1	907240000	129140000	123510000	208370000	184690000	165210000	96321000	42121000	5101800	5676400	10142000	9095300
sp|A0A0J9YX35|HV64D_HUMAN;tr|A0AAG2SVT6|A0AAG2SVT6_HUMAN;tr|A0A0B4J2B5|A0A0B4J2B5_HUMAN;sp|P0DP04|HV43D_HUMAN;sp|A0A0B4J1X8|HV343_HUMAN;sp|P01782|HV309_HUMAN;tr|A0A0J9YY99|A0A0J9YY99_HUMAN;sp|P0DP03|HVC05_HUMAN;sp|P0DP02|HVC33_HUMAN;sp|P01780|HV307_HUMAN;sp|P01772|HV333_HUMAN;sp|P01768|HV330_HUMAN;sp|A0A0B4J1X5|HV374_HUMAN;sp|A0A0B4J1V1|HV321_HUMAN;sp|P01763|HV348_HUMAN;sp|P01762|HV311_HUMAN;sp|P…	sp|A0A0J9YX35|HV64D_HUMAN;tr|A0AAG2SVT6|A0AAG2SVT6_HUMAN;tr|A0A0B4J2B5|A0A0B4J2B5_HUMAN;sp|P0DP04|HV43D_HUMAN;sp|A0A0B4J1X8|HV343_HUMAN;sp|P01782|HV309_HUMAN;tr|A0A0J9YY99|A0A0J9YY99_HUMAN;sp|P0DP03|HVC05_HUMAN;sp|P0DP02|HVC33_HUMAN;sp|P01780|HV307_HUMAN;sp|P01772|HV333_HUMAN;sp|P01768|HV330_HUMAN;sp|A0A0B4J1X5|HV374_HUMAN;sp|A0A0B4J1V1|HV321_HUMAN;sp|P01763|HV348_HUMAN;sp|P01762|HV311_HUMAN;sp|P…	Immunoglobulin heavy variable 3-64D;Uncharacterized protein;	IGHV3-64D;	sp|A0A0J9YX35|HV64D_HUMAN Immunoglobulin heavy variable 3-64D OS=Homo sapiens OX=9606 GN=IGHV3-64D PE=1 SV=1;tr|A0AAG2SVT6|A0AAG2SVT6_HUMAN Uncharacterized protein OS=Homo sapiens OX=9606 PE=4 SV=1;tr|A0A0B4J2B5|A0A0B4J2B5_HUMAN Immunoglobulin heavy variab	28	2	2	1	15.4	12.822	117	5.4428	6	2	2	2	1	2	2	2	2	2	1	2	2	1	1	1	1	1	1	15.4	15.4	15.4	9.4	15.4	15.4	1394100000	257320000	155450000	295580000	20544000	261870000	403330000	232350000	42887000	25908000	49263000	3423900
sp|P62266|RS23_HUMAN;tr|D6RD47|D6RD47_HUMAN;tr|D6RDJ2|D6RDJ2_HUMAN;tr|D6RIX0|D6RIX0_HUMAN;tr|D6R9I7|D6R9I7_HUMAN	sp|P62266|RS23_HUMAN;tr|D6RD47|D6RD47_HUMAN	Small ribosomal subunit protein uS12	RPS23	sp|P62266|RS23_HUMAN Small ribosomal subunit protein uS12 OS=Homo sapiens OX=9606 GN=RPS23 PE=1 SV=3;tr|D6RD47|D6RD47_HUMAN Small ribosomal subunit protein uS12 OS=Homo sapiens OX=9606 GN=RPS23 PE=1 SV=1	5	14	14	14	58.7	15.807	143	107.7	8	14	14	14	14	14	13	14	14	14	14	14	13	14	14	14	14	14	13	58.7	58.7	58.7	58.7	58.7	51.7	119680000000	20318000000	21810000000	18673000000	19646000000	20806000000	18428000000	8974800000	1477000000	1627800000	1437800000	1554400000
sp|Q06830|PRDX1_HUMAN;tr|A0A0A0MSI0|A0A0A0MSI0_HUMAN;tr|A0A0A0MRQ5|A0A0A0MRQ5_HUMAN;tr|H7C3T4|H7C3T4_HUMAN;sp|Q13162|PRDX4_HUMAN	sp|Q06830|PRDX1_HUMAN;tr|A0A0A0MSI0|A0A0A0MSI0_HUMAN	Peroxiredoxin-1;Peroxiredoxin-1 (Fragment)	PRDX1	sp|Q06830|PRDX1_HUMAN Peroxiredoxin-1 OS=Homo sapiens OX=9606 GN=PRDX1 PE=1 SV=1;tr|A0A0A0MSI0|A0A0A0MSI0_HUMAN Peroxiredoxin-1 (Fragment) OS=Homo sapiens OX=9606 GN=PRDX1 PE=1 SV=1	5	20	20	19	80.4	22.11	199	58.621	15	18	17	16	18	18	19	18	17	16	18	18	19	17	16	15	17	17	18	76.9	80.4	80.4	76.4	76.9	80.4	13285000000	2114300000	2264600000	2369900000	2051800000	1966600000	2517300000	608150000	98706000	110320000	117140000	87432000
sp|Q6PK04|CC137_HUMAN;tr|I3L0U5|I3L0U5_HUMAN;tr|I3L4F6|I3L4F6_HUMAN;tr|I3L385|I3L385_HUMAN	sp|Q6PK04|CC137_HUMAN;tr|I3L0U5|I3L0U5_HUMAN	Coiled-coil domain-containing protein 137;Coiled-coil domain containing 137 (Fragment)	CCDC137	sp|Q6PK04|CC137_HUMAN Coiled-coil domain-containing protein 137 OS=Homo sapiens OX=9606 GN=CCDC137 PE=1 SV=1;tr|I3L0U5|I3L0U5_HUMAN Coiled-coil domain containing 137 (Fragment) OS=Homo sapiens OX=9606 GN=CCDC137 PE=1 SV=1	4	8	8	8	32.5	33.231	289	20.97	19	6	7	7	7	7	7	6	7	7	7	7	7	6	7	7	7	7	7	26	29.4	29.4	29.4	29.4	28.4	866470000	119360000	183940000	136820000	152200000	143610000	130530000	10324000	599350	2530600	1417800	1875200
tr|E5RJR5|E5RJR5_HUMAN;sp|P63208|SKP1_HUMAN;tr|E5RI56|E5RI56_HUMAN;tr|E7ERH2|E7ERH2_HUMAN;tr|F8W8N3|F8W8N3_HUMAN	tr|E5RJR5|E5RJR5_HUMAN;sp|P63208|SKP1_HUMAN;tr|E5RI56|E5RI56_HUMAN;tr|E7ERH2|E7ERH2_HUMAN;tr|F8W8N3|F8W8N3_HUMAN	S-phase kinase-associated protein 1;	SKP1;	tr|E5RJR5|E5RJR5_HUMAN S-phase kinase-associated protein 1 OS=Homo sapiens OX=9606 GN=SKP1 PE=1 SV=1;sp|P63208|SKP1_HUMAN S-phase kinase-associated protein 1 OS=Homo sapiens OX=9606 GN=SKP1 PE=1 SV=2;tr|E5RI56|E5RI56_HUMAN S-phase kinase-associated protein	5	2	2	2	10.4	18.72	163	3.9296	12	2	2	2	2	2	2	2	2	2	2	2	2	2	2	2	2	2	2	10.4	10.4	10.4	10.4	10.4	10.4	269310000	44377000	49542000	42873000	42677000	40302000	49540000	22443000	3698000	4128500	3572700	3556400
sp|Q9NUQ6|SPS2L_HUMAN;tr|B8ZZZ7|B8ZZZ7_HUMAN;tr|F8W6C2|F8W6C2_HUMAN;tr|F8VZ02|F8VZ02_HUMAN;tr|C9JGM8|C9JGM8_HUMAN;tr|C9JW67|C9JW67_HUMAN;tr|C9JKE4|C9JKE4_HUMAN;tr|F8VT91|F8VT91_HUMAN;tr|C9IZC3|C9IZC3_HUMAN;tr|C9J8M7|C9J8M7_HUMAN;tr|H7C2G5|H7C2G5_HUMAN;tr|F2Z2S1|F2Z2S1_HUMAN;tr|Q4ZFW0|Q4ZFW0_HUMAN;tr|F8WAV0|F8WAV0_HUMAN	sp|Q9NUQ6|SPS2L_HUMAN;tr|B8ZZZ7|B8ZZZ7_HUMAN;tr|F8W6C2|F8W6C2_HUMAN	SPATS2-like protein;DNA polymerase-transactivated protein 6, isoform CRA_b;	SPATS2L;	sp|Q9NUQ6|SPS2L_HUMAN SPATS2-like protein OS=Homo sapiens OX=9606 GN=SPATS2L PE=1 SV=2;tr|B8ZZZ7|B8ZZZ7_HUMAN DNA polymerase-transactivated protein 6, isoform CRA_b OS=Homo sapiens OX=9606 GN=SPATS2L PE=1 SV=1;tr|F8W6C2|F8W6C2_HUMAN Spermatogenesis associa	14	11	11	11	24	61.728	558	36.629	42	9	11	9	8	10	10	9	11	9	8	10	10	9	11	9	8	10	10	21.1	24	20.8	18.5	22.4	21.7	1929300000	289690000	425100000	265030000	281580000	313500000	354450000	20846000	3152400	5744600	3132500	2269600
tr|A0A8Q3SHN7|A0A8Q3SHN7_HUMAN;tr|A0A8Q3WK75|A0A8Q3WK75_HUMAN;tr|A0A8Q3SHG9|A0A8Q3SHG9_HUMAN;tr|H0YA82|H0YA82_HUMAN;sp|Q4G0J3|LARP7_HUMAN;tr|A0A8Q3SHF1|A0A8Q3SHF1_HUMAN;tr|A0A8Q3SHH4|A0A8Q3SHH4_HUMAN;tr|A0A8I5KSZ3|A0A8I5KSZ3_HUMAN;tr|A0A8I5KUI4|A0A8I5KUI4_HUMAN;tr|A0A8I5KQG7|A0A8I5KQG7_HUMAN;tr|A0A8I5KYN2|A0A8I5KYN2_HUMAN;tr|D6RFF0|D6RFF0_HUMAN;tr|A0A8Q3SHL6|A0A8Q3SHL6_HUMAN;tr|D6R9Z6|D6R9Z6_HUMA…	tr|A0A8Q3SHN7|A0A8Q3SHN7_HUMAN;tr|A0A8Q3WK75|A0A8Q3WK75_HUMAN;tr|A0A8Q3SHG9|A0A8Q3SHG9_HUMAN;tr|H0YA82|H0YA82_HUMAN;sp|Q4G0J3|LARP7_HUMAN;tr|A0A8Q3SHF1|A0A8Q3SHF1_HUMAN;tr|A0A8Q3SHH4|A0A8Q3SHH4_HUMAN;tr|A0A8I5KSZ3|A0A8I5KSZ3_HUMAN;tr|A0A8I5KUI4|A0A8I5KUI4_HUMAN;tr|A0A8I5KQG7|A0A8I5KQG7_HUMAN;tr|A0A8I5KYN2|A0A8I5KYN2_HUMAN	La-related protein 7	LARP7;	tr|A0A8Q3SHN7|A0A8Q3SHN7_HUMAN La-related protein 7 OS=Homo sapiens OX=9606 GN=LARP7 PE=1 SV=1;tr|A0A8Q3WK75|A0A8Q3WK75_HUMAN La-related protein 7 OS=Homo sapiens OX=9606 GN=LARP7 PE=1 SV=1;tr|A0A8Q3SHG9|A0A8Q3SHG9_HUMAN La-related protein 7 OS=Homo sapien	17	23	23	23	39.5	68.395	595	81.992	36	21	21	21	22	20	22	21	21	21	22	20	22	21	21	21	22	20	22	38	38	38.8	38	37.3	38	7469400000	1183500000	1503300000	1106000000	1318300000	1205500000	1152800000	122480000	19700000	24650000	19807000	21275000
tr|Q5VZN3|Q5VZN3_HUMAN;tr|Q6P088|Q6P088_HUMAN;sp|Q8TF39|ZN483_HUMAN	tr|Q5VZN3|Q5VZN3_HUMAN;tr|Q6P088|Q6P088_HUMAN;sp|Q8TF39|ZN483_HUMAN	Zinc finger protein 483;ZNF483 protein	ZNF483	tr|Q5VZN3|Q5VZN3_HUMAN Zinc finger protein 483 OS=Homo sapiens OX=9606 GN=ZNF483 PE=1 SV=1;tr|Q6P088|Q6P088_HUMAN ZNF483 protein OS=Homo sapiens OX=9606 GN=ZNF483 PE=1 SV=1;sp|Q8TF39|ZN483_HUMAN Zinc finger protein 483 OS=Homo sapiens OX=9606 GN=ZNF483 PE=	3	1	1	1	6.7	20.766	178	2.3459	11	1	1	1	1	1	1	1	1	1	1	1	1	1	1	1	1	1	1	6.7	6.7	6.7	6.7	6.7	6.7	89970000	16878000	13839000	14960000	10841000	14732000	18719000	8179100	1534400	1258100	1360000	985570
sp|P49368|TCPG_HUMAN;tr|B4DUR8|B4DUR8_HUMAN;tr|E9PRC8|E9PRC8_HUMAN;tr|Q5SZX6|Q5SZX6_HUMAN;tr|E9PQ35|E9PQ35_HUMAN;tr|Q5SZX9|Q5SZX9_HUMAN;tr|Q5SZW8|Q5SZW8_HUMAN;tr|E9PM09|E9PM09_HUMAN	sp|P49368|TCPG_HUMAN;tr|B4DUR8|B4DUR8_HUMAN	T-complex protein 1 subunit gamma	CCT3	sp|P49368|TCPG_HUMAN T-complex protein 1 subunit gamma OS=Homo sapiens OX=9606 GN=CCT3 PE=1 SV=4;tr|B4DUR8|B4DUR8_HUMAN T-complex protein 1 subunit gamma OS=Homo sapiens OX=9606 GN=CCT3 PE=1 SV=1	8	14	14	14	31	60.533	545	35.291	37	13	9	12	12	12	11	13	9	12	12	12	11	13	9	12	12	12	11	27.9	19.3	25.9	25.9	25.9	24.8	1518400000	267630000	156300000	346830000	276620000	238510000	232550000	29073000	5204100	2584000	6618000	5333200
sp|Q5JSZ5|PRC2B_HUMAN;tr|A0A804HKC3|A0A804HKC3_HUMAN;tr|A0A804HJR4|A0A804HJR4_HUMAN	sp|Q5JSZ5|PRC2B_HUMAN	Protein PRRC2B	PRRC2B	sp|Q5JSZ5|PRC2B_HUMAN Protein PRRC2B OS=Homo sapiens OX=9606 GN=PRRC2B PE=1 SV=2	3	10	9	9	6.5	242.96	2229	25.48	121	9	9	8	7	8	9	8	8	7	7	7	8	8	8	7	7	7	8	6.1	6	5.6	4.6	5.6	6	1139800000	222010000	220950000	135560000	101200000	175040000	284990000	2157900	255060	413050	206680	258140
sp|P12004|PCNA_HUMAN	sp|P12004|PCNA_HUMAN	Proliferating cell nuclear antigen	PCNA	sp|P12004|PCNA_HUMAN Proliferating cell nuclear antigen OS=Homo sapiens OX=9606 GN=PCNA PE=1 SV=1	1	8	8	8	30.3	28.768	261	19.675	18	8	8	8	8	8	8	8	8	8	8	8	8	8	8	8	8	8	8	30.3	30.3	30.3	30.3	30.3	30.3	1871300000	301110000	294910000	353710000	315540000	275740000	330310000	82183000	13724000	13810000	15262000	13685000
sp|Q15393|SF3B3_HUMAN	sp|Q15393|SF3B3_HUMAN	Splicing factor 3B subunit 3	SF3B3	sp|Q15393|SF3B3_HUMAN Splicing factor 3B subunit 3 OS=Homo sapiens OX=9606 GN=SF3B3 PE=1 SV=4	1	12	12	12	14.8	135.58	1217	45.757	60	11	12	12	9	11	12	11	12	12	9	11	12	11	12	12	9	11	12	12.7	14.8	14.8	10.6	12.7	14.8	1902300000	321390000	342370000	301650000	223020000	293930000	419910000	23072000	4240700	4316700	3722100	2544100
tr|E7EPX0|E7EPX0_HUMAN;tr|E7EVJ4|E7EVJ4_HUMAN;sp|Q9NUL3|STAU2_HUMAN;tr|E5RJN7|E5RJN7_HUMAN;tr|E7EVI1|E7EVI1_HUMAN;tr|E5RJ67|E5RJ67_HUMAN;tr|E5RFK1|E5RFK1_HUMAN;tr|E5RGT3|E5RGT3_HUMAN	tr|E7EPX0|E7EPX0_HUMAN;tr|E7EVJ4|E7EVJ4_HUMAN;sp|Q9NUL3|STAU2_HUMAN;tr|E5RJN7|E5RJN7_HUMAN;tr|E7EVI1|E7EVI1_HUMAN	Double-stranded RNA-binding protein Staufen homolog 2;	STAU2;	tr|E7EPX0|E7EPX0_HUMAN Double-stranded RNA-binding protein Staufen homolog 2 OS=Homo sapiens OX=9606 GN=STAU2 PE=1 SV=1;tr|E7EVJ4|E7EVJ4_HUMAN Double-stranded RNA-binding protein Staufen homolog 2 OS=Homo sapiens OX=9606 GN=STAU2 PE=1 SV=1;sp|Q9NUL3|STAU2_	8	14	11	7	35.6	53.928	491	36.893	37	13	13	13	13	13	13	10	11	10	10	10	11	6	7	6	7	7	7	32.8	34	32.8	35.2	31	34	3320900000	531930000	679400000	474030000	474160000	607150000	554240000	29700000	3577500	6062900	3463500	5668500
sp|P36873|PP1G_HUMAN;tr|F8VYE8|F8VYE8_HUMAN;tr|F8W0W8|F8W0W8_HUMAN;tr|F8VR82|F8VR82_HUMAN;tr|A0A087WYY5|A0A087WYY5_HUMAN;tr|F8WE71|F8WE71_HUMAN;tr|F8W1A0|F8W1A0_HUMAN	sp|P36873|PP1G_HUMAN;tr|F8VYE8|F8VYE8_HUMAN;tr|F8W0W8|F8W0W8_HUMAN;tr|F8VR82|F8VR82_HUMAN	Serine/threonine-protein phosphatase PP1-gamma catalytic subunit;Serine/threonine-protein phosphatase;	PPP1CC;	sp|P36873|PP1G_HUMAN Serine/threonine-protein phosphatase PP1-gamma catalytic subunit OS=Homo sapiens OX=9606 GN=PPP1CC PE=1 SV=1;tr|F8VYE8|F8VYE8_HUMAN Serine/threonine-protein phosphatase OS=Homo sapiens OX=9606 GN=PPP1CC PE=1 SV=1;tr|F8W0W8|F8W0W8_HUMAN	7	17	17	4	49.8	36.983	323	72.581	18	15	16	15	16	17	16	15	16	15	16	17	16	4	4	4	4	4	4	46.7	49.8	46.7	46.7	49.8	46.7	5629400000	928560000	1127600000	799390000	913690000	950870000	909230000	155760000	21097000	30875000	21046000	26196000
tr|G3V529|G3V529_HUMAN;sp|Q9GZR7|DDX24_HUMAN;tr|A0A087WXU8|A0A087WXU8_HUMAN;tr|F5GYL3|F5GYL3_HUMAN;tr|A0A1W2PRR2|A0A1W2PRR2_HUMAN	tr|G3V529|G3V529_HUMAN;sp|Q9GZR7|DDX24_HUMAN;tr|A0A087WXU8|A0A087WXU8_HUMAN;tr|F5GYL3|F5GYL3_HUMAN;tr|A0A1W2PRR2|A0A1W2PRR2_HUMAN	ATP-dependent RNA helicase;ATP-dependent RNA helicase DDX24	DDX24;	tr|G3V529|G3V529_HUMAN ATP-dependent RNA helicase OS=Homo sapiens OX=9606 GN=DDX24 PE=1 SV=1;sp|Q9GZR7|DDX24_HUMAN ATP-dependent RNA helicase DDX24 OS=Homo sapiens OX=9606 GN=DDX24 PE=1 SV=1;tr|A0A087WXU8|A0A087WXU8_HUMAN ATP-dependent RNA helicase OS=Homo	5	29	29	29	35.8	91.48	816	136.63	50	26	27	27	27	28	29	26	27	27	27	28	29	26	27	27	27	28	29	32	33.6	33	35.8	34.8	35.8	6184800000	884870000	1267300000	983650000	1024300000	1023900000	1000800000	47429000	7318400	10013000	7920300	7471400
tr|A8MXP9|A8MXP9_HUMAN;sp|P43243|MATR3_HUMAN;tr|A0A0R4J2E8|A0A0R4J2E8_HUMAN;tr|D6REM6|D6REM6_HUMAN;tr|D6R991|D6R991_HUMAN;tr|B3KM87|B3KM87_HUMAN;tr|H0Y8T4|H0Y8T4_HUMAN;tr|D6RE02|D6RE02_HUMAN;tr|D6RIA2|D6RIA2_HUMAN;tr|D6RBK5|D6RBK5_HUMAN;tr|D6RBI2|D6RBI2_HUMAN;tr|D6R8Z5|D6R8Z5_HUMAN;tr|D6RAY2|D6RAY2_HUMAN;tr|D6RAM9|D6RAM9_HUMAN;tr|A0A1B0GX04|A0A1B0GX04_HUMAN;tr|D6REK4|D6REK4_HUMAN;tr|D6RCM3|D6RCM3…	tr|A8MXP9|A8MXP9_HUMAN;sp|P43243|MATR3_HUMAN;tr|A0A0R4J2E8|A0A0R4J2E8_HUMAN;tr|D6REM6|D6REM6_HUMAN;tr|D6R991|D6R991_HUMAN	Matrin 3;Matrin-3;	MATR3;	tr|A8MXP9|A8MXP9_HUMAN Matrin 3 OS=Homo sapiens OX=9606 GN=MATR3 PE=1 SV=1;sp|P43243|MATR3_HUMAN Matrin-3 OS=Homo sapiens OX=9606 GN=MATR3 PE=1 SV=2;tr|A0A0R4J2E8|A0A0R4J2E8_HUMAN Matrin-3 OS=Homo sapiens OX=9606 GN=MATR3 PE=1 SV=1;tr|D6REM6|D6REM6_HUMAN M	20	31	31	31	34.5	99.966	895	135.83	49	30	26	30	27	27	29	30	26	30	27	27	29	30	26	30	27	27	29	33.6	30.6	34.3	30.6	30.6	33.4	12968000000	2310300000	2027400000	2236300000	2397600000	1855100000	2141400000	113520000	22149000	16849000	19193000	20054000
sp|P07814|SYEP_HUMAN;tr|V9GYZ6|V9GYZ6_HUMAN	sp|P07814|SYEP_HUMAN;tr|V9GYZ6|V9GYZ6_HUMAN	Bifunctional glutamate/proline--tRNA ligase;glutamate--tRNA ligase (Fragment)	EPRS1	sp|P07814|SYEP_HUMAN Bifunctional glutamate/proline--tRNA ligase OS=Homo sapiens OX=9606 GN=EPRS1 PE=1 SV=5;tr|V9GYZ6|V9GYZ6_HUMAN glutamate--tRNA ligase (Fragment) OS=Homo sapiens OX=9606 GN=EPRS1 PE=1 SV=1	2	19	19	19	17.1	170.59	1512	66.075	98	18	16	19	17	18	18	18	16	19	17	18	18	18	16	19	17	18	18	16.4	15.1	17.1	16.4	16.4	16.4	2510700000	467530000	357360000	447660000	325090000	424350000	488660000	11596000	2067900	1521100	2060400	1202200
sp|P07305|H10_HUMAN	sp|P07305|H10_HUMAN	Histone H1.0	H1-0	sp|P07305|H10_HUMAN Histone H1.0 OS=Homo sapiens OX=9606 GN=H1-0 PE=1 SV=3	1	8	8	8	34.5	20.863	194	24.285	7	8	8	8	8	7	8	8	8	8	8	7	8	8	8	8	8	7	8	34.5	34.5	34.5	34.5	24.7	34.5	9052300000	1319300000	1878200000	1390500000	1931600000	1479500000	1053200000	1183300000	184590000	224010000	194500000	270740000
sp|P62277|RS13_HUMAN;tr|J3KMX5|J3KMX5_HUMAN;tr|E9PS50|E9PS50_HUMAN	sp|P62277|RS13_HUMAN;tr|J3KMX5|J3KMX5_HUMAN	Small ribosomal subunit protein uS15	RPS13	sp|P62277|RS13_HUMAN Small ribosomal subunit protein uS15 OS=Homo sapiens OX=9606 GN=RPS13 PE=1 SV=2;tr|J3KMX5|J3KMX5_HUMAN Small ribosomal subunit protein uS15 OS=Homo sapiens OX=9606 GN=RPS13 PE=1 SV=1	3	21	21	21	70.2	17.222	151	95.28	11	19	20	20	21	21	21	19	20	20	21	21	21	19	20	20	21	21	21	70.2	70.2	70.2	70.2	70.2	70.2	77060000000	12011000000	15652000000	11391000000	11888000000	13249000000	12869000000	3813200000	622920000	712690000	573250000	570190000
sp|Q04760|LGUL_HUMAN	sp|Q04760|LGUL_HUMAN	Lactoylglutathione lyase	GLO1	sp|Q04760|LGUL_HUMAN Lactoylglutathione lyase OS=Homo sapiens OX=9606 GN=GLO1 PE=1 SV=4	1	2	2	2	7.6	20.777	184	3.4261	11	2	2	2	2	2	2	2	2	2	2	2	2	2	2	2	2	2	2	7.6	7.6	7.6	7.6	7.6	7.6	154170000	19438000	20418000	38263000	27242000	32423000	16384000	14015000	1767100	1856200	3478400	2476500
sp|O43660|PLRG1_HUMAN;tr|D6RA26|D6RA26_HUMAN;tr|B7Z982|B7Z982_HUMAN;tr|H0YA24|H0YA24_HUMAN	sp|O43660|PLRG1_HUMAN	Pleiotropic regulator 1	PLRG1	sp|O43660|PLRG1_HUMAN Pleiotropic regulator 1 OS=Homo sapiens OX=9606 GN=PLRG1 PE=1 SV=1	4	7	7	7	19.6	57.193	514	22.412	31	4	7	6	7	6	7	4	7	6	7	6	7	4	7	6	7	6	7	10.5	19.6	18.1	19.6	19.6	19.6	762690000	95415000	157130000	133830000	103060000	106270000	166970000	9499100	1434200	1708500	1560200	1525500
tr|Q9H7D3|Q9H7D3_HUMAN;tr|H3BSP8|H3BSP8_HUMAN;tr|H3BQ53|H3BQ53_HUMAN;sp|Q9BQ70|TCF25_HUMAN;tr|H3BS87|H3BS87_HUMAN;tr|H3BMJ8|H3BMJ8_HUMAN;tr|H3BTU3|H3BTU3_HUMAN;tr|H3BSS3|H3BSS3_HUMAN	tr|Q9H7D3|Q9H7D3_HUMAN;tr|H3BSP8|H3BSP8_HUMAN;tr|H3BQ53|H3BQ53_HUMAN;sp|Q9BQ70|TCF25_HUMAN;tr|H3BS87|H3BS87_HUMAN;tr|H3BMJ8|H3BMJ8_HUMAN;tr|H3BTU3|H3BTU3_HUMAN;tr|H3BSS3|H3BSS3_HUMAN	NULP1, isoform CRA_c;Transcription factor 25 (Fragment)	TCF25;	tr|Q9H7D3|Q9H7D3_HUMAN NULP1, isoform CRA_c OS=Homo sapiens OX=9606 GN=TCF25 PE=1 SV=1;tr|H3BSP8|H3BSP8_HUMAN Transcription factor 25 (Fragment) OS=Homo sapiens OX=9606 GN=TCF25 PE=1 SV=8;tr|H3BQ53|H3BQ53_HUMAN Transcription factor 25 (Fragment) OS=Homo sa	8	2	2	2	13	23.993	216	7.2819	14	2	2	2	2	2	2	2	2	2	2	2	2	2	2	2	2	2	2	13	13	13	13	13	13	180110000	32340000	26104000	32798000	19314000	38337000	31223000	12865000	2310000	1864600	2342700	1379500
sp|P83731|RL24_HUMAN;tr|C9JXB8|C9JXB8_HUMAN;tr|A0A994J4A5|A0A994J4A5_HUMAN;tr|C9JNW5|C9JNW5_HUMAN	sp|P83731|RL24_HUMAN;tr|C9JXB8|C9JXB8_HUMAN;tr|A0A994J4A5|A0A994J4A5_HUMAN;tr|C9JNW5|C9JNW5_HUMAN	Large ribosomal subunit protein eL24;Ribosomal protein L24;	RPL24;	sp|P83731|RL24_HUMAN Large ribosomal subunit protein eL24 OS=Homo sapiens OX=9606 GN=RPL24 PE=1 SV=1;tr|C9JXB8|C9JXB8_HUMAN Ribosomal protein L24 OS=Homo sapiens OX=9606 GN=RPL24 PE=1 SV=1;tr|A0A994J4A5|A0A994J4A5_HUMAN Large ribosomal subunit protein eL24	4	18	18	18	59.2	17.779	157	113.68	8	17	17	17	16	17	17	17	17	17	16	17	17	17	17	17	16	17	17	54.8	54.8	54.8	54.1	59.2	54.8	95859000000	15692000000	19727000000	13132000000	15651000000	15884000000	15773000000	9480300000	1536800000	1961700000	1327300000	1551200000
sp|P55769|NH2L1_HUMAN;tr|B1AHD1|B1AHD1_HUMAN;tr|A0A3B3IUA2|A0A3B3IUA2_HUMAN;tr|A0A3B3IRU2|A0A3B3IRU2_HUMAN;tr|A0A3B3ISH1|A0A3B3ISH1_HUMAN	sp|P55769|NH2L1_HUMAN;tr|B1AHD1|B1AHD1_HUMAN;tr|A0A3B3IUA2|A0A3B3IUA2_HUMAN	NHP2-like protein 1	SNU13	sp|P55769|NH2L1_HUMAN NHP2-like protein 1 OS=Homo sapiens OX=9606 GN=SNU13 PE=1 SV=3;tr|B1AHD1|B1AHD1_HUMAN NHP2-like protein 1 OS=Homo sapiens OX=9606 GN=SNU13 PE=1 SV=1;tr|A0A3B3IUA2|A0A3B3IUA2_HUMAN NHP2-like protein 1 OS=Homo sapiens OX=9606 GN=SNU13 P	5	9	9	9	57.8	14.173	128	32.137	10	9	9	8	9	8	8	9	9	8	9	8	8	9	9	8	9	8	8	57.8	57.8	51.6	57.8	57.8	57.8	4905600000	823520000	971550000	689380000	889210000	717150000	814830000	261960000	48553000	60701000	38611000	45027000
sp|Q9Y5S9|RBM8A_HUMAN;tr|A0A0J9YW13|A0A0J9YW13_HUMAN	sp|Q9Y5S9|RBM8A_HUMAN;tr|A0A0J9YW13|A0A0J9YW13_HUMAN	RNA-binding protein 8A;RNA-binding protein 8A (Fragment)	RBM8A;	sp|Q9Y5S9|RBM8A_HUMAN RNA-binding protein 8A OS=Homo sapiens OX=9606 GN=RBM8A PE=1 SV=1;tr|A0A0J9YW13|A0A0J9YW13_HUMAN RNA-binding protein 8A (Fragment) OS=Homo sapiens OX=9606 PE=1 SV=1	2	3	3	3	16.7	19.889	174	8.1169	8	3	3	3	3	2	3	3	3	3	3	2	3	3	3	3	3	2	3	16.7	16.7	16.7	16.7	11.5	16.7	644630000	117440000	104040000	104880000	146880000	35537000	135860000	80579000	14680000	13005000	13110000	18360000
sp|Q8N5C6|SRBD1_HUMAN	sp|Q8N5C6|SRBD1_HUMAN	S1 RNA-binding domain-containing protein 1	SRBD1	sp|Q8N5C6|SRBD1_HUMAN S1 RNA-binding domain-containing protein 1 OS=Homo sapiens OX=9606 GN=SRBD1 PE=1 SV=2	1	11	11	11	12.5	111.77	995	36.759	65	10	10	9	9	9	8	10	10	9	9	9	8	10	10	9	9	9	8	11.4	11.6	10.4	10.3	10.3	9.3	712750000	98015000	157770000	105040000	126120000	122060000	103750000	7030100	982820	1298700	1213100	1306100
sp|O00505|IMA4_HUMAN	sp|O00505|IMA4_HUMAN	Importin subunit alpha-4	KPNA3	sp|O00505|IMA4_HUMAN Importin subunit alpha-4 OS=Homo sapiens OX=9606 GN=KPNA3 PE=1 SV=2	1	2	2	2	8.3	57.81	521	18.509	20	2	2	2	2	2	2	2	2	2	2	2	2	2	2	2	2	2	2	8.3	8.3	8.3	8.3	8.3	8.3	510090000	77040000	88222000	92966000	75567000	76484000	99812000	16987000	2750600	3092200	3494500	2088900
sp|Q86V81|THOC4_HUMAN	sp|Q86V81|THOC4_HUMAN	THO complex subunit 4	ALYREF	sp|Q86V81|THOC4_HUMAN THO complex subunit 4 OS=Homo sapiens OX=9606 GN=ALYREF PE=1 SV=3	1	12	12	1	57.6	26.888	257	98.677	15	11	12	12	12	12	11	11	12	12	12	12	11	1	1	1	1	1	1	57.6	57.6	57.6	57.6	57.6	53.7	30549000000	5343200000	4123700000	5997600000	4091800000	5568200000	5425000000	548860000	106900000	126390000	61662000	80833000
sp|P41743|KPCI_HUMAN	sp|P41743|KPCI_HUMAN	Protein kinase C iota type	PRKCI	sp|P41743|KPCI_HUMAN Protein kinase C iota type OS=Homo sapiens OX=9606 GN=PRKCI PE=1 SV=2	1	3	3	3	8.2	68.262	596	8.7284	28	3	3	3	3	3	3	3	3	3	3	3	3	3	3	3	3	3	3	8.2	8.2	8.2	8.2	8.2	8.2	489560000	79495000	80978000	87344000	83483000	76089000	82172000	8307400	1086000	1217100	1469900	1460200
tr|F8VVM2|F8VVM2_HUMAN;sp|Q00325|S25A3_HUMAN;tr|F8VWQ0|F8VWQ0_HUMAN;tr|F8VWR4|F8VWR4_HUMAN	tr|F8VVM2|F8VVM2_HUMAN;sp|Q00325|S25A3_HUMAN;tr|F8VWQ0|F8VWQ0_HUMAN	Solute carrier family 25 member 3;	SLC25A3;	tr|F8VVM2|F8VVM2_HUMAN Solute carrier family 25 member 3 OS=Homo sapiens OX=9606 GN=SLC25A3 PE=1 SV=1;sp|Q00325|S25A3_HUMAN Solute carrier family 25 member 3 OS=Homo sapiens OX=9606 GN=SLC25A3 PE=1 SV=2;tr|F8VWQ0|F8VWQ0_HUMAN Solute carrier family 25 membe	4	4	4	4	16.7	36.161	324	22.565	19	3	3	3	4	3	3	3	3	3	4	3	3	3	3	3	4	3	3	13.9	13.9	13.9	16.7	13.9	13.9	1018900000	164790000	154250000	196710000	156950000	153420000	192760000	39730000	6504000	5625400	7636400	6010600
tr|V9GYY5|V9GYY5_HUMAN;sp|Q9UGY1|NOL12_HUMAN	tr|V9GYY5|V9GYY5_HUMAN;sp|Q9UGY1|NOL12_HUMAN	Nucleolar protein 12 (Fragment);Nucleolar protein 12	;NOL12	tr|V9GYY5|V9GYY5_HUMAN Nucleolar protein 12 (Fragment) OS=Homo sapiens OX=9606 PE=3 SV=1;sp|Q9UGY1|NOL12_HUMAN Nucleolar protein 12 OS=Homo sapiens OX=9606 GN=NOL12 PE=1 SV=1	2	3	3	3	18	23.82	206	6.6497	10	3	3	3	3	3	3	3	3	3	3	3	3	3	3	3	3	3	3	18	18	18	18	18	18	531640000	90394000	108900000	69791000	96417000	75755000	90385000	7589900	1199000	1412400	1313600	1679400
sp|P56182|RRP1_HUMAN;tr|D6RE82|D6RE82_HUMAN	sp|P56182|RRP1_HUMAN	Ribosomal RNA processing protein 1 homolog A	RRP1	sp|P56182|RRP1_HUMAN Ribosomal RNA processing protein 1 homolog A OS=Homo sapiens OX=9606 GN=RRP1 PE=1 SV=1	2	7	7	7	17.8	52.839	461	22.451	27	6	6	7	6	6	6	6	6	7	6	6	6	6	6	7	6	6	6	15	15	17.8	15	15.4	15.4	1151700000	190170000	218930000	173560000	183540000	170480000	215050000	29525000	4937100	5807500	4764800	4586700
sp|Q9Y3B2|EXOS1_HUMAN;tr|R4GNH9|R4GNH9_HUMAN;tr|B1AMU7|B1AMU7_HUMAN;tr|B1AMU3|B1AMU3_HUMAN;tr|B1AMU4|B1AMU4_HUMAN;tr|R4GMQ7|R4GMQ7_HUMAN	sp|Q9Y3B2|EXOS1_HUMAN;tr|R4GNH9|R4GNH9_HUMAN;tr|B1AMU7|B1AMU7_HUMAN;tr|B1AMU3|B1AMU3_HUMAN;tr|B1AMU4|B1AMU4_HUMAN;tr|R4GMQ7|R4GMQ7_HUMAN	Exosome complex component CSL4;Exosome component 1;Exosome component 1 (Fragment)	EXOSC1;	sp|Q9Y3B2|EXOS1_HUMAN Exosome complex component CSL4 OS=Homo sapiens OX=9606 GN=EXOSC1 PE=1 SV=1;tr|R4GNH9|R4GNH9_HUMAN Exosome component 1 OS=Homo sapiens OX=9606 GN=EXOSC1 PE=1 SV=1;tr|B1AMU7|B1AMU7_HUMAN Exosome component 1 (Fragment) OS=Homo sapiens OX	6	8	8	8	52.3	21.452	195	23.155	10	8	8	8	8	8	8	8	8	8	8	8	8	8	8	8	8	8	8	52.3	52.3	52.3	52.3	52.3	52.3	2576000000	369550000	519780000	413780000	291480000	475230000	506210000	178720000	31101000	30218000	28751000	24414000
sp|Q92804|RBP56_HUMAN;tr|A0A0J9YYE0|A0A0J9YYE0_HUMAN;tr|A0A0J9YXY8|A0A0J9YXY8_HUMAN;tr|A0A0J9YY24|A0A0J9YY24_HUMAN;tr|A0A075B7C1|A0A075B7C1_HUMAN;tr|A0A0J9YWI4|A0A0J9YWI4_HUMAN;tr|A0A075B7E4|A0A075B7E4_HUMAN	sp|Q92804|RBP56_HUMAN;tr|A0A0J9YYE0|A0A0J9YYE0_HUMAN	TATA-binding protein-associated factor 2N;TATA-box binding protein associated factor 15	TAF15	sp|Q92804|RBP56_HUMAN TATA-binding protein-associated factor 2N OS=Homo sapiens OX=9606 GN=TAF15 PE=1 SV=1;tr|A0A0J9YYE0|A0A0J9YYE0_HUMAN TATA-box binding protein associated factor 15 OS=Homo sapiens OX=9606 GN=TAF15 PE=1 SV=1	7	18	14	14	36.3	61.829	592	71.757	38	17	17	14	16	17	18	13	13	11	13	13	14	13	13	11	13	13	14	33.1	36.1	26	35	36.1	36.3	36548000000	7550100000	5673700000	5260600000	4523600000	4932800000	8607300000	123860000	22779000	14928000	18104000	15316000
sp|P39023|RL3_HUMAN;tr|G5E9G0|G5E9G0_HUMAN;tr|B5MCW2|B5MCW2_HUMAN;tr|H7C422|H7C422_HUMAN;tr|H7C3M2|H7C3M2_HUMAN;tr|F8WCR1|F8WCR1_HUMAN;sp|Q92901|RL3L_HUMAN	sp|P39023|RL3_HUMAN;tr|G5E9G0|G5E9G0_HUMAN;tr|B5MCW2|B5MCW2_HUMAN;tr|H7C422|H7C422_HUMAN;tr|H7C3M2|H7C3M2_HUMAN	Large ribosomal subunit protein uL3;	RPL3;	sp|P39023|RL3_HUMAN Large ribosomal subunit protein uL3 OS=Homo sapiens OX=9606 GN=RPL3 PE=1 SV=2;tr|G5E9G0|G5E9G0_HUMAN Large ribosomal subunit protein uL3 OS=Homo sapiens OX=9606 GN=RPL3 PE=1 SV=1;tr|B5MCW2|B5MCW2_HUMAN Large ribosomal subunit protein uL	7	59	59	59	76.7	46.108	403	323.31	21	57	56	55	57	56	53	57	56	55	57	56	53	57	56	55	57	56	53	76.7	76.7	74.9	74.9	74.4	72	361720000000	61631000000	71493000000	49786000000	58658000000	58493000000	61661000000	10564000000	1887600000	2038400000	1401800000	1733200000
tr|A0A8I5KXY1|A0A8I5KXY1_HUMAN;tr|A0A8I5KPM1|A0A8I5KPM1_HUMAN;tr|A0A8I5KUU7|A0A8I5KUU7_HUMAN;tr|A0A8I5KQZ1|A0A8I5KQZ1_HUMAN;tr|A0A3B3ISR7|A0A3B3ISR7_HUMAN;tr|E9PIF2|E9PIF2_HUMAN;sp|Q13206|DDX10_HUMAN;tr|A0A8I5KSH6|A0A8I5KSH6_HUMAN	tr|A0A8I5KXY1|A0A8I5KXY1_HUMAN;tr|A0A8I5KPM1|A0A8I5KPM1_HUMAN;tr|A0A8I5KUU7|A0A8I5KUU7_HUMAN;tr|A0A8I5KQZ1|A0A8I5KQZ1_HUMAN;tr|A0A3B3ISR7|A0A3B3ISR7_HUMAN;tr|E9PIF2|E9PIF2_HUMAN;sp|Q13206|DDX10_HUMAN;tr|A0A8I5KSH6|A0A8I5KSH6_HUMAN	ATP-dependent RNA helicase;	DDX10;	tr|A0A8I5KXY1|A0A8I5KXY1_HUMAN ATP-dependent RNA helicase OS=Homo sapiens OX=9606 GN=DDX10 PE=1 SV=1;tr|A0A8I5KPM1|A0A8I5KPM1_HUMAN ATP-dependent RNA helicase OS=Homo sapiens OX=9606 GN=DDX10 PE=1 SV=1;tr|A0A8I5KUU7|A0A8I5KUU7_HUMAN ATP-dependent RNA helic	8	2	2	2	3.3	51.654	451	2.8077	29	2	2	2	2	2	1	2	2	2	2	2	1	2	2	2	2	2	1	3.3	3.3	3.3	3.3	3.3	1.6	299580000	39927000	58294000	53224000	57513000	51880000	38740000	10330000	1376800	2010100	1835300	1983200
[truncated: 642 more rows]
[truncated: 2 more columns]
